# Supplementary material for: Estrogen-induced circRNA, circPGR, functions as a ceRNA to promote estrogen receptor-positive breast cancer cell growth by regulating cell cycle-related genes
Source: Theranostics. 2021 Jan 1;11(4):1732–52. doi: 10.7150/thno.45302 (PMC7778588; doi:10.7150/thno.45302)
Supplement: Supplementary file 2 — Supplementary table S1. [file thnov11p1732s2.xlsx]

## Sheet: CTL
chr	circRNA_start	circRNA_end	chr:circRNA_start-circRNA_end	#junction_reads	SM_MS_SMS	#non_junction_reads	junction_reads_ratio	circRNA_type	gene_id	strand	gene_symbol
chr12	9009734	9010872	chr12:9009734-9010872	3	2_1_1	1	0.857	intron	NM_144670,NM_001282424,	-	A2ML1,
chr12	53701836	53714476	chr12:53701836-53714476	19	8_15_8	47	0.447	exon	NM_015665,NM_001173466,	-	AAAS,
chr12	53702219	53714476	chr12:53702219-53714476	3	1_2_1	70	0.079	exon	NM_015665,NM_001173466,	-	AAAS,
chr12	125587225	125591814	chr12:125587225-125591814	22	11_15_2	43	0.506	exon	NM_001319840,NM_001319839,NM_023928,	+	AACS,
chr12	125587225	125599103	chr12:125587225-125599103	8	2_2_6	40	0.286	exon	NM_001319840,NM_001319839,NM_023928,	+	AACS,
chr12	125587225	125587627	chr12:125587225-125587627	5	4_3_1	54	0.156	exon	NM_001319840,NM_001319839,NM_023928,	+	AACS,
chr12	125599023	125603311	chr12:125599023-125603311	4	3_3_2	44	0.154	exon	NM_001319840,NM_001319839,NM_023928,	+	AACS,
chr12	125587225	125603311	chr12:125587225-125603311	3	2_3_0	35	0.146	exon	NM_001319840,NM_001319839,NM_023928,	+	AACS,
chr5	178194131	178195668	chr5:178194131-178195668	3	2_2_0	1	0.857	exon	NR_135095,	-	AACSP1,
chr15	67524152	67529158	chr15:67524152-67529158	374	51_86_38	76	0.908	exon	NM_001271885,NM_024666,NM_001271886,	-	AAGAB,
chr15	67523568	67529158	chr15:67523568-67529158	47	14_22_12	24	0.797	intron	NM_001271886,NM_024666,NM_001271885,	-	AAGAB,
chr15	67519239	67529158	chr15:67519239-67529158	12	2_9_7	21	0.533	intron	NM_001271886,NM_024666,NM_001271885,	-	AAGAB,
chr15	67528317	67529158	chr15:67528317-67529158	10	5_8_3	177	0.102	exon	NM_001271885,NM_024666,NM_001271886,	-	AAGAB,
chr15	67520074	67529158	chr15:67520074-67529158	3	2_2_0	21	0.222	intron	NM_001271886,NM_024666,NM_001271885,	-	AAGAB,
chr15	67523568	67524235	chr15:67523568-67524235	2	2_1_1	144	0.027	intron	NM_001271886,NM_024666,NM_001271885,	-	AAGAB,
chr11	77542938	77553674	chr11:77542938-77553674	4	2_3_0	7	0.533	intron	NM_001316962,NM_001316961,NM_001316960,NM_024684,NM_001316958,NM_001316957,NR_133637,	+	AAMDC,
chr11	77552065	77553674	chr11:77552065-77553674	3	1_3_2	10	0.375	exon	NM_001316957,NM_001316961,NM_001316958,NM_001316962,	+	AAMDC,
chr16	70292883	70296427	chr16:70292883-70296427	49	26_25_2	259	0.275	exon	NM_001605,	-	AARS,
chr16	70294947	70296427	chr16:70294947-70296427	35	19_23_3	384	0.154	exon	NM_001605,	-	AARS,
chr16	70298861	70299565	chr16:70298861-70299565	8	7_7_0	275	0.055	exon	NM_001605,	-	AARS,
chr16	70292883	70302282	chr16:70292883-70302282	6	3_4_1	182	0.062	exon	NM_001605,	-	AARS,
chr16	70301562	70302282	chr16:70301562-70302282	6	2_3_2	179	0.063	exon	NM_001605,	-	AARS,
chr16	70289631	70302282	chr16:70289631-70302282	5	2_3_4	188	0.051	exon	NM_001605,	-	AARS,
chr16	70294947	70302282	chr16:70294947-70302282	5	3_2_3	310	0.031	exon	NM_001605,	-	AARS,
chr16	70291936	70293089	chr16:70291936-70293089	3	3_1_0	307	0.019	exon	NM_001605,	-	AARS,
chr16	70292883	70301712	chr16:70292883-70301712	3	2_2_0	179	0.032	exon	NM_001605,	-	AARS,
chr16	70289631	70296427	chr16:70289631-70296427	2	2_1_0	267	0.015	exon	NM_001605,	-	AARS,
chr16	70292883	70295060	chr16:70292883-70295060	2	2_0_1	291	0.014	exon	NM_001605,	-	AARS,
chr17	41109155	41113368	chr17:41109155-41113368	2	1_2_1	36	0.1	exon	NM_025267,NM_001261434,NM_001136042,	-	AARSD1,PTGES3L-AARSD1,
chr17	35310186	35311207	chr17:35310186-35311207	44	24_22_1	35	0.715	exon	NM_012138,	+	AATF,
chr17	35343916	35348156	chr17:35343916-35348156	22	15_9_7	43	0.506	exon	NM_012138,	+	AATF,
chr17	35343916	35378313	chr17:35343916-35378313	3	2_1_1	30	0.167	exon	NM_012138,	+	AATF,
chr17	35343169	35348156	chr17:35343169-35348156	2	2_0_2	20	0.167	intron	NM_012138,	+	AATF,
chr17	35376304	35388982	chr17:35376304-35388982	2	0_2_2	22	0.154	exon	NM_012138,	+	AATF,
chr16	8829556	8851663	chr16:8829556-8851663	9	4_1_6	117	0.133	exon	NM_000663,NM_020686,NM_001127448,	+	ABAT,
chr16	8839858	8851663	chr16:8839858-8851663	9	6_6_6	139	0.115	exon	NM_000663,NM_020686,NM_001127448,	+	ABAT,
chr16	8839858	8844396	chr16:8839858-8844396	8	3_4_5	149	0.097	exon	NM_000663,NM_020686,NM_001127448,	+	ABAT,
chr16	8860065	8862830	chr16:8860065-8862830	4	0_3_2	100	0.074	exon	NM_000663,NM_020686,NM_001127448,	+	ABAT,
chr4	424133	431300	chr4:424133-431300	3	2_1_1	3	0.667	intron	NR_002451,	-	ABCA11P,
chr4	429559	431300	chr4:429559-431300	2	2_0_2	10	0.286	intron	NR_002451,	-	ABCA11P,
chr2	215890397	215891662	chr2:215890397-215891662	5	4_4_0	1	0.909	exon	NM_015657,NR_103740,NM_173076,	-	ABCA12,
chr16	2369582	2369841	chr16:2369582-2369841	71	30_32_0	91	0.609	exon	NM_001089,	-	ABCA3,
chr16	2378454	2379855	chr16:2378454-2379855	32	14_14_2	121	0.346	exon	NM_001089,	-	ABCA3,
chr16	2367284	2367765	chr16:2367284-2367765	14	8_9_1	89	0.239	exon	NM_001089,	-	ABCA3,
chr16	2367284	2369841	chr16:2367284-2369841	4	2_4_1	70	0.103	exon	NM_001089,	-	ABCA3,
chr16	2369582	2379855	chr16:2369582-2379855	3	3_3_0	147	0.039	exon	NM_001089,	-	ABCA3,
chr16	2373524	2379855	chr16:2373524-2379855	3	1_2_0	119	0.048	exon	NM_001089,	-	ABCA3,
chr16	2353970	2379855	chr16:2353970-2379855	2	2_2_0	140	0.028	exon	NM_001089,	-	ABCA3,
chr17	67270084	67280213	chr17:67270084-67280213	5	2_1_2	3	0.769	intron	NM_018672,NM_172232,	-	ABCA5,
chr17	67124760	67130883	chr17:67124760-67130883	2	2_1_1	0	1	exon	NM_080284,	-	ABCA6,
chr1	229665946	229667478	chr1:229665946-229667478	5	3_1_1	1	0.909	exon	NM_012089,	-	ABCB10,
chr1	229661683	229685181	chr1:229661683-229685181	3	1_2_0	10	0.375	exon	NM_012089,	-	ABCB10,
chr1	229675203	229685181	chr1:229675203-229685181	3	3_3_0	11	0.353	exon	NM_012089,	-	ABCB10,
chr1	229683246	229685181	chr1:229683246-229685181	3	2_2_0	12	0.333	exon	NM_012089,	-	ABCB10,
chr1	229661683	229678118	chr1:229661683-229678118	2	1_2_0	6	0.4	exon	NM_012089,	-	ABCB10,
chr1	229665946	229678118	chr1:229665946-229678118	2	2_2_0	6	0.4	exon	NM_012089,	-	ABCB10,
chr7	87068983	87069718	chr7:87068983-87069718	5	4_3_0	0	1	exon	NM_018850,NM_018849,NM_000443,	-	ABCB4,
chr7	87056066	87069718	chr7:87056066-87069718	4	2_2_0	0	1	exon	NM_018850,NM_018849,NM_000443,	-	ABCB4,
chr2	220077109	220079804	chr2:220077109-220079804	11	5_6_3	47	0.319	exon	NM_005689,	-	ABCB6,
chr2	220074553	220082529	chr2:220074553-220082529	6	3_2_0	12	0.5	exon	NM_005689,	-	ABCB6,
chr2	220077730	220079804	chr2:220077730-220079804	2	1_2_1	50	0.074	exon	NM_005689,	-	ABCB6,
chrX	74290200	74296489	chrX:74290200-74296489	3	2_1_0	1	0.857	exon	NM_004299,NM_001271698,NM_001271697,NM_001271699,NM_001271696,	-	ABCB7,
chrX	74318777	74334669	chrX:74318777-74334669	3	1_1_1	6	0.5	exon	NM_004299,	-	ABCB7,
chrX	74280058	74289289	chrX:74280058-74289289	2	2_2_0	0	1	exon	NM_004299,NM_001271698,NM_001271697,NM_001271699,NM_001271696,	-	ABCB7,
chr12	123416739	123419978	chr12:123416739-123419978	20	14_17_0	27	0.597	exon	NM_203444,NM_001243013,NM_019625,NM_019624,NM_001243014,	-	ABCB9,
chr12	123419819	123425542	chr12:123419819-123425542	10	7_6_0	32	0.385	exon	NM_203444,NM_019625,NM_019624,NM_001243014,	-	ABCB9,
chr12	123419819	123435112	chr12:123419819-123435112	7	2_2_1	16	0.467	exon	NM_203444,NM_001243013,NM_019625,NM_019624,NM_001243014,	-	ABCB9,
chr12	123444182	123444869	chr12:123444182-123444869	6	4_4_0	42	0.222	exon	NM_203444,NM_001243013,NM_019625,NM_019624,NM_001243014,	-	ABCB9,
chr12	123430572	123435112	chr12:123430572-123435112	5	4_3_0	31	0.244	exon	NM_203444,NM_001243013,NM_019625,NM_019624,NM_001243014,	-	ABCB9,
chr12	123424658	123425542	chr12:123424658-123425542	3	2_2_0	38	0.136	exon	NM_203444,NM_019625,NM_019624,NM_001243014,	-	ABCB9,
chr12	123424658	123435112	chr12:123424658-123435112	3	3_1_1	20	0.231	exon	NM_203444,NM_001243013,NM_019625,NM_019624,NM_001243014,	-	ABCB9,
chr16	16218646	16219768	chr16:16218646-16219768	33	23_19_11	48	0.579	exon	NM_004996,	+	ABCC1,
chr16	16200595	16205439	chr16:16200595-16205439	21	13_12_0	27	0.609	exon	NM_004996,	+	ABCC1,
chr16	16180681	16196574	chr16:16180681-16196574	17	14_8_6	24	0.586	exon	NM_004996,	+	ABCC1,
chr16	16126966	16150152	chr16:16126966-16150152	15	9_12_2	29	0.508	exon	NM_004996,	+	ABCC1,
chr16	16101673	16110478	chr16:16101673-16110478	13	8_8_2	15	0.634	exon	NM_004996,	+	ABCC1,
chr16	16180681	16205439	chr16:16180681-16205439	10	7_7_0	15	0.571	exon	NM_004996,	+	ABCC1,
chr16	16146581	16150152	chr16:16146581-16150152	7	3_5_2	59	0.192	exon	NM_004996,	+	ABCC1,
chr16	16108348	16110478	chr16:16108348-16110478	6	4_4_1	24	0.333	exon	NM_004996,	+	ABCC1,
chr16	16101673	16102021	chr16:16101673-16102021	5	4_0_4	8	0.556	intron	NM_004996,	+	ABCC1,
chr16	16101673	16103758	chr16:16101673-16103758	5	4_4_0	17	0.37	exon	NM_004996,	+	ABCC1,
chr16	16100469	16110478	chr16:16100469-16110478	3	2_1_0	11	0.353	intron	NM_004996,	+	ABCC1,
chr16	16101673	16108485	chr16:16101673-16108485	3	2_2_0	21	0.222	exon	NM_004996,	+	ABCC1,
chr16	16126966	16130460	chr16:16126966-16130460	3	2_2_1	19	0.24	exon	NM_004996,	+	ABCC1,
chr16	16180681	16184445	chr16:16180681-16184445	3	3_2_0	22	0.214	exon	NM_004996,	+	ABCC1,
chr16	16205232	16205439	chr16:16205232-16205439	3	2_3_0	41	0.128	exon	NM_004996,	+	ABCC1,
chr16	16138307	16150152	chr16:16138307-16150152	2	1_2_0	32	0.111	exon	NM_004996,	+	ABCC1,
chr16	16162013	16165586	chr16:16162013-16165586	2	2_1_1	30	0.118	exon	NM_004996,	+	ABCC1,
chr16	16162013	16184445	chr16:16162013-16184445	2	2_1_1	33	0.108	exon	NM_004996,	+	ABCC1,
chr16	16215832	16219768	chr16:16215832-16219768	2	2_2_0	38	0.095	exon	NM_004996,	+	ABCC1,
chr6	43399880	43409698	chr6:43399880-43409698	2	2_1_1	64	0.059	exon	NM_001198934,	+	ABCC10,
chr13	95813443	95840796	chr13:95813443-95840796	8	4_3_1	3	0.842	exon	NM_001301830,NM_001301829,NM_005845,NM_001105515,	-	ABCC4,
chr13	95813443	95822882	chr13:95813443-95822882	4	4_1_3	5	0.615	exon	NM_001301830,NM_001301829,NM_005845,NM_001105515,	-	ABCC4,
chr13	95813443	95818621	chr13:95813443-95818621	2	2_2_0	14	0.222	exon	NM_001301830,NM_001301829,NM_005845,NM_001105515,	-	ABCC4,
chr3	183695305	183696439	chr3:183695305-183696439	70	27_34_13	47	0.749	exon	NM_005688,NM_001320032,	-	ABCC5,
chr3	183655689	183671058	chr3:183655689-183671058	14	8_10_0	18	0.609	exon	NM_005688,NM_001320032,	-	ABCC5,
chr3	183677521	183700795	chr3:183677521-183700795	6	5_5_0	12	0.5	exon	NM_005688,NM_001320032,	-	ABCC5,
chr3	183677521	183696439	chr3:183677521-183696439	5	1_4_2	24	0.294	exon	NM_005688,NM_001320032,	-	ABCC5,
chr3	183655689	183660704	chr3:183655689-183660704	4	3_3_0	43	0.157	exon	NM_005688,NM_001320032,	-	ABCC5,
chr3	183685483	183695412	chr3:183685483-183695412	4	2_2_2	144	0.053	exon	NM_005688,NM_001320032,	-	ABCC5,
chr3	183643343	183655848	chr3:183643343-183655848	3	2_3_0	23	0.207	exon	NM_005688,NM_001320032,	-	ABCC5,
chr3	183655689	183665298	chr3:183655689-183665298	3	2_2_0	35	0.146	exon	NM_005688,NM_001320032,	-	ABCC5,
chr3	183679299	183685554	chr3:183679299-183685554	3	2_0_2	50	0.107	exon	NM_005688,NM_001320032,	-	ABCC5,
chr3	183643343	183645231	chr3:183643343-183645231	2	1_1_1	11	0.267	exon	NM_005688,NM_001320032,	-	ABCC5,
chr3	183677521	183689707	chr3:183677521-183689707	2	1_2_1	39	0.093	exon	NM_005688,	-	ABCC5,
chr3	183705558	183732235	chr3:183705558-183732235	2	2_2_0	39	0.093	exon	NM_001023587,NM_005688,NR_135125,NM_001320032,	-	ABCC5,
chr1	94953098	94956803	chr1:94953098-94956803	19	5_2_12	8	0.826	exon	NM_002858,	+	ABCD3,
chr1	94964158	94965170	chr1:94964158-94965170	6	0_4_5	2	0.857	exon	NM_002858,	+	ABCD3,
chr1	94953098	94972198	chr1:94953098-94972198	5	4_2_2	4	0.714	exon	NM_002858,	+	ABCD3,
chr1	94924163	94933563	chr1:94924163-94933563	4	1_0_2	21	0.276	exon	NM_002858,NM_001122674,	+	ABCD3,
chr1	94964158	94972198	chr1:94964158-94972198	4	1_2_1	2	0.8	exon	NM_002858,	+	ABCD3,
chr1	94924163	94948795	chr1:94924163-94948795	3	1_1_2	6	0.5	exon	NM_002858,	+	ABCD3,
chr14	74756186	74757202	chr14:74756186-74757202	4	0_3_3	23	0.258	exon	NR_003256,NM_005050,	-	ABCD4,
chr7	150912690	150923586	chr7:150912690-150923586	8	3_3_0	60	0.211	exon	NM_007189,NM_005692,	-	ABCF2,
chr21	43691180	43693545	chr21:43691180-43693545	2	2_2_0	52	0.071	exon	NM_207174,NM_016818,NM_207628,NM_207627,NM_004915,NM_207629,	+	ABCG1,
chr4	89052213	89061166	chr4:89052213-89061166	4	2_2_0	3	0.727	exon	NM_001257386,NM_004827,	-	ABCG2,
chr4	89028336	89036210	chr4:89028336-89036210	3	0_2_2	3	0.667	exon	NM_001257386,NM_004827,	-	ABCG2,
chr3	111700631	111705222	chr3:111700631-111705222	2	2_2_0	13	0.235	exon	NM_018394,NM_001272069,	+	ABHD10,
chr20	25287469	25297714	chr20:25287469-25297714	8	3_2_6	40	0.286	exon	NM_001042472,NM_015600,	-	ABHD12,
chr20	25295561	25300954	chr20:25295561-25300954	8	1_4_3	47	0.254	exon	NM_001042472,NM_015600,	-	ABHD12,
chr20	25288602	25290211	chr20:25288602-25290211	4	3_3_0	51	0.136	exon	NM_001042472,NM_015600,	-	ABHD12,
chr20	25287469	25290211	chr20:25287469-25290211	3	2_2_0	40	0.13	exon	NM_001042472,NM_015600,	-	ABHD12,
chr20	25287469	25295606	chr20:25287469-25295606	2	1_0_2	36	0.1	exon	NM_001042472,NM_015600,	-	ABHD12,
chr9	74477467	74489999	chr9:74477467-74489999	30	7_18_12	0	1	exon	NM_016014,	-	ABHD17B,
chr9	74481715	74489999	chr9:74481715-74489999	12	9_10_0	8	0.75	exon	NM_016014,	-	ABHD17B,
chr9	74477467	74485178	chr9:74477467-74485178	3	1_2_1	44	0.12	exon	NM_016014,	-	ABHD17B,
chr9	74484999	74489999	chr9:74484999-74489999	3	3_2_1	47	0.113	exon	NM_001025780,NM_016014,	-	ABHD17B,
chr4	128930075	128942393	chr4:128930075-128942393	11	6_9_5	16	0.579	exon	NM_001319306,NM_001319307,NM_001319305,	+	ABHD18,
chr4	128904094	128910976	chr4:128904094-128910976	10	5_3_1	6	0.769	intron	NM_001319305,NM_001319307,NM_001319306,	+	ABHD18,
chr4	128938513	128942393	chr4:128938513-128942393	9	7_6_1	23	0.439	intron	NM_001319305,NM_001319307,NM_001319306,	+	ABHD18,
chr4	128904094	128932855	chr4:128904094-128932855	5	2_1_3	16	0.385	exon	NM_001319306,NM_001319307,NM_001319305,	+	ABHD18,
chr4	128938518	128942393	chr4:128938518-128942393	3	3_3_0	23	0.207	exon	NM_001319306,NM_001319307,NM_001319305,	+	ABHD18,
chr4	128904094	128951827	chr4:128904094-128951827	2	2_2_0	4	0.5	exon	NM_001319306,NM_001319307,NM_001319305,	+	ABHD18,
chr4	128910876	128932855	chr4:128910876-128932855	2	1_0_2	25	0.138	intron	NM_001319305,NM_001319307,NM_001319306,	+	ABHD18,
chr4	128922871	128942393	chr4:128922871-128942393	2	1_1_2	10	0.286	exon	NM_001319305,	+	ABHD18,
chr15	89656956	89659752	chr15:89656956-89659752	75	23_33_12	47	0.761	exon	NM_007011,NM_152924,	+	ABHD2,
chr15	89656956	89698765	chr15:89656956-89698765	5	2_5_3	30	0.25	exon	NM_007011,NM_152924,	+	ABHD2,
chr18	19236822	19239304	chr18:19236822-19239304	5	2_3_0	10	0.5	exon	NM_001308256,NM_138340,NM_001308257,	-	ABHD3,
chr10	27054147	27066170	chr10:27054147-27066170	2	1_1_1	25	0.138	exon	NM_001178123,NM_001178120,NM_001012752,NM_001178122,NM_001012751,NM_001178119,NM_005470,NM_001178116,NM_001012750,NM_001178121,NM_001178124,	-	ABI1,
chr2	204276008	204291992	chr2:204276008-204291992	5	1_2_2	13	0.435	exon	NM_005759,	+	ABI2,
chr2	204267299	204291992	chr2:204267299-204291992	4	3_1_2	34	0.19	exon	NM_001282925,NM_005759,NM_001282926,NM_001282932,NM_001282927,	+	ABI2,
chr2	204281631	204291992	chr2:204281631-204291992	4	4_4_0	14	0.364	exon	NM_001282925,NM_005759,NM_001282926,NM_001282932,NM_001282927,	+	ABI2,
chr2	204244931	204248044	chr2:204244931-204248044	3	3_2_1	6	0.5	intron	NM_001282925,NM_005759,NM_001282926,NM_001282932,NM_001282927,	+	ABI2,
chr2	204259423	204267457	chr2:204259423-204267457	3	2_1_0	34	0.15	exon	NM_001282926,NM_001282932,NM_001282925,NM_001282927,NM_005759,	+	ABI2,
chr2	204267299	204281804	chr2:204267299-204281804	3	2_2_0	37	0.14	exon	NM_001282926,NM_001282932,NM_001282925,NM_001282927,NM_005759,	+	ABI2,
chr2	204244931	204267457	chr2:204244931-204267457	2	2_2_0	21	0.16	exon	NM_001282926,NM_001282932,NM_001282925,NM_001282927,NM_005759,	+	ABI2,
chr2	204244931	204291992	chr2:204244931-204291992	2	1_1_2	4	0.5	exon	NM_001282925,NM_005759,NM_001282926,NM_001282932,NM_001282927,	+	ABI2,
chr2	204255769	204267457	chr2:204255769-204267457	2	0_2_2	27	0.129	exon	NM_001282926,NM_001282932,NM_001282925,NM_001282927,NM_005759,	+	ABI2,
chr9	133729451	133730483	chr9:133729451-133730483	7	3_2_0	57	0.197	exon	NM_005157,NM_007313,	+	ABL1,
chr1	179100446	179102509	chr1:179100446-179102509	61	33_13_18	20	0.859	exon	NM_005158,NM_001168237,NM_007314,NM_001136000,	-	ABL2,
chr1	179089325	179091002	chr1:179089325-179091002	17	8_12_6	40	0.459	exon	NM_005158,NM_001168237,NM_001136001,NM_001168239,NM_007314,NM_001136000,NM_001168236,NM_001168238,	-	ABL2,
chr1	179086467	179087899	chr1:179086467-179087899	9	6_6_0	35	0.34	exon	NM_005158,NM_001168237,NM_001136001,NM_001168239,NM_007314,NM_001136000,NM_001168236,NM_001168238,	-	ABL2,
chr1	179076478	179102509	chr1:179076478-179102509	5	3_2_2	4	0.714	exon	NM_005158,NM_001136000,NM_007314,NM_001168237,	-	ABL2,
chr1	179087722	179091002	chr1:179087722-179091002	5	5_5_0	12	0.455	exon	NM_005158,NM_001168237,NM_001136001,NM_001168239,NM_007314,NM_001136000,NM_001168236,NM_001168238,	-	ABL2,
chr1	179079417	179081533	chr1:179079417-179081533	3	2_1_2	16	0.273	exon	NM_005158,NM_001168237,NM_001168239,NM_007314,NM_001136000,NM_001168236,NM_001168238,	-	ABL2,
chr10	116247717	116251637	chr10:116247717-116251637	8	2_3_6	9	0.64	exon	NM_001322891,NM_001322887,NM_001322892,NM_006720,NM_001322884,NM_001322893,NM_001322898,NM_001322899,NM_001322883,NM_001322895,NM_001322882,NM_001322896,NM_001322897,NM_001322900,NM_001322890,NM_001322885,NM_001003408,NM_001003407,NM_001322886,NM_001322888,NM_002313,NM_001322894,NM_001322889,	-	ABLIM1,
chr4	7984991	7994654	chr4:7984991-7994654	3	1_2_3	2	0.75	exon	NM_001130084,NM_001286688,NM_001130086,NM_001130083,	-	ABLIM2,
chr5	148629378	148632400	chr5:148629378-148632400	2	0_2_2	2	0.667	exon	NM_001345858,NM_001301015,NM_001345859,NM_001345861,NM_001301028,NM_001301018,NM_014945,NM_001301027,NM_001345860,	+	ABLIM3,
chr17	953290	1003975	chr17:953290-1003975	21	10_8_4	59	0.416	exon	NM_001322841,NM_001322840,NM_021962,NM_001159746,NM_001092,	-	ABR,
chr17	986760	1003975	chr17:986760-1003975	16	11_8_7	91	0.26	exon	NM_001322841,NM_001322840,NM_021962,NM_001159746,NM_001092,	-	ABR,
chr17	975854	1003975	chr17:975854-1003975	9	7_4_2	100	0.153	exon	NM_001322841,NM_001322840,NM_021962,NM_001159746,NM_001092,	-	ABR,
chr17	994905	1003975	chr17:994905-1003975	9	9_4_4	111	0.14	exon	NM_001322841,NM_001322840,NM_021962,NM_001159746,NM_001092,	-	ABR,
chr17	982570	1003975	chr17:982570-1003975	8	1_2_3	107	0.13	exon	NM_001322841,NM_001322840,NM_021962,NM_001159746,NM_001092,	-	ABR,
chr17	970317	975994	chr17:970317-975994	5	4_4_0	105	0.087	exon	NM_001322841,NM_001322840,NM_021962,NM_001159746,NM_001092,NM_001282149,	-	ABR,
chr17	970317	986867	chr17:970317-986867	5	2_1_2	103	0.088	exon	NM_001322841,NM_001322840,NM_021962,NM_001159746,NM_001092,	-	ABR,
chr17	953290	976917	chr17:953290-976917	3	2_0_3	93	0.061	exon	NM_001322841,NM_001322840,NM_021962,NM_001159746,NM_001092,NM_001282149,	-	ABR,
chr17	970317	1003975	chr17:970317-1003975	3	3_2_0	75	0.074	exon	NM_001322841,NM_001322840,NM_021962,NM_001159746,NM_001092,	-	ABR,
chr17	973209	1003975	chr17:973209-1003975	3	3_3_0	120	0.048	exon	NM_001322841,NM_001322840,NM_021962,NM_001159746,NM_001092,	-	ABR,
chr17	975854	976917	chr17:975854-976917	3	2_1_1	125	0.046	exon	NM_001322841,NM_001322840,NM_021962,NM_001159746,NM_001092,NM_001282149,	-	ABR,
chr17	1028518	1032436	chr17:1028518-1032436	2	2_2_0	10	0.286	intron	NM_021962,NM_001159746,NM_001322841,	-	ABR,
chr11	34218872	34226237	chr11:34218872-34226237	9	8_8_0	12	0.6	exon	NM_145804,	-	ABTB2,
chr11	34192453	34194854	chr11:34192453-34194854	3	3_3_0	17	0.261	exon	NM_145804,	-	ABTB2,
chr17	35604935	35609962	chr17:35604935-35609962	22	12_11_0	32	0.579	exon	NM_198837,NM_198838,NM_198834,NM_198839,NM_198836,	-	ACACA,
chr17	35640168	35646430	chr17:35640168-35646430	21	14_13_2	20	0.677	exon	NM_198838,	-	ACACA,
chr17	35603742	35609962	chr17:35603742-35609962	16	11_11_0	34	0.485	exon	NM_198837,NM_198838,NM_198834,NM_198839,NM_198836,	-	ACACA,
chr17	35578645	35583373	chr17:35578645-35583373	15	10_7_5	4	0.882	exon	NM_198837,NM_198838,NM_198834,NM_198839,NM_198836,	-	ACACA,
chr17	35536201	35538297	chr17:35536201-35538297	12	7_9_0	27	0.471	exon	NM_198837,NM_198838,NM_198834,NM_198839,NM_198836,	-	ACACA,
chr17	35687113	35687365	chr17:35687113-35687365	9	7_7_0	12	0.6	exon	NM_198834,NM_198839,NM_198836,	-	ACACA,
chr17	35685778	35687365	chr17:35685778-35687365	8	5_5_0	3	0.842	intron	NM_198836,NM_198834,NM_198839,	-	ACACA,
chr17	35640168	35641871	chr17:35640168-35641871	6	4_4_0	36	0.25	exon	NM_198837,NM_198838,NM_198834,NM_198839,NM_198836,	-	ACACA,
chr17	35506788	35518964	chr17:35506788-35518964	5	2_3_0	15	0.4	exon	NM_198837,NM_198838,NM_198834,NM_198839,NM_198836,	-	ACACA,
chr17	35600287	35603892	chr17:35600287-35603892	5	5_5_0	19	0.345	exon	NM_198837,NM_198838,NM_198834,NM_198839,NM_198836,	-	ACACA,
chr17	35641739	35646430	chr17:35641739-35646430	5	5_4_1	33	0.233	exon	NM_198838,	-	ACACA,
chr17	35468466	35482715	chr17:35468466-35482715	4	2_1_1	11	0.421	exon	NM_198837,NM_198838,NM_198834,NM_198839,NM_198836,	-	ACACA,
chr17	35641739	35685925	chr17:35641739-35685925	4	1_2_0	32	0.2	intron	NM_198836,NM_198834,NM_198839,	-	ACACA,
chr17	35506788	35564714	chr17:35506788-35564714	3	2_2_0	5	0.545	exon	NM_198837,NM_198838,NM_198834,NM_198839,NM_198836,	-	ACACA,
chr17	35614625	35646430	chr17:35614625-35646430	3	2_0_2	21	0.222	exon	NM_198838,	-	ACACA,
chr17	35453931	35454919	chr17:35453931-35454919	2	1_2_0	13	0.235	exon	NM_198837,NM_198838,NM_198834,NM_198839,NM_198836,	-	ACACA,
chr17	35506788	35538297	chr17:35506788-35538297	2	2_1_1	24	0.143	exon	NM_198837,NM_198838,NM_198834,NM_198839,NM_198836,	-	ACACA,
chr17	35603742	35609982	chr17:35603742-35609982	2	1_2_0	17	0.19	intron	NM_198838,NM_198837,NM_198836,NM_198834,NM_198839,	-	ACACA,
chr17	35620588	35641871	chr17:35620588-35641871	2	1_1_1	30	0.118	exon	NM_198837,NM_198838,NM_198834,NM_198839,NM_198836,	-	ACACA,
chr17	35620588	35696810	chr17:35620588-35696810	2	1_1_1	15	0.211	exon	NM_198834,NM_198839,NM_198836,	-	ACACA,
chr17	35627642	35641871	chr17:35627642-35641871	2	2_2_0	23	0.148	exon	NM_198837,NM_198838,NM_198834,NM_198839,NM_198836,	-	ACACA,
chr12	109660312	109661709	chr12:109660312-109661709	16	11_5_9	28	0.533	exon	NM_001093,	+	ACACB,
chr12	109687789	109696913	chr12:109687789-109696913	15	8_10_1	14	0.682	exon	NM_001093,	+	ACACB,
chr12	109687789	109694041	chr12:109687789-109694041	10	7_4_4	13	0.606	exon	NM_001093,	+	ACACB,
chr12	109604666	109605839	chr12:109604666-109605839	9	5_5_1	39	0.316	exon	NM_001093,	+	ACACB,
chr12	109609610	109612035	chr12:109609610-109612035	8	4_5_1	41	0.281	exon	NM_001093,	+	ACACB,
chr12	109660312	109665294	chr12:109660312-109665294	8	4_5_2	25	0.39	exon	NM_001093,	+	ACACB,
chr12	109604666	109609719	chr12:109604666-109609719	6	3_2_2	36	0.25	exon	NM_001093,	+	ACACB,
chr12	109634813	109637357	chr12:109634813-109637357	5	4_4_0	32	0.238	exon	NM_001093,	+	ACACB,
chr12	109629418	109637357	chr12:109629418-109637357	4	2_2_0	31	0.205	exon	NM_001093,	+	ACACB,
chr12	109646970	109654725	chr12:109646970-109654725	4	4_4_0	22	0.267	exon	NM_001093,	+	ACACB,
chr12	109689851	109692139	chr12:109689851-109692139	4	2_2_0	25	0.242	exon	NM_001093,	+	ACACB,
chr12	109629418	109654725	chr12:109629418-109654725	3	2_2_0	25	0.194	exon	NM_001093,	+	ACACB,
chr12	109629418	109680397	chr12:109629418-109680397	3	2_2_0	20	0.231	exon	NM_001093,	+	ACACB,
chr12	109644515	109650741	chr12:109644515-109650741	3	2_1_1	29	0.171	exon	NM_001093,	+	ACACB,
chr12	109605701	109614068	chr12:109605701-109614068	2	2_2_0	59	0.063	exon	NM_001093,	+	ACACB,
chr12	109605701	109639506	chr12:109605701-109639506	2	2_1_0	47	0.078	exon	NM_001093,	+	ACACB,
chr12	109613736	109614068	chr12:109613736-109614068	2	2_2_0	41	0.089	exon	NM_001093,	+	ACACB,
chr12	109613736	109617102	chr12:109613736-109617102	2	2_2_0	19	0.174	exon	NM_001093,	+	ACACB,
chr12	109650641	109654725	chr12:109650641-109654725	2	2_2_0	25	0.138	exon	NM_001093,	+	ACACB,
chr12	109654423	109665294	chr12:109654423-109665294	2	1_2_1	19	0.174	exon	NM_001093,	+	ACACB,
chr12	109660312	109660717	chr12:109660312-109660717	2	1_2_1	27	0.129	exon	NM_001093,	+	ACACB,
chr12	112130501	112140114	chr12:112130501-112140114	2	1_2_0	83	0.046	exon	NM_025247,NM_001136538,	+	ACAD10,
chr12	112143542	112153766	chr12:112143542-112153766	2	2_1_0	53	0.07	exon	NM_025247,NM_001136538,	+	ACAD10,
chr12	112167610	112171872	chr12:112167610-112171872	2	2_2_0	17	0.19	exon	NM_025247,NM_001136538,	+	ACAD10,
chr3	132358336	132363740	chr3:132358336-132363740	7	5_3_2	4	0.778	exon	NR_132427,NR_132428,NR_132426,NM_032169,	-	ACAD11,
chr3	132360816	132363740	chr3:132360816-132363740	3	2_1_1	6	0.5	exon	NR_132427,NR_132428,NR_132426,NM_032169,	-	ACAD11,
chr3	128621396	128623348	chr3:128621396-128623348	5	1_3_3	68	0.128	exon	NR_033426,NM_014049,	+	ACAD9,
chr3	128603496	128625092	chr3:128603496-128625092	2	2_2_0	45	0.082	exon	NR_033426,NM_014049,	+	ACAD9,
chr3	128616475	128623348	chr3:128616475-128623348	2	0_1_2	71	0.053	exon	NR_033426,NM_014049,	+	ACAD9,
chr1	76211491	76216231	chr1:76211491-76216231	7	4_1_6	7	0.667	exon	NM_001286043,NM_000016,NM_001127328,NM_001286042,NM_001286044,	+	ACADM,
chr1	76215104	76216231	chr1:76215104-76216231	3	3_3_0	9	0.4	exon	NM_001286043,NM_000016,NM_001127328,NM_001286042,NM_001286044,	+	ACADM,
chr1	76198329	76200556	chr1:76198329-76200556	2	1_1_1	9	0.308	exon	NM_001286043,NM_000016,NM_001127328,NM_001286042,	+	ACADM,
chr3	195101738	195133645	chr3:195101738-195133645	56	9_14_32	22	0.836	intron	NM_012287,	-	ACAP2,
chr3	195022304	195022903	chr3:195022304-195022903	14	7_12_5	24	0.538	exon	NM_012287,	-	ACAP2,
chr3	195027240	195029566	chr3:195027240-195029566	10	2_1_6	15	0.571	exon	NM_012287,	-	ACAP2,
chr3	195016437	195022903	chr3:195016437-195022903	8	6_6_1	20	0.444	exon	NM_012287,	-	ACAP2,
chr3	195101728	195112876	chr3:195101728-195112876	7	3_3_3	25	0.359	intron	NM_012287,	-	ACAP2,
chr3	195086211	195112876	chr3:195086211-195112876	6	1_2_4	24	0.333	intron	NM_012287,	-	ACAP2,
chr3	195027240	195053852	chr3:195027240-195053852	5	2_2_3	24	0.294	exon	NM_012287,	-	ACAP2,
chr3	195015448	195018010	chr3:195015448-195018010	4	2_1_2	22	0.267	exon	NM_012287,	-	ACAP2,
chr3	195027240	195041542	chr3:195027240-195041542	4	2_1_2	20	0.286	exon	NM_012287,	-	ACAP2,
chr3	195047614	195066046	chr3:195047614-195066046	3	1_2_3	24	0.2	exon	NM_012287,	-	ACAP2,
chr3	195063200	195066046	chr3:195063200-195066046	3	2_1_2	27	0.182	exon	NM_012287,	-	ACAP2,
chr3	195041430	195066046	chr3:195041430-195066046	2	1_2_0	14	0.222	exon	NM_012287,	-	ACAP2,
chr3	195078420	195112876	chr3:195078420-195112876	2	0_2_2	24	0.143	intron	NM_012287,	-	ACAP2,
chr11	108002634	108005969	chr11:108002634-108005969	5	1_1_2	5	0.667	exon	NM_000019,	+	ACAT1,
chr1	226340036	226353701	chr1:226340036-226353701	4	1_2_0	12	0.4	exon	NM_022735,	-	ACBD3,
chr10	27508652	27512381	chr10:27508652-27512381	3	2_1_1	14	0.3	exon	NM_001301253,NM_001301252,NM_145698,NM_001271512,NM_001301251,NM_001301254,NM_001042473,	-	ACBD5,
chr1	180366651	180382606	chr1:180366651-180382606	35	15_17_11	54	0.565	exon	NM_032360,	-	ACBD6,
chr1	180366651	180399397	chr1:180366651-180399397	12	9_5_6	33	0.421	exon	NM_032360,	-	ACBD6,
chr1	180366651	180464660	chr1:180366651-180464660	7	4_1_5	38	0.269	exon	NM_032360,	-	ACBD6,
chr1	180283827	180464660	chr1:180283827-180464660	4	0_1_2	28	0.222	exon	NM_032360,	-	ACBD6,
chr1	180399315	180465895	chr1:180399315-180465895	2	2_1_0	38	0.095	intron	NM_032360,	-	ACBD6,
chr9	19423860	19435082	chr9:19423860-19435082	22	11_12_0	3	0.936	exon	NM_001010887,	+	ACER2,
chr9	19419331	19424839	chr9:19419331-19424839	3	2_2_1	4	0.6	intron	NM_001010887,	+	ACER2,
chr9	19423860	19428308	chr9:19423860-19428308	3	2_2_1	1	0.857	intron	NM_001010887,	+	ACER2,
chr11	76696687	76709865	chr11:76696687-76709865	6	1_4_6	3	0.8	exon	NM_001300954,NM_001300955,NM_001300953,NM_018367,	+	ACER3,
chr14	23550957	23559842	chr14:23550957-23559842	4	2_2_3	12	0.4	exon	NM_001164815,NM_001164814,NM_014977,	-	ACIN1,
chr14	23538685	23548247	chr14:23538685-23548247	3	3_3_0	70	0.079	exon	NM_001164815,NM_001164814,NM_014977,	-	ACIN1,
chr17	40034356	40042561	chr17:40034356-40042561	14	7_7_1	231	0.108	exon	NM_001303275,NM_198830,NM_001096,NM_001303274,	-	ACLY,
chr17	40043852	40048700	chr17:40043852-40048700	13	7_8_1	253	0.093	exon	NM_001303275,NM_198830,NM_001096,NM_001303274,	-	ACLY,
chr17	40060982	40063825	chr17:40060982-40063825	7	0_4_4	516	0.026	exon	NM_001303275,NM_198830,NM_001096,NM_001303274,	-	ACLY,
chr17	40027942	40030218	chr17:40027942-40030218	4	4_4_0	173	0.044	exon	NM_001303275,NM_198830,NM_001096,NM_001303274,	-	ACLY,
chr17	40027942	40042561	chr17:40027942-40042561	4	2_2_0	195	0.039	exon	NM_001303275,NM_198830,NM_001096,NM_001303274,	-	ACLY,
chr17	40035050	40040527	chr17:40035050-40040527	4	2_2_0	375	0.021	exon	NM_001303275,NM_198830,NM_001096,NM_001303274,	-	ACLY,
chr17	40040446	40042561	chr17:40040446-40042561	4	1_3_2	270	0.029	exon	NM_001303275,NM_198830,NM_001096,NM_001303274,	-	ACLY,
chr17	40034356	40043956	chr17:40034356-40043956	3	2_0_2	265	0.022	exon	NM_001303275,NM_198830,NM_001096,NM_001303274,	-	ACLY,
chr17	40048532	40066537	chr17:40048532-40066537	3	3_2_1	444	0.013	exon	NM_001303275,NM_198830,NM_001096,NM_001303274,	-	ACLY,
chr17	40054884	40063825	chr17:40054884-40063825	3	3_3_0	478	0.012	exon	NM_001303275,NM_198830,NM_001096,NM_001303274,	-	ACLY,
chr17	40024962	40028435	chr17:40024962-40028435	2	1_2_0	159	0.025	exon	NM_001303275,NM_198830,NM_001096,NM_001303274,	-	ACLY,
chr17	40030064	40040527	chr17:40030064-40040527	2	2_1_1	236	0.017	exon	NM_001303275,NM_198830,NM_001096,NM_001303274,	-	ACLY,
chr17	40034356	40040527	chr17:40034356-40040527	2	2_1_1	249	0.016	exon	NM_001303275,NM_198830,NM_001096,NM_001303274,	-	ACLY,
chr17	40034356	40049427	chr17:40034356-40049427	2	2_2_0	277	0.014	exon	NM_001303275,NM_198830,NM_001096,NM_001303274,	-	ACLY,
chr17	40039375	40040527	chr17:40039375-40040527	2	2_1_1	406	0.01	exon	NM_001303275,NM_198830,NM_001096,NM_001303274,	-	ACLY,
chr17	40039375	40042561	chr17:40039375-40042561	2	2_2_0	418	0.009	exon	NM_001303275,NM_198830,NM_001096,NM_001303274,	-	ACLY,
chr17	40054884	40055038	chr17:40054884-40055038	2	2_2_0	421	0.009	exon	NM_001303275,NM_198830,NM_001096,NM_001303274,	-	ACLY,
chr2	135624112	135626611	chr2:135624112-135626611	3	2_1_2	2	0.75	intron	NM_138326,NM_001307983,	-	ACMSD,
chr1	6341162	6355040	chr1:6341162-6355040	6	5_5_0	17	0.414	exon	NM_181865,NM_181866,NM_181864,NM_007274,	-	ACOT7,
chr1	6378552	6409926	chr1:6378552-6409926	2	2_2_0	12	0.25	exon	NM_181865,NM_181866,NM_181864,NM_007274,	-	ACOT7,
chr20	44477089	44483931	chr20:44477089-44483931	11	8_6_1	22	0.5	exon	NM_005469,	-	ACOT8,
chr20	44477089	44477314	chr20:44477089-44477314	3	3_3_0	25	0.194	exon	NM_005469,	-	ACOT8,
chrX	23739998	23751334	chrX:23739998-23751334	9	3_2_5	9	0.667	exon	NM_001037171,NM_001033583,NM_001330259,	-	ACOT9,
chrX	23739998	23754133	chrX:23739998-23754133	6	2_2_3	8	0.6	exon	NM_001037171,NM_001033583,	-	ACOT9,
chrX	23748644	23751334	chrX:23748644-23751334	4	2_1_3	18	0.308	exon	NM_001037171,NM_001033583,NM_001330259,	-	ACOT9,
chr17	73951647	73952028	chr17:73951647-73952028	7	5_5_0	7	0.667	exon	NM_007292,NM_004035,NM_001185039,	-	ACOX1,
chr17	73951647	73953647	chr17:73951647-73953647	2	2_1_1	9	0.308	exon	NM_007292,NM_004035,NM_001185039,	-	ACOX1,
chr2	111542309	111562972	chr2:111542309-111562972	2	1_2_1	2	0.667	exon	NM_001142807,	+	ACOXL,
chr1	147120048	147131890	chr1:147120048-147131890	26	16_13_1	2	0.963	exon	NR_136635,NM_016361,	-	ACP6,
chr1	147121946	147131890	chr1:147121946-147131890	4	0_1_2	13	0.381	exon	NR_136633,NR_136635,NR_136634,NM_016361,NR_136636,NM_001323625,	-	ACP6,
chr1	147131075	147131890	chr1:147131075-147131890	3	2_1_1	31	0.162	exon	NR_136633,NR_136635,NR_136634,NM_016361,NR_136636,NM_001323625,	-	ACP6,
chr3	132083496	132086989	chr3:132083496-132086989	2	2_2_0	0	1	intron	NM_001134194,	-	ACPP,
chr16	89164999	89169167	chr16:89164999-89169167	65	38_42_2	214	0.378	exon	NR_104293,NM_174917,NM_001243279,	+	ACSF3,
chr16	89167070	89169167	chr16:89167070-89169167	21	12_13_0	373	0.101	exon	NR_104293,NM_001127214,NM_174917,NM_001243279,	+	ACSF3,
chr16	89164999	89180895	chr16:89164999-89180895	15	10_10_0	153	0.164	exon	NR_104293,NM_174917,NM_001243279,	+	ACSF3,
chr16	89167070	89187321	chr16:89167070-89187321	9	2_2_0	335	0.051	exon	NR_104293,NM_001127214,NM_174917,NM_001243279,	+	ACSF3,
chr16	89164999	89187321	chr16:89164999-89187321	8	6_4_1	158	0.092	exon	NR_104293,NM_174917,NM_001243279,	+	ACSF3,
chr16	89178500	89180895	chr16:89178500-89180895	7	6_6_0	145	0.088	exon	NR_104293,NM_001127214,NM_174917,NM_001243279,NM_001284316,	+	ACSF3,
chr16	89164999	89212457	chr16:89164999-89212457	6	3_2_1	137	0.081	exon	NR_104293,NM_174917,NM_001243279,	+	ACSF3,
chr16	89167070	89199670	chr16:89167070-89199670	6	2_4_0	386	0.03	exon	NR_104293,NM_001127214,NM_174917,NM_001243279,	+	ACSF3,
chr16	89164999	89178654	chr16:89164999-89178654	5	3_2_0	228	0.042	exon	NR_104293,NM_174917,NM_001243279,	+	ACSF3,
chr16	89178500	89187321	chr16:89178500-89187321	2	2_1_0	151	0.026	exon	NR_104293,NM_001127214,NM_174917,NM_001243279,NM_001284316,	+	ACSF3,
chr2	223782764	223789313	chr2:223782764-223789313	10	4_7_1	19	0.513	exon	NM_004457,NM_203372,	+	ACSL3,
chr2	223765392	223773868	chr2:223765392-223773868	9	5_6_3	4	0.818	exon	NM_004457,	+	ACSL3,
chr2	223781037	223789313	chr2:223781037-223789313	4	3_3_0	8	0.5	exon	NM_004457,NM_203372,	+	ACSL3,
chr2	223765392	223783920	chr2:223765392-223783920	3	1_2_1	18	0.25	exon	NM_004457,	+	ACSL3,
chr2	223791735	223799405	chr2:223791735-223799405	2	2_2_0	8	0.333	exon	NM_004457,NM_203372,	+	ACSL3,
chr20	25000646	25004277	chr20:25000646-25004277	7	4_5_0	30	0.318	exon	NM_032501,NM_001252676,NM_001252675,NM_001252677,	-	ACSS1,
chr20	25000646	25011594	chr20:25000646-25011594	6	4_4_0	21	0.364	exon	NM_032501,NM_001252676,NM_001252675,NM_001252677,	-	ACSS1,
chr20	25002025	25004277	chr20:25002025-25004277	2	2_2_0	31	0.114	exon	NM_032501,NM_001252676,NM_001252675,NM_001252677,	-	ACSS1,
chr12	81528595	81545875	chr12:81528595-81545875	19	9_6_3	27	0.585	exon	NM_001330243,NM_001330242,NM_024560,	+	ACSS3,
chr12	81593120	81627250	chr12:81593120-81627250	13	4_6_5	11	0.703	exon	NM_001330243,NM_001330242,NM_024560,	+	ACSS3,
chr12	81536886	81545875	chr12:81536886-81545875	9	5_3_1	40	0.31	exon	NM_001330243,NM_001330242,NM_024560,	+	ACSS3,
chr12	81503339	81545875	chr12:81503339-81545875	8	5_5_1	25	0.39	exon	NM_001330243,NM_001330242,NM_024560,	+	ACSS3,
chr12	81536886	81593223	chr12:81536886-81593223	3	2_2_0	40	0.13	exon	NM_001330243,NM_001330242,NM_024560,	+	ACSS3,
chr12	81536886	81568718	chr12:81536886-81568718	2	2_2_0	33	0.108	exon	NM_001330243,NM_001330242,NM_024560,	+	ACSS3,
chr12	81536886	81627250	chr12:81536886-81627250	2	2_2_0	16	0.2	exon	NM_001330243,NM_001330242,NM_024560,	+	ACSS3,
chr15	83406235	83407366	chr15:83406235-83407366	4	1_1_2	0	1	intron	NR_036446,	-	ACTG1P17,
chr3	179291157	179304420	chr3:179291157-179304420	2	0_2_2	15	0.211	exon	NM_004301,NM_177989,NM_178042,	+	ACTL6A,
chr14	69356856	69360464	chr14:69356856-69360464	5	2_2_2	110	0.083	exon	NM_001130005,NM_001130004,NM_001102,	-	ACTN1,
chr14	69387723	69392389	chr14:69387723-69392389	5	3_3_3	90	0.1	exon	NM_001130005,NM_001130004,NM_001102,	-	ACTN1,
chr14	69356856	69359000	chr14:69356856-69359000	4	3_3_0	124	0.061	exon	NM_001130005,NM_001130004,NM_001102,	-	ACTN1,
chr14	69343799	69352292	chr14:69343799-69352292	2	2_2_0	106	0.036	exon	NM_001130005,NM_001130004,NM_001102,	-	ACTN1,
chr14	69369194	69392389	chr14:69369194-69392389	2	0_2_2	99	0.039	exon	NM_001130005,NM_001130004,NM_001102,	-	ACTN1,
chr19	39191240	39191761	chr19:39191240-39191761	4	3_2_0	1045	0.008	exon	NM_001322033,NM_004924,	+	ACTN4,
chr19	39191240	39196771	chr19:39191240-39196771	3	2_0_2	1155	0.005	exon	NM_001322033,NM_004924,	+	ACTN4,
chr19	39196684	39200982	chr19:39196684-39200982	3	1_1_1	873	0.007	exon	NM_004924,	+	ACTN4,
chr19	39187668	39191761	chr19:39187668-39191761	2	2_2_0	436	0.009	intron	NM_001322033,NM_004924,	+	ACTN4,
chr14	58690340	58690574	chr14:58690340-58690574	7	4_5_2	6	0.7	exon	NM_018477,	+	ACTR10,
chr14	58686412	58690574	chr14:58686412-58690574	3	0_2_3	4	0.6	exon	NM_018477,	+	ACTR10,
chr14	58681923	58690574	chr14:58681923-58690574	2	1_1_2	5	0.444	exon	NM_018477,	+	ACTR10,
chr10	104247907	104250370	chr10:104247907-104250370	4	2_0_2	83	0.088	exon	NM_005736,	-	ACTR1A,
chr2	65473658	65492309	chr2:65473658-65492309	15	6_7_1	97	0.236	exon	NM_005722,NM_001005386,	+	ACTR2,
chr2	65488381	65492309	chr2:65488381-65492309	6	3_4_0	91	0.117	exon	NM_005722,NM_001005386,	+	ACTR2,
chr2	65466986	65492309	chr2:65466986-65492309	3	2_2_0	141	0.041	exon	NM_005722,NM_001005386,	+	ACTR2,
chr2	114697536	114699936	chr2:114697536-114699936	5	4_4_0	10	0.5	exon	NM_001277140,NM_005721,NR_102318,	+	ACTR3,
chr2	114674461	114688973	chr2:114674461-114688973	4	2_2_0	17	0.32	exon	NM_001277140,NM_005721,	+	ACTR3,
chr2	114709056	114713283	chr2:114709056-114713283	4	3_2_1	5	0.615	exon	NM_001277140,NM_005721,NR_102318,	+	ACTR3,
chr2	114670749	114674585	chr2:114670749-114674585	2	0_2_2	19	0.174	exon	NM_001277140,NM_005721,	+	ACTR3,
chr7	152480272	152522207	chr7:152480272-152522207	67	14_18_31	22	0.859	exon	NM_001040135,NM_020445,NR_073001,	+	ACTR3B,
chr7	152511635	152522207	chr7:152511635-152522207	9	5_3_7	78	0.188	exon	NR_073000,NM_001040135,NM_020445,NR_073001,	+	ACTR3B,
chr7	152508782	152522207	chr7:152508782-152522207	6	3_3_6	30	0.286	intron	NM_020445,NM_001040135,NR_073001,NR_073000,	+	ACTR3B,
chr7	152496739	152522207	chr7:152496739-152522207	2	2_2_0	48	0.077	intron	NM_020445,NM_001040135,NR_073001,NR_073000,	+	ACTR3B,
chr7	149981842	149992436	chr7:149981842-149992436	22	7_12_9	10	0.815	exon	NM_001164459,NM_001164458,	-	ACTR3C,
chr7	149946037	149992436	chr7:149946037-149992436	4	3_1_1	10	0.444	exon	NM_001164459,NM_001164458,	-	ACTR3C,
chr12	100598718	100601564	chr12:100598718-100601564	8	4_5_1	6	0.727	exon	NR_048568,NR_048569,NM_022496,	+	ACTR6,
chr12	100598718	100599522	chr12:100598718-100599522	6	4_1_4	9	0.571	exon	NR_048568,NM_022496,	+	ACTR6,
chr12	100612193	100613924	chr12:100612193-100613924	4	2_2_0	3	0.727	exon	NR_048568,NR_048569,NM_022496,	+	ACTR6,
chr3	53908238	53910107	chr3:53908238-53910107	24	15_16_2	8	0.857	exon	NM_022899,	-	ACTR8,
chr2	158655939	158675071	chr2:158655939-158675071	18	10_15_5	14	0.72	exon	NM_001105,NM_001111067,	-	ACVR1,
chr2	158617392	158622708	chr2:158617392-158622708	5	5_4_0	8	0.556	exon	NM_001105,NM_001111067,	-	ACVR1,
chr2	158713977	158716691	chr2:158713977-158716691	3	2_2_0	1	0.857	intron	NM_001105,NM_001111067,	-	ACVR1,
chr2	158617392	158627026	chr2:158617392-158627026	2	2_2_0	7	0.364	exon	NM_001105,NM_001111067,	-	ACVR1,
chr2	158617392	158630699	chr2:158617392-158630699	2	2_2_0	9	0.308	exon	NM_001105,NM_001111067,	-	ACVR1,
chr12	52380602	52385777	chr12:52380602-52385777	4	2_2_0	122	0.062	exon	NM_020327,NM_020328,NM_004302,	+	ACVR1B,
chr12	52369049	52385777	chr12:52369049-52385777	3	2_1_1	140	0.041	exon	NM_020327,NM_020328,NM_004302,	+	ACVR1B,
chr2	158406674	158412844	chr2:158406674-158412844	2	1_2_0	1	0.8	exon	NM_145259,NM_001111031,	-	ACVR1C,
chr2	148653870	148657467	chr2:148653870-148657467	121	47_49_2	8	0.968	exon	NM_001616,NM_001278579,	+	ACVR2A,
chr2	148653870	148657136	chr2:148653870-148657136	15	11_8_3	129	0.189	exon	NM_001616,NM_001278579,	+	ACVR2A,
chr2	54278095	54284497	chr2:54278095-54284497	6	0_4_5	7	0.632	exon	NM_001320586,	+	ACYP2,
chr20	43248940	43251571	chr20:43248940-43251571	2	2_2_0	0	1	exon	NR_136160,NM_001322051,NM_001322050,NM_000022,	-	ADA,
chr15	43627143	43628024	chr15:43627143-43628024	11	5_6_0	6	0.786	exon	NM_001324365,NM_001324367,NM_001324368,NM_001012969,NM_001324364,NM_001324366,NM_001159280,	+	ADAL,
chr15	43627894	43641243	chr15:43627894-43641243	5	3_3_1	10	0.5	exon	NM_001324366,NM_001159280,	+	ADAL,
chr15	58913670	58936177	chr15:58913670-58936177	2	2_0_2	6	0.4	exon	NM_001110,	-	ADAM10,
chr1	155030113	155032450	chr1:155030113-155032450	5	5_1_4	336	0.029	exon	NM_001261464,NM_207191,NM_207197,NM_001261465,NM_207195,NR_048579,NM_207194,NM_207196,NR_048578,NM_003815,NR_048577,	+	ADAM15,
chr2	9675963	9683414	chr2:9675963-9683414	7	2_5_3	12	0.538	exon	NM_003183,	-	ADAM17,
chr2	9650108	9668083	chr2:9650108-9668083	5	3_3_0	19	0.345	exon	NM_003183,	-	ADAM17,
chr2	9658030	9668083	chr2:9658030-9668083	4	1_2_1	17	0.32	exon	NM_003183,	-	ADAM17,
chr2	9666240	9676957	chr2:9666240-9676957	4	2_2_0	20	0.286	exon	NM_003183,	-	ADAM17,
chr2	9642302	9650260	chr2:9642302-9650260	2	1_1_1	15	0.211	exon	NM_003183,	-	ADAM17,
chr7	87593949	87607727	chr7:87593949-87607727	69	9_19_43	2	0.986	intron	NM_021721,NM_004194,NM_001324417,NM_001324421,NM_001324418,NM_021722,NM_001324419,NM_021723,NM_016351,NM_001324420,	+	ADAM22,
chr8	38994176	39027516	chr8:38994176-39027516	9	5_4_9	6	0.75	exon	NM_145004,NM_001313994,	+	ADAM32,
chr8	39079129	39114862	chr8:39079129-39114862	8	1_5_5	2	0.889	exon	NM_145004,NM_001313994,	+	ADAM32,
chr8	38994176	39044564	chr8:38994176-39044564	7	2_5_3	6	0.7	exon	NM_145004,	+	ADAM32,
chr8	38994176	39009067	chr8:38994176-39009067	5	1_4_4	23	0.303	exon	NM_145004,NM_001313994,	+	ADAM32,
chr8	38994176	39022715	chr8:38994176-39022715	3	0_3_3	9	0.4	exon	NM_145004,NM_001313994,	+	ADAM32,
chr8	39068663	39103685	chr8:39068663-39103685	3	2_1_1	20	0.231	exon	NM_145004,	+	ADAM32,
chr8	38975605	39027516	chr8:38975605-39027516	2	1_1_2	4	0.5	exon	NM_145004,	+	ADAM32,
chr8	38947566	38948865	chr8:38947566-38948865	6	2_1_1	1	0.923	exon	NR_027639,NM_003816,NR_027878,	+	ADAM9,
chr8	38912000	38913291	chr8:38912000-38913291	4	1_2_1	7	0.533	exon	NR_027639,NM_003816,NR_027878,NR_027638,	+	ADAM9,
chr8	38912000	38940592	chr8:38912000-38940592	3	1_1_2	7	0.462	exon	NM_003816,NR_027638,	+	ADAM9,
chr8	38912000	38948865	chr8:38912000-38948865	2	1_0_2	7	0.364	exon	NR_027639,NM_003816,NR_027878,NR_027638,	+	ADAM9,
chr9	136302869	136303486	chr9:136302869-136303486	11	7_6_1	10	0.688	exon	NM_139026,NM_139027,NM_139025,	+	ADAMTS13,
chr9	136309984	136315086	chr9:136309984-136315086	4	3_3_0	19	0.296	exon	NR_024514,NM_139026,NM_139027,NM_139025,	+	ADAMTS13,
chr15	100871094	100874385	chr15:100871094-100874385	56	27_24_5	2	0.982	intron	NM_139057,	-	ADAMTS17,
chr15	100692817	100739628	chr15:100692817-100739628	16	11_8_2	18	0.64	exon	NM_139057,	-	ADAMTS17,
chr15	100672212	100673520	chr15:100672212-100673520	7	4_3_1	11	0.56	exon	NM_139057,	-	ADAMTS17,
chr15	100632635	100649321	chr15:100632635-100649321	4	2_3_1	3	0.727	intron	NM_139057,	-	ADAMTS17,
chr15	100672212	100674826	chr15:100672212-100674826	4	2_3_0	2	0.8	intron	NM_139057,	-	ADAMTS17,
chr15	100672212	100695525	chr15:100672212-100695525	4	4_4_0	24	0.25	exon	NM_139057,	-	ADAMTS17,
chr15	100672212	100739628	chr15:100672212-100739628	4	4_2_2	7	0.533	exon	NM_139057,	-	ADAMTS17,
chr15	100692817	100695525	chr15:100692817-100695525	3	2_2_0	34	0.15	exon	NM_139057,	-	ADAMTS17,
chr15	100794341	100821606	chr15:100794341-100821606	3	1_2_1	2	0.75	exon	NM_139057,	-	ADAMTS17,
chr15	100632635	100649408	chr15:100632635-100649408	2	1_2_1	0	1	intron	NM_139057,	-	ADAMTS17,
chr15	100632635	100739628	chr15:100632635-100739628	2	2_0_1	5	0.444	intron	NM_139057,	-	ADAMTS17,
chr5	129015457	129040084	chr5:129015457-129040084	499	93_89_18	76	0.929	exon	NM_133638,	+	ADAMTS19,
chr5	129019813	129040084	chr5:129019813-129040084	460	96_97_11	224	0.804	exon	NM_133638,	+	ADAMTS19,
chr5	128861977	128864370	chr5:128861977-128864370	249	68_66_16	67	0.881	exon	NM_133638,	+	ADAMTS19,
chr5	129030413	129040084	chr5:129030413-129040084	83	42_42_4	472	0.26	exon	NM_133638,	+	ADAMTS19,
chr5	128956311	128958041	chr5:128956311-128958041	69	41_42_1	53	0.723	exon	NM_133638,	+	ADAMTS19,
chr5	128814259	128844935	chr5:128814259-128844935	39	21_23_3	12	0.867	intron	NM_133638,	+	ADAMTS19,
chr5	128932252	128958041	chr5:128932252-128958041	21	8_12_5	47	0.472	exon	NM_133638,	+	ADAMTS19,
chr5	128861977	128887600	chr5:128861977-128887600	19	13_2_11	56	0.404	exon	NM_133638,	+	ADAMTS19,
chr5	128977552	129001272	chr5:128977552-129001272	19	8_8_5	42	0.475	exon	NM_133638,	+	ADAMTS19,
chr5	128983458	129040084	chr5:128983458-129040084	18	8_8_0	60	0.375	exon	NM_133638,	+	ADAMTS19,
chr5	128861977	128868582	chr5:128861977-128868582	13	9_8_0	24	0.52	intron	NM_133638,	+	ADAMTS19,
chr5	128861977	128902228	chr5:128861977-128902228	10	6_6_1	27	0.426	intron	NM_133638,	+	ADAMTS19,
chr5	128861977	128932357	chr5:128861977-128932357	10	7_7_2	53	0.274	exon	NM_133638,	+	ADAMTS19,
chr5	128977552	128994430	chr5:128977552-128994430	10	4_6_5	37	0.351	exon	NM_133638,	+	ADAMTS19,
chr5	128814259	128887600	chr5:128814259-128887600	6	4_1_5	36	0.25	intron	NM_133638,	+	ADAMTS19,
chr5	128977552	129001305	chr5:128977552-129001305	6	3_3_0	23	0.343	intron	NM_133638,	+	ADAMTS19,
chr5	128977552	129040084	chr5:128977552-129040084	5	1_3_2	47	0.175	exon	NM_133638,	+	ADAMTS19,
chr5	128983385	129040084	chr5:128983385-129040084	5	3_4_0	32	0.238	intron	NM_133638,	+	ADAMTS19,
chr5	129015457	129030548	chr5:129015457-129030548	5	3_3_1	891	0.011	exon	NM_133638,	+	ADAMTS19,
chr5	128844770	128864370	chr5:128844770-128864370	4	4_3_1	62	0.114	exon	NM_133638,	+	ADAMTS19,
chr5	128855560	128864370	chr5:128855560-128864370	4	2_4_2	49	0.14	intron	NM_133638,	+	ADAMTS19,
chr5	128844770	128932357	chr5:128844770-128932357	3	3_2_0	46	0.115	exon	NM_133638,	+	ADAMTS19,
chr5	128863441	128932357	chr5:128863441-128932357	3	1_2_1	192	0.03	exon	NM_133638,	+	ADAMTS19,
chr5	128887557	128958041	chr5:128887557-128958041	3	0_2_2	54	0.1	exon	NM_133638,	+	ADAMTS19,
chr5	128984491	129040084	chr5:128984491-129040084	3	2_1_0	118	0.048	exon	NM_133638,	+	ADAMTS19,
chr5	128989999	129040084	chr5:128989999-129040084	3	2_2_0	85	0.066	exon	NM_133638,	+	ADAMTS19,
chr5	129027703	129040084	chr5:129027703-129040084	3	1_3_2	36	0.143	intron	NM_133638,	+	ADAMTS19,
chr5	128855560	128887600	chr5:128855560-128887600	2	2_0_2	36	0.1	intron	NM_133638,	+	ADAMTS19,
chr5	128861977	128868614	chr5:128861977-128868614	2	2_2_0	23	0.148	intron	NM_133638,	+	ADAMTS19,
chr5	128932252	129001305	chr5:128932252-129001305	2	2_1_1	33	0.108	intron	NM_133638,	+	ADAMTS19,
chr5	128956311	129040084	chr5:128956311-129040084	2	1_2_1	63	0.06	exon	NM_133638,	+	ADAMTS19,
chr5	128977552	128984663	chr5:128977552-128984663	2	1_1_1	81	0.047	exon	NM_133638,	+	ADAMTS19,
chr5	128989999	128994430	chr5:128989999-128994430	2	2_2_0	74	0.051	exon	NM_133638,	+	ADAMTS19,
chr5	128994310	129040084	chr5:128994310-129040084	2	1_2_0	67	0.056	exon	NM_133638,	+	ADAMTS19,
chr5	129015457	129019966	chr5:129015457-129019966	2	1_2_1	411	0.01	exon	NM_133638,	+	ADAMTS19,
chr12	43846077	43847855	chr12:43846077-43847855	2	1_2_0	1	0.8	exon	NM_025003,	-	ADAMTS20,
chr5	64520147	64522046	chr5:64520147-64522046	3	0_3_3	1	0.857	exon	NM_197941,NR_135689,	-	ADAMTS6,
chr5	64747302	64748745	chr5:64747302-64748745	3	3_3_0	1	0.857	exon	NM_197941,NR_135689,	-	ADAMTS6,
chr15	84592656	84611834	chr15:84592656-84611834	3	3_3_0	0	1	exon	NM_001301110,NM_207517,	+	ADAMTSL3,
chr15	84488563	84506967	chr15:84488563-84506967	2	1_2_1	6	0.4	exon	NM_001301110,NM_207517,	+	ADAMTSL3,
chr19	1510149	1510916	chr19:1510149-1510916	21	9_7_13	8	0.84	exon	NM_213604,	-	ADAMTSL5,
chr7	959605	975141	chr7:959605-975141	8	3_4_2	98	0.14	exon	NM_001284308,NM_001284309,NM_006869,	-	ADAP1,
chr7	943763	966280	chr7:943763-966280	5	3_3_0	96	0.094	exon	NM_001284308,NM_001284310,NM_001284309,NM_006869,	-	ADAP1,
chr7	943763	975141	chr7:943763-975141	2	2_2_0	104	0.037	exon	NM_001284308,NM_001284309,NM_006869,	-	ADAP1,
chr7	959605	966280	chr7:959605-966280	2	2_0_1	83	0.046	exon	NM_001284308,NM_001284310,NM_001284309,NM_006869,	-	ADAP1,
chr1	154561027	154569743	chr1:154561027-154569743	11	6_7_0	76	0.224	exon	NM_001025107,NM_015840,NM_001193495,NM_015841,NM_001111,	-	ADAR,
chr1	154569281	154575102	chr1:154569281-154575102	4	3_3_0	87	0.084	exon	NM_001025107,NM_015840,NM_001193495,NM_015841,NM_001111,	-	ADAR,
chr1	154573517	154597629	chr1:154573517-154597629	3	2_1_1	24	0.2	intron	NM_001025107,	-	ADAR,
chr1	154569281	154571061	chr1:154569281-154571061	2	2_2_0	47	0.078	exon	NM_001025107,NM_015840,NM_001193495,NM_015841,NM_001111,	-	ADAR,
chr21	46548317	46554747	chr21:46548317-46554747	247	83_75_21	187	0.725	exon	NR_027673,	+	ADARB1,
chr21	46538479	46554747	chr21:46538479-46554747	42	2_21_25	80	0.512	intron	NR_027672,NR_073200,NM_001160230,NM_001112,NR_027673,NR_027674,NM_015833,NM_015834,	+	ADARB1,
chr21	46591525	46605006	chr21:46591525-46605006	25	4_12_8	40	0.556	exon	NR_073200,NR_027673,NR_027672,NM_001112,NM_015834,NR_027674,NM_001160230,NM_015833,	+	ADARB1,
chr21	46536848	46554747	chr21:46536848-46554747	24	8_10_6	45	0.516	intron	NR_027672,NR_073200,NM_001160230,NM_001112,NR_027673,NR_027674,NM_015833,NM_015834,	+	ADARB1,
chr21	46548317	46564616	chr21:46548317-46564616	15	11_6_5	164	0.155	intron	NR_027672,NR_073200,NM_001160230,NM_001112,NR_027673,NR_027674,NM_015833,NM_015834,	+	ADARB1,
chr21	46536848	46548488	chr21:46536848-46548488	14	9_12_2	272	0.093	intron	NR_027672,NR_073200,NM_001160230,NM_001112,NR_027673,NR_027674,NM_015833,NM_015834,	+	ADARB1,
chr21	46536848	46540874	chr21:46536848-46540874	4	4_4_0	139	0.054	intron	NR_027672,NR_073200,NM_001160230,NM_001112,NR_027673,NR_027674,NM_015833,NM_015834,	+	ADARB1,
chr21	46540709	46554747	chr21:46540709-46554747	4	4_3_1	132	0.057	intron	NR_027672,NR_073200,NM_001160230,NM_001112,NR_027673,NR_027674,NM_015833,NM_015834,	+	ADARB1,
chr21	46548317	46605006	chr21:46548317-46605006	4	3_2_0	191	0.04	exon	NR_073200,NR_027673,NR_027672,NM_001112,NM_015834,NR_027674,NM_001160230,NM_015833,	+	ADARB1,
chr21	46591525	46624651	chr21:46591525-46624651	3	2_2_0	22	0.214	exon	NR_073200,NR_027673,NR_027672,NM_001112,NM_015834,NR_027674,NM_001160230,NM_015833,	+	ADARB1,
chr21	46595645	46605006	chr21:46595645-46605006	3	3_3_0	62	0.088	exon	NM_015834,NR_073200,NM_001112,NM_001160230,NR_027674,NR_027673,NM_015833,	+	ADARB1,
chr21	46595645	46624651	chr21:46595645-46624651	3	3_3_0	46	0.115	exon	NM_015834,NR_073200,NM_001112,NM_001160230,NR_027674,NR_027673,NM_015833,	+	ADARB1,
chr21	46536888	46548488	chr21:46536888-46548488	2	1_2_1	276	0.014	intron	NR_027672,NR_073200,NM_001160230,NM_001112,NR_027673,NR_027674,NM_015833,NM_015834,	+	ADARB1,
chr21	46536888	46554747	chr21:46536888-46554747	2	0_1_2	49	0.075	intron	NR_027672,NR_073200,NM_001160230,NM_001112,NR_027673,NR_027674,NM_015833,NM_015834,	+	ADARB1,
chr21	46538479	46540874	chr21:46538479-46540874	2	0_2_1	162	0.024	intron	NR_027672,NR_073200,NM_001160230,NM_001112,NR_027673,NR_027674,NM_015833,NM_015834,	+	ADARB1,
chr21	46538479	46564616	chr21:46538479-46564616	2	0_1_2	51	0.073	intron	NR_027672,NR_073200,NM_001160230,NM_001112,NR_027673,NR_027674,NM_015833,NM_015834,	+	ADARB1,
chr21	46548317	46564877	chr21:46548317-46564877	2	2_2_0	159	0.025	intron	NR_027672,NR_073200,NM_001160230,NM_001112,NR_027673,NR_027674,NM_015833,NM_015834,	+	ADARB1,
chr16	75636983	75656362	chr16:75636983-75656362	25	11_4_15	54	0.481	exon	NM_001324450,NM_001324448,NM_001324444,NM_012091,	-	ADAT1,
chr16	75642122	75642886	chr16:75642122-75642886	10	7_7_1	122	0.141	exon	NM_001324452,NM_001324446,NM_001324444,NM_012091,NM_001324445,	-	ADAT1,
chr16	75646141	75656362	chr16:75646141-75656362	4	3_2_2	92	0.08	exon	NM_001324450,NM_001324448,NM_001324444,NM_012091,	-	ADAT1,
chr16	75651040	75656362	chr16:75651040-75656362	4	2_2_0	100	0.074	exon	NM_001324450,NM_001324448,NM_001324444,NM_012091,	-	ADAT1,
chr14	78353434	78399987	chr14:78353434-78399987	2	2_1_0	16	0.2	exon	NM_001142545,NM_020421,	+	ADCK1,
chr7	140380842	140387041	chr7:140380842-140387041	3	3_3_0	51	0.105	exon	NM_052853,	+	ADCK2,
chr7	45688269	45701813	chr7:45688269-45701813	6	4_3_1	6	0.667	exon	NM_001281768,NM_021116,	+	ADCY1,
chr7	45697326	45701813	chr7:45697326-45701813	4	2_2_0	11	0.421	exon	NM_001281768,NM_021116,	+	ADCY1,
chr12	49167252	49168301	chr12:49167252-49168301	11	7_6_2	44	0.333	exon	NM_015270,	-	ADCY6,
chr12	49162720	49177221	chr12:49162720-49177221	2	1_2_0	140	0.028	exon	NM_015270,	-	ADCY6,
chr12	49167252	49167881	chr12:49167252-49167881	2	2_2_0	48	0.077	exon	NM_015270,	-	ADCY6,
chr16	50321823	50322261	chr16:50321823-50322261	5	3_5_0	28	0.263	exon	NM_001114,NM_001286057,	+	ADCY7,
chr16	4029117	4033441	chr16:4029117-4033441	35	18_17_0	12	0.854	exon	NM_001116,	-	ADCY9,
chr16	4038995	4043511	chr16:4038995-4043511	8	5_5_2	24	0.4	exon	NM_001116,	-	ADCY9,
chr16	4029117	4039097	chr16:4029117-4039097	4	2_1_1	15	0.348	exon	NM_001116,	-	ADCY9,
chr16	4027483	4033441	chr16:4027483-4033441	2	1_2_0	11	0.267	exon	NM_001116,	-	ADCY9,
chr4	2877623	2886393	chr4:2877623-2886393	6	5_5_0	41	0.226	exon	NM_014189,NM_001286645,NM_176801,NM_001119,NM_014190,	+	ADD1,
chr4	2883625	2896458	chr4:2883625-2896458	3	2_2_0	24	0.2	exon	NM_014189,NM_001286645,NM_176801,NM_001119,NM_014190,	+	ADD1,
chr4	2906491	2910331	chr4:2906491-2910331	2	2_2_0	78	0.049	exon	NM_014189,NM_001286645,NM_176801,NM_001119,NM_014190,	+	ADD1,
chr10	111883775	111890244	chr10:111883775-111890244	4	4_3_0	6	0.571	exon	NM_001320593,NM_001320594,NM_019903,NM_016824,NM_001121,NM_001320592,NM_001320591,	+	ADD3,
chr4	22390711	22404422	chr4:22390711-22404422	4	2_3_1	16	0.333	exon	NM_145290,	-	ADGRA3,
chr4	22403015	22404422	chr4:22403015-22404422	2	2_2_0	15	0.211	intron	NM_145290,	-	ADGRA3,
chr4	22414805	22449134	chr4:22414805-22449134	2	2_1_0	17	0.19	exon	NM_145290,	-	ADGRA3,
chr8	143618348	143620774	chr8:143618348-143620774	5	2_1_1	38	0.208	exon	NM_001702,	+	ADGRB1,
chr19	14513409	14515374	chr19:14513409-14515374	8	6_5_0	52	0.235	exon	NM_001784,NM_001025160,NM_078481,	+	ADGRE5,
chr19	14288343	14294509	chr19:14288343-14294509	14	11_12_0	91	0.235	exon	NM_014921,NM_001008701,	-	ADGRL1,
chr19	14288343	14300501	chr19:14288343-14300501	4	2_2_0	47	0.145	intron	NM_001008701,NM_014921,	-	ADGRL1,
chr19	14262945	14294509	chr19:14262945-14294509	2	0_1_2	106	0.036	exon	NM_014921,NM_001008701,	-	ADGRL1,
chr5	90059122	90074914	chr5:90059122-90074914	8	4_5_1	2	0.889	exon	NM_032119,NR_003149,	+	ADGRV1,
chr5	90144454	90159674	chr5:90144454-90159674	4	1_1_1	4	0.667	exon	NM_032119,NR_003149,	+	ADGRV1,
chr5	90445847	90449215	chr5:90445847-90449215	3	3_2_0	0	1	exon	NM_032119,NR_003149,	+	ADGRV1,
chr5	89924379	89925356	chr5:89924379-89925356	2	2_2_0	1	0.8	exon	NM_032119,NR_003149,	+	ADGRV1,
chr5	90083888	90087163	chr5:90083888-90087163	2	2_2_0	1	0.8	exon	NM_032119,NR_003149,	+	ADGRV1,
chr1	202920058	202923435	chr1:202920058-202923435	7	4_1_3	22	0.389	exon	NM_001290557,NM_001290629,	-	ADIPOR1,
chr1	202917432	202923435	chr1:202917432-202923435	2	1_1_1	13	0.235	exon	NM_001290557,NM_001290629,	-	ADIPOR1,
chr12	1812052	1863680	chr12:1812052-1863680	18	7_12_7	63	0.364	intron	NM_024551,	+	ADIPOR2,
chr12	1863424	1863680	chr12:1863424-1863680	14	8_10_2	95	0.228	exon	NM_024551,	+	ADIPOR2,
chr12	1887020	1893239	chr12:1887020-1893239	14	8_7_0	105	0.211	exon	NM_024551,	+	ADIPOR2,
chr12	1853688	1863680	chr12:1853688-1863680	7	4_4_1	62	0.184	intron	NM_024551,	+	ADIPOR2,
chr12	1863424	1866935	chr12:1863424-1866935	5	3_2_1	47	0.175	intron	NM_024551,	+	ADIPOR2,
chr12	1863424	1882127	chr12:1863424-1882127	5	4_3_1	82	0.109	exon	NM_024551,	+	ADIPOR2,
chr12	1863424	1893239	chr12:1863424-1893239	3	2_1_0	92	0.061	exon	NM_024551,	+	ADIPOR2,
chr12	1812052	1882127	chr12:1812052-1882127	2	1_1_2	49	0.075	intron	NM_024551,	+	ADIPOR2,
chr12	1851988	1863680	chr12:1851988-1863680	2	1_1_1	62	0.061	intron	NM_024551,	+	ADIPOR2,
chr12	1882008	1890242	chr12:1882008-1890242	2	2_2_0	134	0.029	exon	NM_024551,	+	ADIPOR2,
chr12	1882008	1893239	chr12:1882008-1893239	2	2_2_0	112	0.034	exon	NM_024551,	+	ADIPOR2,
chr10	76153899	76158337	chr10:76153899-76158337	22	17_11_6	27	0.62	exon	NM_001202449,NM_001202450,NM_001123,NM_006721,	+	ADK,
chr10	76002496	76158337	chr10:76002496-76158337	8	7_5_2	11	0.593	intron	NM_001202450,NM_006721,NM_001123,NM_001202449,	+	ADK,
chr10	76000686	76002791	chr10:76000686-76002791	4	0_2_3	10	0.444	intron	NM_001202450,NM_006721,NM_001123,NM_001202449,	+	ADK,
chr10	76027323	76158337	chr10:76027323-76158337	2	2_1_1	13	0.235	intron	NM_001202450,NM_006721,NM_001123,NM_001202449,	+	ADK,
chr10	76140687	76285184	chr10:76140687-76285184	2	0_2_2	13	0.235	intron	NM_001202450,NM_006721,NM_001123,NM_001202449,	+	ADK,
chr10	76153899	76287851	chr10:76153899-76287851	2	1_2_0	20	0.167	intron	NM_001202450,NM_006721,NM_001123,NM_001202449,	+	ADK,
chr10	76285014	76287851	chr10:76285014-76287851	4	3_3_0	10	0.444	intron	NM_001202450,NM_006721,NM_001123,NM_001202449,NR_120673,	+	ADK,LOC102723439,
chr20	49520426	49545362	chr20:49520426-49545362	8	5_7_2	7	0.696	exon	NM_015339,NM_001282531,	-	ADNP,
chr20	49518554	49521386	chr20:49518554-49521386	5	2_0_2	7	0.588	exon	NM_001282531,	-	ADNP,
chr20	49518554	49545362	chr20:49518554-49545362	2	1_2_1	3	0.571	exon	NM_015339,NM_001282531,	-	ADNP,
chr15	73064124	73067438	chr15:73064124-73067438	42	8_27_17	76	0.525	exon	NM_031284,NR_023318,	-	ADPGK,
chr15	73052748	73067438	chr15:73052748-73067438	36	18_18_4	39	0.649	exon	NM_031284,NR_023318,	-	ADPGK,
chr15	73052748	73072663	chr15:73052748-73072663	15	10_11_1	13	0.698	intron	NR_023318,NR_023319,NM_031284,	-	ADPGK,
chr15	73064124	73072663	chr15:73064124-73072663	7	3_6_3	51	0.215	intron	NR_023318,NR_023319,NM_031284,	-	ADPGK,
chr15	73067213	73072663	chr15:73067213-73072663	4	3_1_3	65	0.11	intron	NR_023318,NR_023319,NM_031284,	-	ADPGK,
chr15	73045114	73067438	chr15:73045114-73067438	3	1_2_0	42	0.125	exon	NR_023318,NM_031284,	-	ADPGK,
chr1	36557219	36557695	chr1:36557219-36557695	2	2_2_0	50	0.074	exon	NM_017825,	+	ADPRHL2,
chr22	40745836	40750331	chr22:40745836-40750331	10	7_3_5	32	0.385	exon	NM_000026,NM_001317923,NR_134256,NM_001123378,	+	ADSL,
chr22	40749077	40759075	chr22:40749077-40759075	5	0_4_5	27	0.27	exon	NM_000026,NM_001317923,NR_134256,NM_001123378,	+	ADSL,
chr22	40760280	40761060	chr22:40760280-40761060	4	3_4_1	15	0.348	exon	NM_000026,NM_001317923,NR_134256,	+	ADSL,
chr22	40760280	40762502	chr22:40760280-40762502	4	2_0_3	15	0.348	exon	NR_134256,NM_001123378,NM_001317923,NM_000026,	+	ADSL,
chr22	40754868	40762502	chr22:40754868-40762502	2	2_1_0	23	0.148	exon	NR_134256,NM_001123378,NM_001317923,NM_000026,	+	ADSL,
chr1	244572787	244587689	chr1:244572787-244587689	4	2_1_0	1	0.889	exon	NM_001126,	-	ADSS,
chr1	244582062	244583598	chr1:244582062-244583598	4	3_3_0	15	0.348	exon	NM_001126,	-	ADSS,
chr1	244579283	244587689	chr1:244579283-244587689	3	2_1_2	1	0.857	exon	NM_001126,	-	ADSS,
chr1	244572014	244581054	chr1:244572014-244581054	2	1_2_1	8	0.333	exon	NM_001126,	-	ADSS,
chr1	244586137	244587689	chr1:244586137-244587689	2	1_1_1	10	0.286	exon	NM_001126,	-	ADSS,
chr12	19615444	19626289	chr12:19615444-19626289	57	33_23_7	28	0.803	exon	NM_001267043,NM_153207,NM_001114176,	+	AEBP2,
chr12	19615444	19653155	chr12:19615444-19653155	17	10_10_1	10	0.773	exon	NM_001267043,NM_153207,NM_001114176,	+	AEBP2,
chr12	19626182	19653155	chr12:19626182-19653155	12	6_7_2	41	0.369	exon	NM_001267043,NM_153207,NM_001114176,	+	AEBP2,
chr12	19646734	19653155	chr12:19646734-19653155	8	3_3_0	31	0.34	exon	NM_001267043,NM_153207,NM_001114176,	+	AEBP2,
chr12	19615444	19619784	chr12:19615444-19619784	4	4_3_1	8	0.5	intron	NM_001114176,NM_153207,NM_001267043,	+	AEBP2,
chr12	19615444	19646920	chr12:19615444-19646920	2	2_1_1	33	0.108	exon	NM_001267043,NM_153207,NM_001114176,	+	AEBP2,
chr4	7870349	7873807	chr4:7870349-7873807	60	30_37_13	29	0.805	exon	NM_198595,NM_001134647,	-	AFAP1,
chr6	168271063	168281197	chr6:168271063-168281197	18	7_10_4	91	0.283	exon	NM_001291964,	+	AFDN,
chr6	168265231	168281197	chr6:168265231-168281197	12	6_5_0	74	0.245	exon	NM_001207008,NM_001040000,NM_001291964,	+	AFDN,
chr6	168265231	168291709	chr6:168265231-168291709	10	6_7_0	56	0.263	exon	NM_001207008,NM_001040000,NM_001291964,	+	AFDN,
chr6	168271063	168303066	chr6:168271063-168303066	10	2_3_6	36	0.357	exon	NM_001291964,	+	AFDN,
chr6	168271063	168299147	chr6:168271063-168299147	7	2_5_4	45	0.237	exon	NM_001291964,	+	AFDN,
chr6	168271066	168299147	chr6:168271066-168299147	6	4_5_1	51	0.19	exon	NM_001207008,NM_001040000,	+	AFDN,
chr6	168271063	168290006	chr6:168271063-168290006	4	4_2_2	87	0.084	exon	NM_001291964,	+	AFDN,
chr6	168271066	168303066	chr6:168271066-168303066	3	1_1_2	42	0.125	exon	NM_001207008,NM_001040000,	+	AFDN,
chr6	168291542	168303066	chr6:168291542-168303066	3	3_2_1	76	0.073	exon	NM_001207008,NM_001040000,NM_001291964,	+	AFDN,
chr6	168271063	168291709	chr6:168271063-168291709	2	1_2_0	73	0.052	exon	NM_001291964,	+	AFDN,
chr4	88005272	88012981	chr4:88005272-88012981	12	1_1_10	3	0.889	exon	NM_001313960,NM_001166693,NM_005935,NM_001313959,	+	AFF1,
chr2	100623094	100625394	chr2:100623094-100625394	6	4_2_0	10	0.545	exon	NM_002285,NM_001025108,	-	AFF3,
chr2	100623094	100720980	chr2:100623094-100720980	4	3_3_0	2	0.8	exon	NM_002285,NM_001025108,	-	AFF3,
chr5	132227856	132228810	chr5:132227856-132228810	66	35_22_9	12	0.917	exon	NM_014423,	-	AFF4,
chr5	132224771	132228810	chr5:132224771-132228810	5	4_2_3	7	0.588	exon	NM_014423,	-	AFF4,
chr5	132262813	132273432	chr5:132262813-132273432	4	4_3_1	5	0.615	intron	NM_014423,	-	AFF4,
chr5	132227856	132232932	chr5:132227856-132232932	3	2_2_0	10	0.375	exon	NM_014423,	-	AFF4,
chr5	132234796	132270003	chr5:132234796-132270003	3	0_2_2	21	0.222	exon	NM_014423,	-	AFF4,
chr5	132262813	132270633	chr5:132262813-132270633	3	2_3_1	8	0.429	exon	NM_014423,	-	AFF4,
chr5	132267870	132272885	chr5:132267870-132272885	3	0_2_2	14	0.3	exon	NM_014423,	-	AFF4,
chr16	90044047	90045286	chr16:90044047-90045286	6	4_2_2	34	0.261	exon	NR_003228,	+	AFG3L1P,
chr16	90044086	90045286	chr16:90044086-90045286	4	3_1_1	37	0.178	exon	NR_003227,	+	AFG3L1P,
chr16	90045218	90051978	chr16:90045218-90051978	4	0_2_2	29	0.216	intron	NR_003226,NR_003227,NR_003228,	+	AFG3L1P,
chr16	90055260	90059236	chr16:90055260-90059236	4	1_1_3	23	0.258	exon	NR_003228,NR_003226,	+	AFG3L1P,
chr16	90045218	90051007	chr16:90045218-90051007	3	1_1_2	40	0.13	exon	NR_003228,NR_003227,NR_003226,	+	AFG3L1P,
chr16	90057274	90059236	chr16:90057274-90059236	2	2_1_0	22	0.154	exon	NR_003228,NR_003227,NR_003226,	+	AFG3L1P,
chr18	12366964	12371690	chr18:12366964-12371690	70	33_25_8	57	0.711	exon	NM_006796,	-	AFG3L2,
chr18	12358669	12360050	chr18:12358669-12360050	31	12_14_1	44	0.585	exon	NM_006796,	-	AFG3L2,
chr18	12356693	12360050	chr18:12356693-12360050	29	15_13_1	35	0.624	exon	NM_006796,	-	AFG3L2,
chr18	12356693	12358942	chr18:12356693-12358942	8	4_5_0	99	0.139	exon	NM_006796,	-	AFG3L2,
chr18	12353004	12356830	chr18:12353004-12356830	4	4_4_0	46	0.148	exon	NM_006796,	-	AFG3L2,
chr18	12358669	12371690	chr18:12358669-12371690	4	2_3_1	44	0.154	exon	NM_006796,	-	AFG3L2,
chr18	12363781	12371690	chr18:12363781-12371690	4	2_2_0	16	0.333	exon	NM_006796,	-	AFG3L2,
chr18	12359926	12371690	chr18:12359926-12371690	3	3_3_0	40	0.13	exon	NM_006796,	-	AFG3L2,
chr18	12340200	12360050	chr18:12340200-12360050	2	2_2_0	24	0.143	exon	NM_006796,	-	AFG3L2,
chr18	12348272	12360050	chr18:12348272-12360050	2	2_2_0	12	0.25	exon	NM_006796,	-	AFG3L2,
chr18	12348272	12371690	chr18:12348272-12371690	2	2_2_0	13	0.235	exon	NM_006796,	-	AFG3L2,
chr18	12351084	12353157	chr18:12351084-12353157	2	2_2_0	30	0.118	exon	NM_006796,	-	AFG3L2,
chr18	12351084	12360050	chr18:12351084-12360050	2	2_2_0	11	0.267	exon	NM_006796,	-	AFG3L2,
chr18	12353004	12360050	chr18:12353004-12360050	2	2_1_1	20	0.167	exon	NM_006796,	-	AFG3L2,
chr18	12366964	12367381	chr18:12366964-12367381	2	2_1_1	54	0.069	exon	NM_006796,	-	AFG3L2,
chr17	76198580	76198832	chr17:76198580-76198832	8	5_3_2	31	0.34	exon	NM_001010982,NM_001145526,	+	AFMID,
chr17	76187051	76188866	chr17:76187051-76188866	4	0_3_3	18	0.308	intron	NR_027083,NM_001010982,NM_001145526,	+	AFMID,
chr2	64800080	64812679	chr2:64800080-64812679	13	8_6_3	20	0.565	exon	NM_001002243,NM_203437,NM_017657,	+	AFTPH,
chr2	64796226	64800202	chr2:64796226-64800202	8	5_5_0	22	0.421	exon	NM_001002243,NM_203437,NM_017657,	+	AFTPH,
chr2	64794696	64800202	chr2:64794696-64800202	5	4_4_0	9	0.526	exon	NM_001002243,NM_203437,NM_017657,	+	AFTPH,
chr2	64794696	64806680	chr2:64794696-64806680	3	2_1_1	5	0.545	exon	NM_001002243,NM_203437,NM_017657,	+	AFTPH,
chr2	236706403	236715975	chr2:236706403-236715975	49	27_18_13	51	0.658	exon	NM_001244888,NM_001037131,NM_014914,	+	AGAP1,
chr2	237028836	237032843	chr2:237028836-237032843	28	15_21_0	21	0.727	exon	NM_001037131,NM_014914,	+	AGAP1,
chr2	236791989	236817550	chr2:236791989-236817550	14	8_11_3	29	0.491	exon	NM_001037131,NM_014914,	+	AGAP1,
chr2	236626201	236659132	chr2:236626201-236659132	9	3_6_2	41	0.305	exon	NM_001244888,NM_001037131,NM_014914,	+	AGAP1,
chr2	236945205	236957925	chr2:236945205-236957925	9	7_8_0	34	0.346	exon	NM_001037131,NM_014914,	+	AGAP1,
chr2	236494369	236498667	chr2:236494369-236498667	8	4_3_2	7	0.696	intron	NM_001244888,NM_001037131,NM_014914,	+	AGAP1,
chr2	236494369	236503689	chr2:236494369-236503689	7	4_2_2	7	0.667	intron	NM_001244888,NM_001037131,NM_014914,	+	AGAP1,
chr2	236649607	236659132	chr2:236649607-236659132	7	4_7_3	47	0.23	exon	NM_001244888,NM_001037131,NM_014914,	+	AGAP1,
chr2	236617823	236659132	chr2:236617823-236659132	5	0_4_5	36	0.217	exon	NM_001244888,NM_001037131,NM_014914,	+	AGAP1,
chr2	236791989	236877267	chr2:236791989-236877267	5	3_3_0	25	0.286	exon	NM_001037131,NM_014914,	+	AGAP1,
chr2	236839409	236877267	chr2:236839409-236877267	5	5_4_0	29	0.256	exon	NM_001037131,	+	AGAP1,
chr2	236617823	236715975	chr2:236617823-236715975	4	0_3_3	23	0.258	exon	NM_001244888,NM_001037131,NM_014914,	+	AGAP1,
chr2	236706403	236708166	chr2:236706403-236708166	4	1_2_0	61	0.116	exon	NM_001244888,NM_001037131,NM_014914,	+	AGAP1,
chr2	236813632	236817550	chr2:236813632-236817550	4	1_2_0	15	0.348	intron	NM_001037131,NM_014914,	+	AGAP1,
chr2	236945205	236949485	chr2:236945205-236949485	4	4_4_0	33	0.195	exon	NM_001037131,NM_014914,	+	AGAP1,
chr2	236494369	236659132	chr2:236494369-236659132	3	2_2_0	33	0.154	intron	NM_001244888,NM_001037131,NM_014914,	+	AGAP1,
chr2	236626201	236653483	chr2:236626201-236653483	3	2_3_1	51	0.105	exon	NM_001244888,NM_001037131,NM_014914,	+	AGAP1,
chr2	236877106	236877601	chr2:236877106-236877601	3	2_2_0	16	0.273	intron	NM_001037131,NM_014914,	+	AGAP1,
chr2	236433059	236433357	chr2:236433059-236433357	2	2_1_1	0	1	intron	NM_001244888,NM_001037131,NM_014914,	+	AGAP1,
chr2	236494369	236499114	chr2:236494369-236499114	2	2_1_0	5	0.444	intron	NM_001244888,NM_001037131,NM_014914,	+	AGAP1,
chr2	236626201	236817550	chr2:236626201-236817550	2	1_1_2	28	0.125	exon	NM_001037131,NM_014914,	+	AGAP1,
chr2	236680239	236715975	chr2:236680239-236715975	2	1_2_1	15	0.211	intron	NM_001244888,NM_001037131,NM_014914,	+	AGAP1,
chr2	236945205	237032843	chr2:236945205-237032843	2	2_2_0	18	0.182	exon	NM_001037131,NM_014914,	+	AGAP1,
chr12	58127809	58128187	chr12:58127809-58128187	2	1_1_1	32	0.111	exon	NM_001122772,NM_014770,	-	AGAP2,
chr7	150814182	150815719	chr7:150814182-150815719	72	21_35_18	408	0.261	exon	NM_001042535,NM_001308305,NM_001281300,NM_001308304,NM_031946,	+	AGAP3,
chr7	150813880	150820973	chr7:150813880-150820973	28	5_11_20	282	0.166	exon	NM_001281300,NM_031946,	+	AGAP3,
chr7	150813880	150825771	chr7:150813880-150825771	23	3_9_16	296	0.135	exon	NM_001281300,NM_031946,	+	AGAP3,
chr7	150813880	150831655	chr7:150813880-150831655	7	4_5_2	228	0.058	exon	NM_001281300,NM_031946,	+	AGAP3,
chr11	47690393	47703647	chr11:47690393-47703647	2	0_2_2	1	0.8	exon	NM_024783,	-	AGBL2,
chr2	228384664	228389631	chr2:228384664-228389631	7	6_6_0	18	0.438	exon	NM_001135188,NM_001135189,NM_004504,NM_001135187,	+	AGFG1,
chr7	100146445	100153358	chr7:100146445-100153358	8	4_4_2	120	0.118	exon	NM_006076,	+	AGFG2,
chr5	76342172	76344097	chr5:76342172-76344097	42	20_17_8	10	0.894	exon	NM_018046,	+	AGGF1,
chr5	76342172	76344812	chr5:76342172-76344812	9	5_4_1	5	0.783	exon	NM_018046,	+	AGGF1,
chr5	76349790	76355568	chr5:76349790-76355568	4	3_2_1	8	0.5	exon	NM_018046,	+	AGGF1,
chr5	76330243	76335544	chr5:76330243-76335544	3	2_2_0	4	0.6	exon	NM_018046,	+	AGGF1,
chr5	76330243	76344097	chr5:76330243-76344097	2	2_1_1	6	0.4	exon	NM_018046,	+	AGGF1,
chr7	141336760	141349133	chr7:141336760-141349133	56	8_10_19	7	0.941	exon	NM_018238,	+	AGK,
chr7	141255253	141321601	chr7:141255253-141321601	2	2_2_0	2	0.667	exon	NM_018238,	+	AGK,
chr7	141310995	141321601	chr7:141310995-141321601	2	0_2_2	4	0.5	exon	NM_018238,	+	AGK,
chr1	100342014	100343384	chr1:100342014-100343384	2	1_2_0	4	0.5	exon	NM_000646,NM_000028,NM_000643,NM_000644,NM_000642,	+	AGL,
chr8	141582911	141595410	chr8:141582911-141595410	58	27_30_6	78	0.598	exon	NM_001164623,NM_012154,	-	AGO2,
chr8	141595218	141616013	chr8:141595218-141616013	53	24_17_11	63	0.627	intron	NM_012154,NM_001164623,	-	AGO2,
chr8	141582911	141616013	chr8:141582911-141616013	23	13_13_5	34	0.575	intron	NM_012154,NM_001164623,	-	AGO2,
chr8	141595218	141626445	chr8:141595218-141626445	13	7_6_3	57	0.313	intron	NM_012154,NM_001164623,	-	AGO2,
chr8	141549419	141551457	chr8:141549419-141551457	12	5_7_2	29	0.453	exon	NM_001164623,NM_012154,	-	AGO2,
chr8	141591004	141595410	chr8:141591004-141595410	11	6_6_1	52	0.297	intron	NM_012154,NM_001164623,	-	AGO2,
chr8	141549419	141559397	chr8:141549419-141559397	6	2_2_0	104	0.103	exon	NM_001164623,NM_012154,	-	AGO2,
chr8	141559213	141561535	chr8:141559213-141561535	6	4_4_0	124	0.088	exon	NM_001164623,NM_012154,	-	AGO2,
chr8	141595218	141595410	chr8:141595218-141595410	4	3_3_1	101	0.073	exon	NM_001164623,NM_012154,	-	AGO2,
chr8	141572552	141595410	chr8:141572552-141595410	3	3_3_0	70	0.079	exon	NM_001164623,NM_012154,	-	AGO2,
chr1	36432556	36439112	chr1:36432556-36439112	11	8_10_0	11	0.667	exon	NM_024852,	+	AGO3,
chr1	36411293	36439112	chr1:36411293-36439112	6	4_3_2	9	0.571	exon	NM_024852,	+	AGO3,
chr1	36469942	36479649	chr1:36469942-36479649	4	2_1_1	1	0.889	exon	NM_024852,NM_177422,	+	AGO3,
chr1	36469942	36475195	chr1:36469942-36475195	2	2_1_0	5	0.444	exon	NM_024852,NM_177422,	+	AGO3,
chr21	45400870	45402500	chr21:45400870-45402500	14	9_9_0	48	0.368	exon	NM_020132,NM_001037553,	+	AGPAT3,
chr21	45387827	45398002	chr21:45387827-45398002	6	4_3_1	48	0.2	exon	NM_020132,NM_001037553,	+	AGPAT3,
chr21	45323838	45379740	chr21:45323838-45379740	4	1_2_2	107	0.07	exon	NM_020132,	+	AGPAT3,
chr21	45379515	45391371	chr21:45379515-45391371	3	1_1_1	104	0.055	exon	NM_020132,NM_001037553,	+	AGPAT3,
chr8	6582391	6605349	chr8:6582391-6605349	27	5_19_16	12	0.818	exon	NM_018361,	+	AGPAT5,
chr8	6588232	6590171	chr8:6588232-6590171	12	6_4_5	63	0.276	exon	NM_018361,	+	AGPAT5,
chr8	6582391	6590171	chr8:6582391-6590171	9	2_7_5	53	0.254	exon	NM_018361,	+	AGPAT5,
chr8	6582391	6612695	chr8:6582391-6612695	2	1_1_1	5	0.444	exon	NM_018361,	+	AGPAT5,
chr9	88233898	88248289	chr9:88233898-88248289	25	17_19_1	32	0.61	exon	NM_001286717,NM_001286715,NM_015239,NM_001330701,	-	AGTPBP1,
chr9	88211277	88248289	chr9:88211277-88248289	14	7_12_4	18	0.609	exon	NM_001286717,NM_001286715,NM_015239,NM_001330701,	-	AGTPBP1,
chr9	88190230	88194011	chr9:88190230-88194011	10	6_7_0	10	0.667	exon	NM_001286717,NM_001286715,NM_015239,NM_001330701,	-	AGTPBP1,
chr9	88284400	88307728	chr9:88284400-88307728	10	4_4_0	16	0.556	exon	NM_001286717,NM_001286715,NM_015239,NM_001330701,	-	AGTPBP1,
chr9	88284400	88327481	chr9:88284400-88327481	10	8_4_6	4	0.833	exon	NM_015239,NM_001330701,	-	AGTPBP1,
chr9	88190230	88211364	chr9:88190230-88211364	8	3_2_2	23	0.41	exon	NM_001286717,NM_001286715,NM_015239,NM_001330701,	-	AGTPBP1,
chr9	88292351	88327481	chr9:88292351-88327481	8	6_3_3	20	0.444	exon	NM_015239,NM_001330701,	-	AGTPBP1,
chr9	88200378	88211364	chr9:88200378-88211364	6	4_1_4	33	0.267	exon	NM_001286717,NM_001286715,NM_015239,NM_001330701,	-	AGTPBP1,
chr9	88200378	88248289	chr9:88200378-88248289	5	4_4_0	18	0.357	exon	NM_001286717,NM_001286715,NM_015239,NM_001330701,	-	AGTPBP1,
chr9	88190230	88248289	chr9:88190230-88248289	4	2_3_0	8	0.5	exon	NM_001286717,NM_001286715,NM_015239,NM_001330701,	-	AGTPBP1,
chr9	88190230	88236200	chr9:88190230-88236200	2	2_1_1	34	0.105	exon	NM_001286717,NM_001286715,NM_015239,NM_001330701,	-	AGTPBP1,
chr9	88207475	88248289	chr9:88207475-88248289	2	2_2_0	29	0.121	exon	NM_001286717,NM_001286715,NM_015239,NM_001330701,	-	AGTPBP1,
chr1	247076534	247081679	chr1:247076534-247081679	8	6_6_0	0	1	exon	NM_001323342,NR_136586,NM_015446,NM_001323343,	-	AHCTF1,
chr1	247027226	247031113	chr1:247027226-247031113	3	2_1_0	2	0.75	exon	NM_001323342,NR_136586,NM_015446,NM_001323343,	-	AHCTF1,
chr20	32868328	32868971	chr20:32868328-32868971	2	2_2_0	55	0.068	exon	NM_001322085,NM_001322086,NM_001322084,NM_000687,NM_001161766,	-	AHCY,
chr20	32878138	32881962	chr20:32878138-32881962	2	1_1_2	197	0.02	exon	NM_000687,NM_001322086,NM_001161766,NM_001322085,NM_001322084,	-	AHCY,
chr20	32878357	32878744	chr20:32878357-32878744	2	2_2_0	142	0.027	exon	NM_000687,NM_001322086,NM_001161766,NM_001322085,NM_001322084,	-	AHCY,
chr1	110551656	110553979	chr1:110551656-110553979	2	2_1_1	47	0.078	exon	NM_001242673,NM_001242676,NM_001242675,NM_006621,NM_001242674,	+	AHCYL1,
chr7	128914121	129019590	chr7:128914121-129019590	7	4_2_2	19	0.424	intron	NM_001130720,NM_015328,	+	AHCYL2,
chr7	128914121	128952976	chr7:128914121-128952976	6	3_2_1	8	0.6	intron	NM_001130720,NM_015328,	+	AHCYL2,
chr7	129019482	129029575	chr7:129019482-129029575	6	2_2_3	29	0.293	exon	NM_001130720,NM_001130722,NM_001130723,	+	AHCYL2,
chr7	128898422	128952976	chr7:128898422-128952976	5	0_2_3	8	0.556	intron	NM_001130720,NM_015328,	+	AHCYL2,
chr7	129008311	129019590	chr7:129008311-129019590	5	4_4_0	14	0.417	exon	NM_001130723,	+	AHCYL2,
chr7	128898422	128928900	chr7:128898422-128928900	4	2_2_3	6	0.571	intron	NM_001130720,NM_015328,	+	AHCYL2,
chr7	128898422	129019590	chr7:128898422-129019590	3	1_1_2	19	0.24	intron	NM_001130720,NM_015328,	+	AHCYL2,
chr7	128898422	128918196	chr7:128898422-128918196	2	1_2_1	14	0.222	intron	NM_001130720,NM_015328,	+	AHCYL2,
chr7	128914121	128972419	chr7:128914121-128972419	2	1_0_2	11	0.267	intron	NM_001130720,NM_015328,	+	AHCYL2,
chr7	128967656	128972419	chr7:128967656-128972419	2	2_2_0	8	0.333	intron	NM_001130720,NM_015328,	+	AHCYL2,
chr6	135774479	135777064	chr6:135774479-135777064	8	5_6_3	11	0.593	exon	NM_001134830,NM_001134831,NM_017651,NM_001134832,	-	AHI1,
chr6	135621638	135644462	chr6:135621638-135644462	5	1_3_2	1	0.909	exon	NM_001134830,NM_001134831,NM_017651,	-	AHI1,
chr6	135639657	135644462	chr6:135639657-135644462	5	4_4_0	2	0.833	exon	NM_001134830,NM_001134831,NM_017651,	-	AHI1,
chr6	135639657	135667934	chr6:135639657-135667934	5	2_3_3	2	0.833	intron	NM_017651,NM_001134831,NM_001134830,	-	AHI1,
chr6	135759513	135778851	chr6:135759513-135778851	3	3_3_0	1	0.857	exon	NM_001134830,NM_001134831,NM_017651,NM_001134832,	-	AHI1,
chr11	62303417	62304039	chr11:62303417-62304039	29	18_13_6	142	0.29	exon	NM_024060,NM_001620,	-	AHNAK,
chr5	353845	376831	chr5:353845-376831	13	10_8_3	21	0.553	exon	NM_001242412,NM_020731,	+	AHRR,
chr5	344008	376831	chr5:344008-376831	3	1_1_2	17	0.261	exon	NM_001242412,NM_020731,	+	AHRR,
chr14	77930941	77932010	chr14:77930941-77932010	18	5_10_6	474	0.071	exon	NM_001321441,NM_012111,	+	AHSA1,
chr14	77930941	77934851	chr14:77930941-77934851	14	2_5_11	497	0.053	exon	NM_001321441,NM_012111,	+	AHSA1,
chr2	61406116	61413632	chr2:61406116-61413632	74	33_11_28	45	0.767	exon	NM_001321302,NM_001321300,	+	AHSA2,
chr2	61406116	61413889	chr2:61406116-61413889	14	10_10_0	11	0.718	exon	NM_001321304,NM_001321303,NM_152392,NM_001321301,NM_001321302,NM_001321300,	+	AHSA2,
chr2	61406116	61413916	chr2:61406116-61413916	8	6_6_0	11	0.593	exon	NM_001321304,NM_001321303,NM_152392,NM_001321301,NM_001321302,NM_001321300,	+	AHSA2,
chr2	61406121	61413632	chr2:61406121-61413632	3	2_0_1	50	0.107	exon	NM_001321304,NM_001321303,NM_152392,NM_001321301,NM_001321302,NM_001321300,NM_001321305,	+	AHSA2,
chrX	129263477	129265774	chrX:129263477-129265774	5	4_4_0	16	0.385	exon	NM_001130846,NR_132647,NM_004208,NM_145812,NM_001130847,	-	AIFM1,
chr10	71873901	71883853	chr10:71873901-71883853	9	7_7_0	26	0.409	exon	NM_001198696,NM_032797,	-	AIFM2,
chr7	6054777	6057676	chr7:6054777-6057676	16	8_9_1	51	0.386	exon	NM_001326609,NM_001326610,NM_001326606,NM_006303,NM_001326611,	+	AIMP2,
chr7	6057445	6057676	chr7:6057445-6057676	9	8_7_0	73	0.198	exon	NM_001326609,NM_001326610,NM_001326606,NM_006303,NM_001326607,NM_001326611,	+	AIMP2,
chr1	33478808	33480195	chr1:33478808-33480195	3	3_2_0	9	0.4	exon	NM_001319141,NR_134976,NM_001319142,NM_001319139,NM_013411,NM_001199199,	-	AK2,
chr9	4718419	4722625	chr9:4718419-4722625	3	1_1_1	4	0.6	exon	NM_001199856,NM_001199855,NM_016282,NM_001199853,	-	AK3,
chr5	68651476	68651780	chr5:68651476-68651780	6	4_4_1	1	0.923	exon	NM_016283,NM_001015891,	-	AK6,
chr5	68651476	68662422	chr5:68651476-68662422	5	5_2_3	1	0.909	exon	NM_016283,NM_001015891,	-	AK6,
chr14	96944802	96949556	chr14:96944802-96949556	5	5_5_0	22	0.312	exon	NM_152327,	+	AK7,
chr14	96937815	96953393	chr14:96937815-96953393	4	1_2_0	3	0.727	exon	NM_152327,	+	AK7,
chr14	96904172	96916216	chr14:96904172-96916216	3	1_1_2	9	0.4	exon	NM_152327,	+	AK7,
chr14	96904172	96924549	chr14:96904172-96924549	3	0_3_3	5	0.545	exon	NM_152327,	+	AK7,
chr14	96922684	96924549	chr14:96922684-96924549	3	1_1_2	16	0.273	exon	NM_152327,	+	AK7,
chr14	96904172	96917907	chr14:96904172-96917907	2	0_2_2	12	0.25	exon	NM_152327,	+	AK7,
chr14	96937815	96949556	chr14:96937815-96949556	2	2_2_0	12	0.25	exon	NM_152327,	+	AK7,
chr14	96949336	96953393	chr14:96949336-96953393	2	2_2_0	12	0.25	exon	NM_152327,	+	AK7,
chr17	19823349	19839743	chr17:19823349-19839743	12	5_9_3	33	0.421	exon	NM_007202,NM_001330152,	-	AKAP10,
chr17	19812494	19813291	chr17:19812494-19813291	11	6_3_6	9	0.71	exon	NM_007202,NM_001330152,	-	AKAP10,
chr17	19843026	19861884	chr17:19843026-19861884	9	5_5_0	40	0.31	exon	NM_007202,NM_001330152,	-	AKAP10,
chr17	19861327	19861884	chr17:19861327-19861884	9	6_7_0	33	0.353	exon	NM_007202,NM_001330152,	-	AKAP10,
chr17	19827721	19835291	chr17:19827721-19835291	7	4_4_0	23	0.378	exon	NM_007202,	-	AKAP10,
chr17	19812494	19827830	chr17:19812494-19827830	4	2_2_2	17	0.32	exon	NM_007202,NM_001330152,	-	AKAP10,
chr17	19812494	19835291	chr17:19812494-19835291	4	1_2_0	21	0.276	exon	NM_007202,	-	AKAP10,
chr17	19823349	19861884	chr17:19823349-19861884	4	0_2_1	18	0.308	exon	NM_007202,NM_001330152,	-	AKAP10,
chr17	19827721	19866335	chr17:19827721-19866335	4	3_3_0	7	0.533	exon	NM_007202,NM_001330152,	-	AKAP10,
chr17	19835118	19839743	chr17:19835118-19839743	3	2_2_0	47	0.113	exon	NM_007202,	-	AKAP10,
chr17	19843026	19845223	chr17:19843026-19845223	3	2_1_1	49	0.109	exon	NM_007202,NM_001330152,	-	AKAP10,
chr17	19843026	19850818	chr17:19843026-19850818	3	2_1_2	46	0.115	exon	NM_007202,NM_001330152,	-	AKAP10,
chr17	19812494	19866335	chr17:19812494-19866335	2	1_2_1	5	0.444	exon	NM_007202,NM_001330152,	-	AKAP10,
chr17	19823349	19827830	chr17:19823349-19827830	2	2_2_0	18	0.182	exon	NM_007202,NM_001330152,	-	AKAP10,
chr17	19835118	19866335	chr17:19835118-19866335	2	2_2_0	21	0.16	exon	NM_007202,	-	AKAP10,
chr17	19843026	19866335	chr17:19843026-19866335	2	2_1_1	28	0.125	exon	NM_007202,NM_001330152,	-	AKAP10,
chr13	42860122	42869878	chr13:42860122-42869878	3	2_0_2	4	0.6	exon	NM_016248,	+	AKAP11,
chr15	86064659	86087186	chr15:86064659-86087186	10	6_7_0	12	0.625	exon	NM_006738,NM_007200,	+	AKAP13,
chr15	86198648	86199018	chr15:86198648-86199018	6	3_3_0	10	0.545	exon	NM_001270546,NM_006738,NM_007200,	+	AKAP13,
chr15	86259019	86262557	chr15:86259019-86262557	5	1_2_0	5	0.667	exon	NM_001270546,NM_006738,NM_007200,	+	AKAP13,
chr15	86198648	86213061	chr15:86198648-86213061	4	3_3_0	13	0.381	exon	NM_001270546,NM_006738,NM_007200,	+	AKAP13,
chr15	86207794	86213061	chr15:86207794-86213061	4	3_3_0	21	0.276	exon	NM_001270546,NM_006738,NM_007200,	+	AKAP13,
chr15	86207794	86236682	chr15:86207794-86236682	4	4_4_0	18	0.308	exon	NM_001270546,NM_006738,NM_007200,	+	AKAP13,
chr15	86278223	86279365	chr15:86278223-86279365	4	2_1_1	10	0.444	exon	NM_001270546,NM_006738,NM_007200,	+	AKAP13,
chr15	86182605	86213061	chr15:86182605-86213061	3	1_1_2	10	0.375	exon	NM_001270546,NM_006738,NM_007200,	+	AKAP13,
chr15	86118362	86129054	chr15:86118362-86129054	2	2_2_0	11	0.267	exon	NM_006738,NM_007200,	+	AKAP13,
chr15	86207794	86225443	chr15:86207794-86225443	2	2_1_1	18	0.182	exon	NM_001270546,NM_006738,NM_007200,	+	AKAP13,
chr15	86207794	86228104	chr15:86207794-86228104	2	2_1_0	16	0.2	exon	NM_001270546,NM_006738,NM_007200,	+	AKAP13,
chr15	86227972	86253876	chr15:86227972-86253876	2	2_1_1	10	0.286	exon	NM_001270546,NM_006738,NM_007200,	+	AKAP13,
chr14	32902666	32903023	chr14:32902666-32903023	3	2_2_0	3	0.667	exon	NM_004274,	+	AKAP6,
chr19	15466118	15487825	chr19:15466118-15487825	7	1_1_4	68	0.171	exon	NM_005858,	-	AKAP8,
chr19	15471659	15473062	chr19:15471659-15473062	6	5_5_0	32	0.273	exon	NM_005858,	-	AKAP8,
chr19	15479046	15487825	chr19:15479046-15487825	2	1_1_2	81	0.047	exon	NM_005858,	-	AKAP8,
chr19	15507961	15521405	chr19:15507961-15521405	2	1_1_1	91	0.042	exon	NM_014371,NR_111971,NM_001291478,	-	AKAP8L,
chr7	91622199	91622625	chr7:91622199-91622625	2	2_1_0	3	0.571	intron	NM_147185,NM_005751,	+	AKAP9,
chr7	91651552	91652323	chr7:91651552-91652323	2	2_2_0	2	0.667	exon	NM_147185,NM_005751,	+	AKAP9,
chr7	91669988	91691800	chr7:91669988-91691800	2	2_2_0	2	0.667	exon	NM_147185,NM_005751,	+	AKAP9,
chr1	39463843	39466778	chr1:39463843-39466778	5	5_4_0	2	0.833	exon	NM_024595,	+	AKIRIN1,
chr1	46032241	46032692	chr1:46032241-46032692	36	16_15_3	30	0.706	exon	NM_006066,NM_153326,NM_001202414,NM_001202413,	+	AKR1A1,
chr10	4915406	4951798	chr10:4915406-4951798	9	3_5_3	52	0.257	intron	NR_026743,	+	AKR1C6P,
chr10	4872867	4884696	chr10:4872867-4884696	23	15_5_10	87	0.346	exon	NR_073126,NM_001271021,NR_073125,NM_001040177,NR_073127,NM_001271025,	+	AKR1E2,
chr10	4872867	4889491	chr10:4872867-4889491	20	12_9_0	25	0.615	exon	NR_073126,NR_073125,NR_073127,	+	AKR1E2,
chr10	4872867	4889852	chr10:4872867-4889852	6	4_4_0	10	0.545	exon	NM_001271021,NM_001271025,NR_073125,NR_073127,NR_073126,NM_001040177,	+	AKR1E2,
chr10	4872867	4878001	chr10:4872867-4878001	5	4_3_0	140	0.067	exon	NR_073126,NM_001271021,NR_073125,NM_001040177,NR_073127,NM_001271025,	+	AKR1E2,
chr14	105241832	105259059	chr14:105241832-105259059	4	2_1_0	375	0.021	intron	NM_005163,NM_001014431,NM_001014432,	-	AKT1,
chr19	40761065	40771258	chr19:40761065-40771258	46	26_29_10	452	0.169	exon	NM_001330511,NM_001626,NM_001243027,	-	AKT2,
chr19	40743876	40746017	chr19:40743876-40746017	11	8_8_0	439	0.048	exon	NM_001243028,NM_001330511,NM_001626,NM_001243027,	-	AKT2,
chr19	40747845	40748594	chr19:40747845-40748594	9	7_6_1	383	0.045	exon	NM_001243028,NM_001330511,NM_001626,NM_001243027,	-	AKT2,
chr19	40758207	40771258	chr19:40758207-40771258	2	2_2_0	234	0.017	intron	NM_001330511,NM_001626,NM_001243028,NM_001243027,	-	AKT2,
chr16	53532303	53534241	chr16:53532303-53534241	10	6_4_1	0	1	exon	NM_001012398,NM_022476,NM_001308325,	-	AKTIP,
chr3	52238709	52240767	chr3:52238709-52240767	8	6_5_1	22	0.421	exon	NM_001304443,NM_199166,NM_000688,NM_001304444,	+	ALAS1,
chr19	49961743	49963105	chr19:49961743-49963105	3	1_1_1	474	0.013	exon	NM_001145396,NM_153329,	+	ALDH16A1,
chr10	97396850	97402963	chr10:97396850-97402963	15	7_9_2	123	0.196	exon	NM_002860,NM_001017423,NM_001323413,NM_001323414,NM_001323415,	-	ALDH18A1,
chr10	97392716	97393406	chr10:97392716-97393406	2	2_2_0	88	0.043	exon	NM_001323413,NM_001323414,NM_001323419,NM_001323416,NM_001323418,NM_001323412,NM_002860,NM_001017423,NM_001323417,NM_001323415,	-	ALDH18A1,
chr12	112229865	112230586	chr12:112229865-112230586	2	1_2_1	0	1	exon	NM_000690,NM_001204889,	+	ALDH2,
chr17	19559679	19575269	chr17:19559679-19575269	4	1_0_2	10	0.444	exon	NM_000382,NM_001031806,	+	ALDH3A2,
chr6	24502751	24523153	chr6:24502751-24523153	14	4_8_6	23	0.549	exon	NM_170740,NM_001080,	+	ALDH5A1,
chr6	24502751	24533915	chr6:24502751-24533915	2	1_1_1	17	0.19	exon	NM_001080,NM_170740,	+	ALDH5A1,
chr5	125903951	125906551	chr5:125903951-125906551	43	13_9_16	13	0.869	exon	NM_001201377,NM_001202404,NM_001182,	-	ALDH7A1,
chr5	125911112	125929096	chr5:125911112-125929096	6	0_6_1	2	0.857	exon	NM_001201377,NM_001202404,NM_001182,	-	ALDH7A1,
chr5	125896775	125912903	chr5:125896775-125912903	4	2_2_1	4	0.667	exon	NM_001201377,NM_001202404,NM_001182,	-	ALDH7A1,
chr5	125882016	125890085	chr5:125882016-125890085	2	2_2_0	3	0.571	exon	NM_001201377,NM_001182,	-	ALDH7A1,
chr1	165648679	165652347	chr1:165648679-165652347	11	6_5_1	16	0.579	exon	NM_000696,	-	ALDH9A1,
chr16	30080627	30081350	chr16:30080627-30081350	4	0_2_2	783	0.01	exon	NM_000034,NM_184041,NM_001127617,NM_184043,NM_001243177,	+	ALDOA,
chr16	5129749	5131057	chr16:5129749-5131057	4	1_4_1	0	1	exon	NM_019109,NM_001330504,	+	ALG1,
chr22	50307033	50307491	chr22:50307033-50307491	3	2_3_0	64	0.086	exon	NM_024105,	-	ALG12,
chr3	183962389	183963600	chr3:183962389-183963600	9	5_4_1	58	0.237	exon	NM_001006941,NR_024534,NM_005787,	-	ALG3,
chr13	37539712	37546173	chr13:37539712-37546173	3	2_1_1	5	0.545	exon	NM_001142364,NM_013338,	-	ALG5,
chr1	63877597	63885111	chr1:63877597-63885111	4	3_4_1	5	0.615	exon	NM_013339,	+	ALG6,
chr11	77823696	77832220	chr11:77823696-77832220	9	6_6_2	23	0.439	exon	NM_001007027,NM_024079,	-	ALG8,
chr11	77824932	77832220	chr11:77824932-77832220	8	3_2_3	35	0.314	exon	NM_001007027,NM_024079,	-	ALG8,
chr11	77830228	77832220	chr11:77830228-77832220	6	3_5_2	37	0.245	exon	NM_001007027,NM_024079,	-	ALG8,
chr11	77830228	77838482	chr11:77830228-77838482	6	1_3_5	31	0.279	exon	NM_001007027,NM_024079,	-	ALG8,
chr11	77812139	77820627	chr11:77812139-77820627	3	1_2_1	13	0.316	exon	NM_024079,NM_001007027,	-	ALG8,
chr11	77823696	77838482	chr11:77823696-77838482	3	2_2_0	17	0.261	exon	NM_001007027,NM_024079,	-	ALG8,
chr11	77824932	77825438	chr11:77824932-77825438	3	1_2_1	51	0.105	exon	NM_001007027,NM_024079,	-	ALG8,
chr11	77815026	77820627	chr11:77815026-77820627	2	1_2_1	14	0.222	exon	NM_001007027,NM_024079,	-	ALG8,
chr11	77815026	77832220	chr11:77815026-77832220	2	0_1_2	13	0.235	exon	NM_001007027,NM_024079,	-	ALG8,
chr11	77823696	77825438	chr11:77823696-77825438	2	2_2_0	41	0.089	exon	NM_001007027,NM_024079,	-	ALG8,
chr11	111706888	111724459	chr11:111706888-111724459	2	2_2_0	10	0.286	exon	NM_001077691,NM_024740,NM_001077690,NM_001077692,	-	ALG9,
chr14	78139903	78142137	chr14:78139903-78142137	5	3_3_0	8	0.556	exon	NM_006020,	-	ALKBH1,
chr14	78139903	78142192	chr14:78139903-78142192	3	2_2_1	6	0.5	exon	NM_006020,	-	ALKBH1,
chr14	78141999	78146313	chr14:78141999-78146313	3	2_2_0	19	0.24	exon	NM_006020,	-	ALKBH1,
chr14	78146223	78161243	chr14:78146223-78161243	2	1_2_1	5	0.444	exon	NM_006020,	-	ALKBH1,
chr7	102097729	102098428	chr7:102097729-102098428	3	2_1_1	100	0.057	exon	NM_017621,	-	ALKBH4,
chr17	18110129	18111689	chr17:18110129-18111689	24	18_17_0	69	0.41	exon	NM_017758,	+	ALKBH5,
chr2	73784347	73786269	chr2:73784347-73786269	38	23_24_1	10	0.884	exon	NM_015120,	+	ALMS1,
chr2	73646251	73659419	chr2:73646251-73659419	18	10_9_0	13	0.735	exon	NM_015120,	+	ALMS1,
chr2	73635750	73659419	chr2:73635750-73659419	6	3_2_2	7	0.632	exon	NM_015120,	+	ALMS1,
chr2	73646251	73653681	chr2:73646251-73653681	2	2_0_2	24	0.143	exon	NM_015120,	+	ALMS1,
chr2	73646251	73717285	chr2:73646251-73717285	2	1_1_1	8	0.333	exon	NM_015120,	+	ALMS1,
chr2	73659326	73682422	chr2:73659326-73682422	2	1_2_1	15	0.211	exon	NM_015120,	+	ALMS1,
chr17	6767508	6767758	chr17:6767508-6767758	6	2_2_0	5	0.706	intron	NR_002710,	+	ALOX12P2,
chr17	6795322	6803304	chr17:6795322-6803304	6	2_5_3	16	0.429	exon	NR_002710,	+	ALOX12P2,
chr17	6767508	6795394	chr17:6767508-6795394	4	1_0_2	17	0.32	intron	NR_002710,	+	ALOX12P2,
chr17	6758537	6795394	chr17:6758537-6795394	3	2_1_1	13	0.316	intron	NR_002710,	+	ALOX12P2,
chr17	6758554	6795394	chr17:6758554-6795394	3	2_1_1	13	0.316	intron	NR_002710,	+	ALOX12P2,
chr17	6795322	6800082	chr17:6795322-6800082	3	1_2_1	35	0.146	exon	NR_002710,	+	ALOX12P2,
chr17	4539054	4540553	chr17:4539054-4540553	44	21_26_0	12	0.88	exon	NM_001140,	-	ALOX15,
chr2	202625604	202626541	chr2:202625604-202626541	10	3_5_0	5	0.8	exon	NM_020919,	-	ALS2,
chr11	46515158	46529920	chr11:46515158-46529920	99	33_47_18	93	0.68	exon	NM_001267782,NM_001267783,NM_017749,	-	AMBRA1,
chr11	46515158	46534363	chr11:46515158-46534363	58	20_18_23	50	0.699	exon	NM_001267782,NM_001300731,NM_017749,	-	AMBRA1,
chr11	46529741	46534363	chr11:46529741-46534363	22	13_8_7	123	0.263	exon	NM_001267782,NM_017749,	-	AMBRA1,
chr11	46563495	46570050	chr11:46563495-46570050	10	5_4_0	72	0.217	exon	NM_001267782,NM_001300731,NM_001267783,NM_017749,	-	AMBRA1,
chr11	46455024	46456587	chr11:46455024-46456587	9	8_7_1	70	0.205	exon	NM_001267782,NM_001300731,NM_001267783,NM_017749,	-	AMBRA1,
chr11	46515158	46570050	chr11:46515158-46570050	7	1_5_5	67	0.173	exon	NM_001267782,NM_001300731,NM_001267783,NM_017749,	-	AMBRA1,
chr11	46568663	46570050	chr11:46568663-46570050	7	5_4_1	111	0.112	exon	NM_001267782,NM_001300731,NM_001267783,NM_017749,	-	AMBRA1,
chr11	46455024	46465148	chr11:46455024-46465148	4	3_3_0	48	0.143	exon	NM_001267782,NM_001300731,NM_001267783,NM_017749,	-	AMBRA1,
chr11	46431826	46455178	chr11:46431826-46455178	3	1_2_0	31	0.162	exon	NM_001267782,NM_001300731,NM_001267783,NM_017749,	-	AMBRA1,
chr11	46439463	46455178	chr11:46439463-46455178	3	3_1_0	25	0.194	exon	NM_001267782,NM_001300731,NM_001267783,NM_017749,	-	AMBRA1,
chr11	46465038	46570050	chr11:46465038-46570050	2	1_2_1	90	0.043	exon	NM_001267782,NM_001300731,NM_001267783,NM_017749,	-	AMBRA1,
chr11	46534277	46570050	chr11:46534277-46570050	2	1_2_1	87	0.044	exon	NM_001267782,NM_001300731,NM_017749,	-	AMBRA1,
chr6	111208708	111211559	chr6:111208708-111211559	94	29_24_18	3	0.984	exon	NM_001634,NM_001287215,	+	AMD1,
chr6	111208708	111210186	chr6:111208708-111210186	7	6_6_0	17	0.452	exon	NM_001634,NM_001287215,	+	AMD1,
chr6	111201190	111211559	chr6:111201190-111211559	5	4_3_1	1	0.909	intron	NM_001287215,NM_001287214,NR_109768,NM_001287216,NM_001634,	+	AMD1,
chr6	111208708	111214865	chr6:111208708-111214865	3	2_2_1	8	0.429	exon	NM_001287215,NM_001634,	+	AMD1,
chr6	111201190	111210186	chr6:111201190-111210186	2	2_2_0	14	0.222	intron	NM_001287215,NM_001287214,NR_109768,NM_001287216,NM_001634,	+	AMD1,
chr16	56419831	56423287	chr16:56419831-56423287	32	14_18_2	41	0.61	exon	NM_001323511,NM_001323512,NM_001144,	-	AMFR,
chr16	56419831	56448256	chr16:56419831-56448256	16	10_6_8	27	0.542	exon	NM_001323511,NM_001323512,NM_001144,	-	AMFR,
chr16	56435645	56448256	chr16:56435645-56448256	5	4_1_4	34	0.227	exon	NM_001323511,NM_001323512,NM_001144,	-	AMFR,
chr2	128627028	128628933	chr2:128627028-128628933	6	2_5_3	31	0.279	exon	NM_001199140,NM_031445,	-	AMMECR1L,
chr2	128631402	128631846	chr2:128631402-128631846	2	2_1_0	40	0.091	exon	NM_001199140,NM_031445,	-	AMMECR1L,
chr12	31854797	31862359	chr12:31854797-31862359	12	9_7_0	10	0.706	exon	NM_001278412,NM_001278411,NM_001113402,	-	AMN1,
chr12	31850295	31854941	chr12:31850295-31854941	3	0_3_3	10	0.375	exon	NR_103523,NR_103522,NM_001278412,NM_001278411,NM_001113402,	-	AMN1,
chr12	31841941	31872290	chr12:31841941-31872290	2	2_2_0	0	1	exon	NR_103522,NM_001278412,	-	AMN1,
chr11	94532556	94533477	chr11:94532556-94533477	83	45_41_0	170	0.494	exon	NM_001301007,NM_130847,	+	AMOTL1,
chr11	94528177	94533477	chr11:94528177-94533477	48	32_32_1	73	0.568	exon	NM_130847,	+	AMOTL1,
chr11	94583279	94592880	chr11:94583279-94592880	16	10_9_0	63	0.337	exon	NM_001301007,NM_130847,	+	AMOTL1,
chr11	94528177	94564707	chr11:94528177-94564707	8	4_3_2	40	0.286	exon	NM_130847,	+	AMOTL1,
chr11	94530132	94533477	chr11:94530132-94533477	4	0_2_3	48	0.143	intron	NM_001301007,NM_130847,	+	AMOTL1,
chr11	94528177	94554987	chr11:94528177-94554987	3	2_1_0	53	0.102	exon	NM_130847,	+	AMOTL1,
chr11	94532556	94554987	chr11:94532556-94554987	2	2_2_0	151	0.026	exon	NM_001301007,NM_130847,	+	AMOTL1,
chr11	94583279	94599333	chr11:94583279-94599333	2	1_1_1	21	0.16	exon	NM_001301007,NM_130847,	+	AMOTL1,
chr7	2739868	2740389	chr7:2739868-2740389	3	1_2_0	26	0.188	exon	NM_001321766,NM_001284355,NM_133463,	+	AMZ1,
chr7	2739868	2742523	chr7:2739868-2742523	3	2_2_0	16	0.273	exon	NM_001321766,NM_001284355,NM_133463,	+	AMZ1,
chr7	2760238	2761184	chr7:2760238-2761184	2	1_1_1	7	0.364	intron	NM_001321766,	-	AMZ1,
chr2	112582543	112589011	chr2:112582543-112589011	4	2_2_0	7	0.533	exon	NM_022662,	-	ANAPC1,
chr2	112596015	112601176	chr2:112596015-112601176	3	0_2_2	10	0.375	exon	NM_022662,	-	ANAPC1,
chr2	112604715	112608487	chr2:112604715-112608487	3	1_2_2	1	0.857	exon	NM_022662,	-	ANAPC1,
chr2	112604715	112605442	chr2:112604715-112605442	2	1_2_1	15	0.211	exon	NM_022662,	-	ANAPC1,
chr4	145985724	146002902	chr4:145985724-146002902	5	3_3_1	1	0.909	exon	NM_001256709,NM_014885,NM_001256711,NM_001256710,NM_001256706,NM_001318367,NM_001256708,NM_001256707,	-	ANAPC10,
chr10	73983646	73990198	chr10:73983646-73990198	2	2_0_2	41	0.089	exon	NM_173473,NM_001242546,NM_001242547,	+	ANAPC16,
chr9	140074633	140074836	chr9:140074633-140074836	6	6_6_0	44	0.214	exon	NM_013366,	-	ANAPC2,
chr12	121773336	121775195	chr12:121773336-121775195	4	2_2_0	69	0.104	exon	NM_001137559,NM_001330489,NM_016237,	-	ANAPC5,
chr12	110819557	110834257	chr12:110819557-110834257	24	16_15_1	58	0.453	exon	NM_001137664,NM_016238,	-	ANAPC7,
chr12	110813871	110834257	chr12:110813871-110834257	13	9_5_0	85	0.234	exon	NM_016238,	-	ANAPC7,
chr12	110826317	110834257	chr12:110826317-110834257	11	7_7_1	82	0.212	exon	NM_001137664,NM_016238,	-	ANAPC7,
chr12	110832906	110834257	chr12:110832906-110834257	9	6_5_0	77	0.189	exon	NM_001137664,NM_016238,	-	ANAPC7,
chr12	110819557	110820765	chr12:110819557-110820765	5	5_2_2	95	0.095	exon	NM_001137664,NM_016238,	-	ANAPC7,
chr12	110813871	110839309	chr12:110813871-110839309	3	2_2_0	49	0.109	intron	NM_016238,NM_001137664,	-	ANAPC7,
chr12	110825544	110834257	chr12:110825544-110834257	3	3_3_0	112	0.051	exon	NM_001137664,NM_016238,	-	ANAPC7,
chr12	110825544	110826428	chr12:110825544-110826428	2	2_2_0	101	0.038	exon	NM_001137664,NM_016238,	-	ANAPC7,
chr12	110825544	110833025	chr12:110825544-110833025	2	2_2_0	130	0.03	exon	NM_001137664,NM_016238,	-	ANAPC7,
chr10	62021617	62039397	chr10:62021617-62039397	50	16_22_17	27	0.787	exon	NM_001204403,NM_020987,NM_001204404,NM_001320874,	-	ANK3,
chr10	61844360	61845011	chr10:61844360-61845011	14	11_8_4	5	0.848	exon	NM_001149,NM_001204403,NM_020987,NM_001204404,NM_001320874,	-	ANK3,
chr10	61894029	61905779	chr10:61894029-61905779	8	3_0_5	15	0.516	exon	NM_001204404,	-	ANK3,
chr10	61865663	61898845	chr10:61865663-61898845	7	3_2_1	5	0.737	exon	NM_001149,NM_001204403,NM_020987,NM_001204404,NM_001320874,	-	ANK3,
chr10	61844360	61848116	chr10:61844360-61848116	5	4_4_0	2	0.833	exon	NM_001149,NM_001204403,NM_020987,NM_001204404,NM_001320874,	-	ANK3,
chr10	61994446	62039397	chr10:61994446-62039397	3	1_2_1	28	0.176	exon	NM_001204403,NM_020987,NM_001204404,NM_001320874,	-	ANK3,
chr10	61865663	61874089	chr10:61865663-61874089	2	2_2_0	14	0.222	exon	NM_001149,NM_001204403,NM_020987,NM_001204404,NM_001320874,	-	ANK3,
chr10	62225926	62268383	chr10:62225926-62268383	2	2_2_0	10	0.286	intron	NM_001204404,NM_001204403,	-	ANK3,
chr2	190593386	190609514	chr2:190593386-190609514	30	21_5_16	0	1	exon	NM_144708,	+	ANKAR,
chr17	4109616	4113242	chr17:4109616-4113242	9	6_5_1	42	0.3	exon	NM_001330063,NR_047571,NM_016376,NM_001257999,	-	ANKFY1,
chr17	4086693	4088341	chr17:4086693-4088341	8	4_4_0	18	0.471	exon	NM_001330063,NR_047571,NM_016376,NM_001257999,	-	ANKFY1,
chr17	4092677	4100872	chr17:4092677-4100872	7	5_6_0	28	0.333	exon	NM_001330063,NR_047571,NM_016376,NM_001257999,	-	ANKFY1,
chr17	4109616	4120413	chr17:4109616-4120413	4	3_3_0	35	0.186	exon	NM_001330063,NR_047571,NM_016376,NM_001257999,	-	ANKFY1,
chr17	4139067	4145743	chr17:4139067-4145743	4	3_3_2	36	0.182	exon	NM_001330063,NM_016376,NM_001257999,	-	ANKFY1,
chr17	4109616	4139185	chr17:4109616-4139185	3	2_2_1	55	0.098	exon	NM_001330063,NM_016376,NM_001257999,	-	ANKFY1,
chr17	4144392	4145743	chr17:4144392-4145743	3	2_2_0	12	0.333	intron	NM_001257999,NR_047571,NM_001330063,NM_016376,	-	ANKFY1,
chr17	4100668	4113242	chr17:4100668-4113242	2	2_2_0	38	0.095	exon	NM_001330063,NR_047571,NM_016376,NM_001257999,	-	ANKFY1,
chr17	4113119	4120413	chr17:4113119-4120413	2	2_2_0	50	0.074	exon	NM_001330063,NR_047571,NM_016376,NM_001257999,	-	ANKFY1,
chr5	14741936	14758707	chr5:14741936-14758707	5	3_3_2	9	0.526	exon	NM_054027,	-	ANKH,
chr5	139916923	139921866	chr5:139916923-139921866	8	5_5_1	2	0.889	intron	NM_020690,	+	ANKHD1-EIF4EBP3,
chr5	139819704	139828890	chr5:139819704-139828890	96	39_26_20	74	0.722	exon	NM_020690,NM_017978,NM_001197030,NM_017747,NM_024668,	+	ANKHD1-EIF4EBP3,ANKHD1,
chr5	139819704	139825560	chr5:139819704-139825560	46	22_24_0	133	0.409	exon	NM_020690,NM_017978,NM_001197030,NM_017747,NM_024668,	+	ANKHD1-EIF4EBP3,ANKHD1,
chr5	139818046	139828890	chr5:139818046-139828890	40	23_13_7	33	0.708	exon	NM_020690,NM_001197030,NM_017747,NM_024668,	+	ANKHD1-EIF4EBP3,ANKHD1,
chr5	139818046	139825560	chr5:139818046-139825560	34	18_17_0	94	0.42	exon	NM_020690,NM_001197030,NM_017747,NM_024668,	+	ANKHD1-EIF4EBP3,ANKHD1,
chr5	139862165	139866645	chr5:139862165-139866645	13	4_7_7	17	0.605	exon	NM_020690,NM_017747,	+	ANKHD1-EIF4EBP3,ANKHD1,
chr5	139889222	139889766	chr5:139889222-139889766	10	6_7_0	9	0.69	exon	NM_020690,NM_017747,	+	ANKHD1-EIF4EBP3,ANKHD1,
chr5	139865174	139885454	chr5:139865174-139885454	9	6_6_0	38	0.321	exon	NM_020690,NM_017747,	+	ANKHD1-EIF4EBP3,ANKHD1,
chr5	139851824	139866645	chr5:139851824-139866645	6	2_2_3	10	0.545	intron	NM_017747,NM_020690,	+	ANKHD1-EIF4EBP3,ANKHD1,
chr5	139884406	139885454	chr5:139884406-139885454	6	4_4_0	11	0.522	exon	NM_020690,NM_017747,	+	ANKHD1-EIF4EBP3,ANKHD1,
chr5	139815689	139844361	chr5:139815689-139844361	4	2_1_2	18	0.308	exon	NM_020690,NM_017978,NM_017747,NM_024668,	+	ANKHD1-EIF4EBP3,ANKHD1,
chr5	139818088	139825560	chr5:139818088-139825560	4	2_3_2	116	0.065	exon	NM_001197030,NM_024668,NM_017978,NM_017747,NM_020690,	+	ANKHD1-EIF4EBP3,ANKHD1,
chr5	139828796	139838940	chr5:139828796-139838940	3	1_2_1	99	0.057	exon	NM_020690,NM_017978,NM_001197030,NM_017747,NM_024668,	+	ANKHD1-EIF4EBP3,ANKHD1,
chr5	139818046	139820727	chr5:139818046-139820727	2	2_2_0	274	0.014	exon	NM_020690,NM_001197030,NM_017747,NM_024668,	+	ANKHD1-EIF4EBP3,ANKHD1,
chr5	139818046	139838940	chr5:139818046-139838940	2	2_2_0	22	0.154	exon	NM_020690,NM_001197030,NM_017747,NM_024668,	+	ANKHD1-EIF4EBP3,ANKHD1,
chr7	91924203	91957214	chr7:91924203-91957214	57	30_27_5	38	0.75	exon	NM_019004,	+	ANKIB1,
chr7	91972338	91981956	chr7:91972338-91981956	28	15_16_0	80	0.412	exon	NM_019004,	+	ANKIB1,
chr7	91924203	91936970	chr7:91924203-91936970	26	17_15_1	98	0.347	exon	NM_019004,	+	ANKIB1,
chr7	91972338	91991587	chr7:91972338-91991587	12	5_2_5	59	0.289	exon	NM_019004,	+	ANKIB1,
chr7	91948644	91957214	chr7:91948644-91957214	9	7_7_0	146	0.11	exon	NM_019004,	+	ANKIB1,
chr7	91948644	91981956	chr7:91948644-91981956	7	4_4_0	158	0.081	exon	NM_019004,	+	ANKIB1,
chr7	91980264	91991587	chr7:91980264-91991587	7	6_4_2	99	0.124	exon	NM_019004,	+	ANKIB1,
chr7	91924203	91981956	chr7:91924203-91981956	6	5_5_0	49	0.197	exon	NM_019004,	+	ANKIB1,
chr7	91974292	91991587	chr7:91974292-91991587	5	2_0_3	112	0.082	exon	NM_019004,	+	ANKIB1,
chr7	91924203	91948826	chr7:91924203-91948826	3	3_2_0	92	0.061	exon	NM_019004,	+	ANKIB1,
chr7	91980264	92000921	chr7:91980264-92000921	3	2_2_0	84	0.067	exon	NM_019004,	+	ANKIB1,
chr7	91957097	91972546	chr7:91957097-91972546	2	2_2_0	168	0.023	exon	NM_019004,	+	ANKIB1,
chr7	91957097	91981956	chr7:91957097-91981956	2	2_2_0	129	0.03	exon	NM_019004,	+	ANKIB1,
chr12	133310971	133312098	chr12:133310971-133312098	25	16_16_3	27	0.649	exon	NM_015114,	-	ANKLE2,
chr12	133310971	133313651	chr12:133310971-133313651	13	6_7_0	14	0.65	exon	NM_015114,	-	ANKLE2,
chr12	133324418	133331719	chr12:133324418-133331719	13	9_8_1	26	0.5	exon	NM_015114,	-	ANKLE2,
chr12	133318005	133331719	chr12:133318005-133331719	6	2_2_0	25	0.324	exon	NM_015114,	-	ANKLE2,
chr12	133313479	133331719	chr12:133313479-133331719	4	2_2_0	39	0.17	exon	NM_015114,	-	ANKLE2,
chr12	133318005	133324917	chr12:133318005-133324917	3	1_3_1	51	0.105	exon	NM_015114,	-	ANKLE2,
chr2	241420354	241494472	chr2:241420354-241494472	3	2_2_0	4	0.6	exon	NM_001308375,NM_016552,NM_001282781,NM_017844,NM_001282771,NM_001282780,	-	ANKMY1,
chr2	241446977	241452359	chr2:241446977-241452359	3	2_2_0	26	0.188	exon	NM_001308375,NM_016552,NM_001282781,NM_017844,NM_001282771,	-	ANKMY1,
chr2	241463302	241468926	chr2:241463302-241468926	3	2_2_0	13	0.316	exon	NM_016552,NM_001282771,	-	ANKMY1,
chr2	241463302	241494472	chr2:241463302-241494472	3	3_2_0	14	0.3	exon	NM_001308375,NM_016552,NM_001282781,NM_017844,NM_001282771,NM_001282780,	-	ANKMY1,
chr7	16664608	16676080	chr7:16664608-16676080	5	2_1_3	0	1	exon	NM_020319,	-	ANKMY2,
chr16	89371614	89383483	chr16:89371614-89383483	147	57_62_3	79	0.788	exon	NM_001256183,	-	ANKRD11,
chr16	89484692	89497734	chr16:89484692-89497734	120	28_24_53	43	0.848	exon	NM_001256182,	-	ANKRD11,
chr16	89371614	89383486	chr16:89371614-89383486	94	44_52_3	79	0.704	exon	NM_001256182,NR_045839,NM_013275,	-	ANKRD11,
chr16	89484692	89488713	chr16:89484692-89488713	80	21_42_29	64	0.714	intron	NM_001256183,NM_013275,NM_001256182,NR_045839,	-	ANKRD11,
chr16	89371614	89379997	chr16:89371614-89379997	55	28_29_1	77	0.588	exon	NR_045839,	-	ANKRD11,
chr16	89484692	89493477	chr16:89484692-89493477	17	7_12_4	97	0.26	intron	NM_001256183,NM_013275,NM_001256182,NR_045839,	-	ANKRD11,
chr16	89493175	89497734	chr16:89493175-89497734	10	8_3_3	93	0.177	intron	NM_001256183,NM_013275,NM_001256182,NR_045839,	-	ANKRD11,
chr16	89371614	89428088	chr16:89371614-89428088	7	6_6_0	49	0.222	intron	NM_001256183,NM_013275,NM_001256182,NR_045839,	-	ANKRD11,
chr16	89379725	89383483	chr16:89379725-89383483	7	5_6_0	80	0.149	exon	NR_045839,	-	ANKRD11,
chr16	89462185	89484776	chr16:89462185-89484776	6	2_0_2	102	0.105	intron	NM_001256183,NM_013275,NM_001256182,NR_045839,	-	ANKRD11,
chr16	89371614	89428085	chr16:89371614-89428085	5	5_5_0	49	0.169	intron	NM_001256183,NM_013275,NM_001256182,NR_045839,	-	ANKRD11,
chr16	89471183	89484776	chr16:89471183-89484776	5	0_1_2	99	0.092	intron	NM_001256183,NM_013275,NM_001256182,NR_045839,	-	ANKRD11,
chr16	89371614	89374137	chr16:89371614-89374137	4	4_4_0	53	0.131	intron	NM_001256183,NM_013275,NM_001256182,NR_045839,	-	ANKRD11,
chr16	89383341	89428085	chr16:89383341-89428085	4	2_2_0	172	0.044	intron	NM_001256183,NM_013275,NM_001256182,NR_045839,	-	ANKRD11,
chr16	89357033	89357591	chr16:89357033-89357591	3	3_3_0	33	0.154	exon	NM_001256183,NM_001256182,NR_045839,NM_013275,	-	ANKRD11,
chr16	89371614	89493477	chr16:89371614-89493477	3	3_3_0	98	0.058	intron	NM_001256183,NM_013275,NM_001256182,NR_045839,	-	ANKRD11,
chr16	89371614	89395782	chr16:89371614-89395782	2	2_2_0	41	0.089	intron	NM_001256183,NM_013275,NM_001256182,NR_045839,	-	ANKRD11,
chr16	89371614	89484776	chr16:89371614-89484776	2	2_1_1	139	0.028	exon	NM_001256183,NM_001256182,NR_045839,NM_013275,	-	ANKRD11,
chr16	89379759	89383483	chr16:89379759-89383483	2	1_2_0	88	0.043	exon	NR_045839,	-	ANKRD11,
chr16	89427034	89428085	chr16:89427034-89428085	2	2_2_0	10	0.286	intron	NM_001256183,NM_013275,NM_001256182,NR_045839,	-	ANKRD11,
chr16	89427034	89484776	chr16:89427034-89484776	2	2_1_0	100	0.038	intron	NM_001256183,NM_013275,NM_001256182,NR_045839,	-	ANKRD11,
chr16	89427903	89484776	chr16:89427903-89484776	2	2_1_1	120	0.032	intron	NM_001256183,NM_013275,NM_001256182,NR_045839,	-	ANKRD11,
chr18	9208655	9221997	chr18:9208655-9221997	36	23_21_1	98	0.424	exon	NM_015208,NM_001204056,NM_001083625,	+	ANKRD12,
chr18	9204474	9221997	chr18:9204474-9221997	21	5_13_7	15	0.737	exon	NM_015208,	+	ANKRD12,
chr18	9195549	9211782	chr18:9195549-9211782	8	6_7_0	167	0.087	exon	NM_015208,NM_001204056,NM_001083625,	+	ANKRD12,
chr18	9208655	9239554	chr18:9208655-9239554	7	6_3_2	89	0.136	intron	NM_015208,NM_001083625,NM_001204056,	+	ANKRD12,
chr18	9182380	9195696	chr18:9182380-9195696	4	3_4_0	55	0.127	exon	NM_015208,NM_001204056,NM_001083625,	+	ANKRD12,
chr18	9204474	9239554	chr18:9204474-9239554	3	3_0_3	6	0.5	intron	NM_015208,NM_001083625,NM_001204056,	+	ANKRD12,
chr12	110449810	110457133	chr12:110449810-110457133	3	2_3_0	27	0.182	exon	NM_033121,	+	ANKRD13A,
chr12	110454193	110463628	chr12:110454193-110463628	2	1_1_2	37	0.098	exon	NM_033121,	+	ANKRD13A,
chr12	110467283	110474133	chr12:110467283-110474133	2	2_0_2	34	0.105	exon	NM_033121,	+	ANKRD13A,
chr1	70758071	70781249	chr1:70758071-70781249	83	44_25_23	30	0.847	exon	NM_030816,	-	ANKRD13C,
chr1	70758071	70771973	chr1:70758071-70771973	13	11_3_8	62	0.295	exon	NM_030816,	-	ANKRD13C,
chr1	70766447	70781249	chr1:70766447-70781249	9	6_4_2	141	0.113	exon	NM_030816,	-	ANKRD13C,
chr1	70761813	70781249	chr1:70761813-70781249	8	4_3_3	96	0.143	exon	NM_030816,	-	ANKRD13C,
chr1	70742448	70781249	chr1:70742448-70781249	6	0_4_5	15	0.444	exon	NM_030816,	-	ANKRD13C,
chr1	70758071	70766591	chr1:70758071-70766591	6	4_4_0	80	0.13	exon	NM_030816,	-	ANKRD13C,
chr1	70736539	70781249	chr1:70736539-70781249	5	2_1_2	12	0.455	exon	NM_030816,	-	ANKRD13C,
chr1	70761813	70771973	chr1:70761813-70771973	5	4_3_1	128	0.072	exon	NM_030816,	-	ANKRD13C,
chr1	70758071	70779473	chr1:70758071-70779473	4	4_1_3	62	0.114	exon	NM_030816,	-	ANKRD13C,
chr1	70736539	70742527	chr1:70736539-70742527	3	1_2_1	11	0.353	exon	NM_030816,	-	ANKRD13C,
chr1	70766447	70779473	chr1:70766447-70779473	3	3_1_2	171	0.034	exon	NM_030816,	-	ANKRD13C,
chr1	70790536	70801782	chr1:70790536-70801782	3	1_0_2	3	0.667	exon	NM_030816,	-	ANKRD13C,
chr1	70736539	70771973	chr1:70736539-70771973	2	1_2_1	44	0.083	exon	NM_030816,	-	ANKRD13C,
chr1	70740403	70781249	chr1:70740403-70781249	2	1_1_2	16	0.2	exon	NM_030816,	-	ANKRD13C,
chr11	67058947	67059651	chr11:67058947-67059651	3	1_3_2	49	0.109	exon	NM_207354,NR_030767,	+	ANKRD13D,
chr4	73984405	73991029	chr4:73984405-73991029	45	22_17_6	30	0.75	exon	NM_032217,NM_198889,NM_001286771,NM_015574,	-	ANKRD17,
chr4	73981538	73991029	chr4:73981538-73991029	16	8_10_4	20	0.615	exon	NM_032217,NM_198889,NM_001286771,NM_015574,	-	ANKRD17,
chr4	73950966	73958017	chr4:73950966-73958017	9	6_6_1	15	0.545	exon	NM_032217,NM_198889,NM_001286771,NM_015574,	-	ANKRD17,
chr4	73956384	73958017	chr4:73956384-73958017	9	7_7_0	35	0.34	exon	NM_032217,NM_198889,NM_001286771,NM_015574,	-	ANKRD17,
chr4	74043097	74100797	chr4:74043097-74100797	9	7_4_2	12	0.6	intron	NM_198889,NM_015574,NM_032217,	-	ANKRD17,
chr4	73979509	73981633	chr4:73979509-73981633	4	0_1_2	23	0.258	exon	NM_032217,NM_198889,NM_001286771,NM_015574,	-	ANKRD17,
chr4	74034646	74043250	chr4:74034646-74043250	4	3_2_0	11	0.421	intron	NM_001286771,NM_198889,NM_015574,NM_032217,	-	ANKRD17,
chr4	73990630	73991029	chr4:73990630-73991029	3	2_1_1	82	0.068	exon	NM_032217,NM_198889,NM_001286771,NM_015574,	-	ANKRD17,
chr4	73979509	73991029	chr4:73979509-73991029	2	2_2_0	11	0.267	exon	NM_032217,NM_198889,NM_001286771,NM_015574,	-	ANKRD17,
chr4	73984405	73987476	chr4:73984405-73987476	2	2_2_0	110	0.035	exon	NM_032217,NM_198889,NM_001286771,NM_015574,	-	ANKRD17,
chr4	74065211	74100797	chr4:74065211-74100797	2	1_0_2	1	0.8	intron	NM_198889,NM_015574,NM_032217,	-	ANKRD17,
chr4	74097982	74100797	chr4:74097982-74100797	2	2_1_1	1	0.8	intron	NM_198889,NM_015574,NM_032217,	-	ANKRD17,
chr9	33528725	33536943	chr9:33528725-33536943	3	1_1_3	1	0.857	exon	NM_001244752,	+	ANKRD18B,
chr10	27328894	27332496	chr10:27328894-27332496	4	3_3_0	0	1	exon	NM_014915,NM_001256053,	-	ANKRD26,
chr10	27349274	27350171	chr10:27349274-27350171	2	1_0_2	5	0.444	exon	NM_014915,NM_001256053,	-	ANKRD26,
chr19	33108495	33113525	chr19:33108495-33113525	19	4_13_8	34	0.528	exon	NM_032139,	-	ANKRD27,
chr19	33106564	33116872	chr19:33106564-33116872	13	5_5_4	49	0.347	exon	NM_032139,	-	ANKRD27,
chr19	33096741	33098738	chr19:33096741-33098738	9	6_6_0	41	0.305	exon	NM_032139,	-	ANKRD27,
chr19	33134029	33134537	chr19:33134029-33134537	8	2_4_7	45	0.262	exon	NM_032139,	-	ANKRD27,
chr19	33116780	33119755	chr19:33116780-33119755	6	4_6_2	42	0.222	exon	NM_032139,	-	ANKRD27,
chr19	33113328	33116872	chr19:33113328-33116872	5	3_3_1	47	0.175	exon	NM_032139,	-	ANKRD27,
chr19	33122308	33131291	chr19:33122308-33131291	5	1_2_2	55	0.154	exon	NM_032139,	-	ANKRD27,
chr19	33108495	33116872	chr19:33108495-33116872	4	1_1_4	30	0.211	exon	NM_032139,	-	ANKRD27,
chr19	33122308	33133051	chr19:33122308-33133051	4	2_2_0	46	0.148	exon	NM_032139,	-	ANKRD27,
chr19	33135231	33137521	chr19:33135231-33137521	3	3_2_1	26	0.188	exon	NM_032139,	-	ANKRD27,
chr19	33106564	33117733	chr19:33106564-33117733	2	2_1_1	54	0.069	exon	NM_032139,	-	ANKRD27,
chr19	33135231	33149951	chr19:33135231-33149951	2	2_2_0	36	0.1	exon	NM_032139,	-	ANKRD27,
chr3	15776917	15778740	chr3:15776917-15778740	13	3_5_6	22	0.542	exon	NM_015199,NM_001195098,NM_001195099,	-	ANKRD28,
chr3	15793257	15855816	chr3:15793257-15855816	8	3_4_7	11	0.593	intron	NM_015199,	-	ANKRD28,
chr3	15726733	15727816	chr3:15726733-15727816	5	3_2_0	21	0.323	exon	NM_015199,NM_001195098,NM_001195099,	-	ANKRD28,
chr3	15807741	15855816	chr3:15807741-15855816	5	1_2_4	16	0.385	intron	NM_015199,	-	ANKRD28,
chr3	15776917	15793327	chr3:15776917-15793327	4	1_1_2	27	0.229	exon	NM_015199,NM_001195098,NM_001195099,	-	ANKRD28,
chr3	15720808	15731727	chr3:15720808-15731727	2	1_2_1	1	0.8	exon	NM_015199,NM_001195098,NM_001195099,	-	ANKRD28,
chr2	98195369	98197031	chr2:98195369-98197031	3	2_1_0	1	0.857	exon	NM_025190,	-	ANKRD36B,
chr2	97514006	97520178	chr2:97514006-97520178	2	2_2_0	64	0.059	exon	NM_016466,	-	ANKRD39,
chr11	82935897	82938914	chr11:82935897-82938914	4	2_2_0	13	0.381	exon	NM_001300973,NM_182603,NM_001300975,NM_001300972,	+	ANKRD42,
chr11	82917100	82947551	chr11:82917100-82947551	3	1_2_2	2	0.75	exon	NM_001300973,NM_182603,NM_001300975,NM_001300972,	+	ANKRD42,
chr11	82917100	82922472	chr11:82917100-82922472	2	2_2_0	9	0.308	exon	NM_001300973,NM_182603,NM_001300975,NM_001300972,NR_125355,NM_001300976,NM_001300977,	+	ANKRD42,
chr2	197975490	197987516	chr2:197975490-197987516	4	1_2_1	2	0.8	exon	NM_153697,NM_001195144,	-	ANKRD44,
chr2	197872530	197873755	chr2:197872530-197873755	2	1_0_2	1	0.8	exon	NM_001195144,	-	ANKRD44,
chr2	197943427	197954756	chr2:197943427-197954756	2	2_0_2	1	0.8	exon	NM_001195144,	-	ANKRD44,
chr8	101534834	101545539	chr8:101534834-101545539	8	4_4_1	2	0.889	exon	NM_001270379,	-	ANKRD46,
chr8	101540073	101545539	chr8:101540073-101545539	7	4_3_4	6	0.7	exon	NM_001270379,NM_198401,NM_001270377,NM_001270378,	-	ANKRD46,
chr8	101540073	101542088	chr8:101540073-101542088	5	4_4_0	14	0.417	exon	NM_001270379,NM_198401,NM_001270377,NM_001270378,	-	ANKRD46,
chr6	34949467	34953055	chr6:34949467-34953055	5	4_4_0	33	0.233	exon	NM_015245,	+	ANKS1A,
chr6	34962079	34985836	chr6:34962079-34985836	3	1_2_1	29	0.171	exon	NM_015245,	+	ANKS1A,
chr6	34985250	35028030	chr6:34985250-35028030	3	2_1_1	64	0.086	exon	NM_015245,	+	ANKS1A,
chr6	35021876	35028030	chr6:35021876-35028030	3	0_3_3	60	0.091	exon	NM_015245,	+	ANKS1A,
chr6	34935016	34940420	chr6:34935016-34940420	2	1_1_2	28	0.125	intron	NM_015245,	+	ANKS1A,
chr12	100166700	100175875	chr12:100166700-100175875	77	37_23_21	25	0.86	exon	NM_152788,	-	ANKS1B,
chr12	100200182	100219167	chr12:100200182-100219167	9	8_6_1	21	0.462	exon	NM_152788,	-	ANKS1B,
chr12	100166700	100200478	chr12:100166700-100200478	8	6_7_0	23	0.41	exon	NM_152788,	-	ANKS1B,
chr12	99638120	99640642	chr12:99638120-99640642	7	1_4_4	1	0.933	exon	NM_152788,	-	ANKS1B,
chr12	99793409	99837587	chr12:99793409-99837587	5	4_4_0	6	0.625	exon	NM_152788,	-	ANKS1B,
chr12	99192712	99225914	chr12:99192712-99225914	4	2_2_0	2	0.8	exon	NM_020140,NM_001204081,NM_181670,NM_001204069,NM_001204080,NM_001204067,NM_001204068,NM_001204065,NM_001204079,NM_001204070,NM_152788,	-	ANKS1B,
chr12	100048845	100175875	chr12:100048845-100175875	2	2_1_1	17	0.19	exon	NM_152788,	-	ANKS1B,
chr12	100166700	100173750	chr12:100166700-100173750	2	2_1_1	91	0.042	exon	NM_152788,	-	ANKS1B,
chr16	4774751	4777178	chr16:4774751-4777178	7	5_7_2	38	0.269	exon	NM_001324130,NR_040252,NM_133450,	-	ANKS3,
chr16	4774751	4780152	chr16:4774751-4780152	6	3_4_1	41	0.226	exon	NM_001308089,NM_001242929,NM_001324130,NR_040252,NM_133450,	-	ANKS3,
chr16	4779981	4781580	chr16:4779981-4781580	6	5_2_3	37	0.245	exon	NM_001308089,NM_133450,	-	ANKS3,
chr16	4750971	4774832	chr16:4750971-4774832	3	3_3_0	31	0.162	exon	NM_001308089,NM_001242929,NM_001324130,NM_001324129,NR_040252,NM_133450,	-	ANKS3,
chr16	4755096	4757092	chr16:4755096-4757092	3	1_0_2	30	0.167	intron	NM_133450,NM_001324130,NM_001242929,NM_001324129,NR_040252,NM_001308089,	-	ANKS3,
chr9	101542471	101544855	chr9:101542471-101544855	22	14_13_0	28	0.611	exon	NM_173551,	-	ANKS6,
chr9	101530363	101552888	chr9:101530363-101552888	2	2_2_0	26	0.133	exon	NM_173551,	-	ANKS6,
chr9	101536159	101547158	chr9:101536159-101547158	2	2_0_2	20	0.167	exon	NM_173551,	-	ANKS6,
chr7	36450123	36450775	chr7:36450123-36450775	9	6_4_2	8	0.692	exon	NM_001284302,NM_001284301,NM_018685,	+	ANLN,
chr7	36450668	36456799	chr7:36450668-36456799	2	1_1_1	3	0.571	exon	NM_018685,	+	ANLN,
chr3	43616301	43621964	chr3:43616301-43621964	8	0_5_6	19	0.457	exon	NM_018075,NM_001204834,NM_001204831,NM_001204833,NM_001204832,	-	ANO10,
chr3	43640024	43647355	chr3:43640024-43647355	6	5_2_0	3	0.8	exon	NM_018075,NM_001204834,NM_001204831,NM_001204832,	-	ANO10,
chr3	43591212	43607219	chr3:43591212-43607219	5	2_2_3	11	0.476	exon	NM_018075,NM_001204834,NM_001204831,NM_001204833,NM_001204832,	-	ANO10,
chr3	43591212	43621964	chr3:43591212-43621964	4	4_4_0	10	0.444	exon	NM_018075,NM_001204834,NM_001204831,NM_001204833,NM_001204832,	-	ANO10,
chr3	43602712	43616356	chr3:43602712-43616356	4	3_2_1	26	0.235	exon	NM_018075,NM_001204834,NM_001204831,NM_001204833,NM_001204832,	-	ANO10,
chr3	43591212	43602894	chr3:43591212-43602894	2	1_2_0	13	0.235	exon	NM_018075,NM_001204834,NM_001204831,NM_001204833,NM_001204832,	-	ANO10,
chr3	43591212	43647355	chr3:43591212-43647355	2	2_1_0	2	0.667	exon	NM_018075,NM_001204834,NM_001204831,NM_001204833,NM_001204832,	-	ANO10,
chr3	43596770	43602894	chr3:43596770-43602894	2	2_2_0	22	0.154	exon	NM_018075,NM_001204834,NM_001204831,NM_001204833,NM_001204832,	-	ANO10,
chr12	6030206	6031970	chr12:6030206-6031970	4	2_2_0	1	0.889	exon	NM_001278597,NM_001278596,	-	ANO2,
chr12	5936935	5941769	chr12:5936935-5941769	2	0_1_2	0	1	exon	NM_001278596,NM_001278597,	-	ANO2,
chr12	45771836	45784281	chr12:45771836-45784281	18	6_4_11	5	0.878	exon	NM_001142678,NM_001204803,NM_001025356,NM_001142679,	+	ANO6,
chr12	45761471	45803270	chr12:45761471-45803270	4	1_2_1	0	1	exon	NM_001142678,NM_001204803,NM_001025356,NM_001142679,	+	ANO6,
chr12	45725078	45751207	chr12:45725078-45751207	3	3_3_0	4	0.6	exon	NM_001142678,NM_001204803,NM_001025356,NM_001142679,	+	ANO6,
chr19	17438044	17438689	chr19:17438044-17438689	2	2_2_0	66	0.057	exon	NM_020959,	-	ANO8,
chr15	69079752	69080258	chr15:69079752-69080258	3	3_3_0	57	0.095	exon	NM_006305,	-	ANP32A,
chr9	100756913	100760960	chr9:100756913-100760960	39	25_23_1	5	0.94	exon	NM_006401,	+	ANP32B,
chr9	100756913	100767435	chr9:100756913-100767435	7	6_5_0	9	0.609	exon	NM_006401,	+	ANP32B,
chr1	150202906	150204264	chr1:150202906-150204264	41	26_28_1	33	0.713	exon	NM_001136479,NM_030920,NM_001280560,NM_001280559,	-	ANP32E,
chr2	69297779	69304620	chr2:69297779-69304620	2	2_2_0	11	0.267	exon	NM_053034,NM_018153,NM_032208,	+	ANTXR1,
chr15	60648118	60656722	chr15:60648118-60656722	4	1_3_0	2	0.8	exon	NM_001002858,NM_001002857,NM_001136015,NM_004039,	-	ANXA2,
chr4	79500181	79512777	chr4:79500181-79512777	2	2_0_2	9	0.308	exon	NM_005139,	+	ANXA3,
chr4	79516535	79525553	chr4:79516535-79525553	2	0_1_2	3	0.571	exon	NM_005139,	+	ANXA3,
chr2	70033517	70039841	chr2:70033517-70039841	19	8_6_9	18	0.679	exon	NM_001320702,NM_001153,NM_001320700,NM_001320698,	+	ANXA4,
chr2	70043233	70046470	chr2:70043233-70046470	4	2_2_1	6	0.571	exon	NM_001320702,NM_001153,NM_001320700,NM_001320698,	+	ANXA4,
chr2	70033517	70035321	chr2:70033517-70035321	3	2_2_1	15	0.286	intron	NM_001320698,NM_001320702,NM_001153,NM_001320700,	+	ANXA4,
chr2	70031665	70035128	chr2:70031665-70035128	2	1_2_1	35	0.103	exon	NM_001320702,NM_001153,NM_001320700,NM_001320698,	+	ANXA4,
chr2	70031665	70039841	chr2:70031665-70039841	2	1_1_2	23	0.148	exon	NM_001320702,NM_001153,NM_001320700,NM_001320698,	+	ANXA4,
chr2	70033517	70037805	chr2:70033517-70037805	2	2_1_1	23	0.148	exon	NM_001320702,NM_001153,NM_001320700,NM_001320698,	+	ANXA4,
chr2	70039785	70047953	chr2:70039785-70047953	2	0_1_2	11	0.267	exon	NM_001320702,NM_001153,NM_001320700,NM_001320698,	+	ANXA4,
chr4	122599049	122607527	chr4:122599049-122607527	2	2_0_2	24	0.143	exon	NM_001154,	-	ANXA5,
chr5	150496688	150498951	chr5:150496688-150498951	3	1_1_1	597	0.01	exon	NM_001193544,NM_001155,	-	ANXA6,
chr10	75156277	75160615	chr10:75156277-75160615	20	6_6_16	21	0.656	exon	NM_001156,NM_004034,	-	ANXA7,
chr10	75138669	75139959	chr10:75138669-75139959	4	2_3_0	17	0.32	exon	NM_001156,NM_004034,NM_001320880,NM_001320879,	-	ANXA7,
chr22	29750639	29752605	chr22:29750639-29752605	4	3_3_0	148	0.051	exon	NM_145730,NM_001166019,NM_001127,	-	AP1B1,
chr22	29734979	29738372	chr22:29734979-29738372	2	2_2_0	154	0.025	exon	NM_145730,NM_001166019,NM_001127,	-	AP1B1,
chr16	71772845	71773244	chr16:71772845-71773244	27	16_14_3	51	0.514	exon	NM_001128,NM_001030007,	-	AP1G1,
chr16	71779047	71779517	chr16:71779047-71779517	25	18_18_2	41	0.549	exon	NM_001128,NM_001030007,	-	AP1G1,
chr16	71779047	71784235	chr16:71779047-71784235	9	5_6_1	29	0.383	exon	NM_001128,NM_001030007,	-	AP1G1,
chr16	71799392	71803602	chr16:71799392-71803602	9	5_3_4	9	0.667	exon	NM_001128,NM_001030007,	-	AP1G1,
chr16	71779047	71780595	chr16:71779047-71780595	5	4_3_1	40	0.2	exon	NM_001128,NM_001030007,	-	AP1G1,
chr16	71789922	71803602	chr16:71789922-71803602	3	2_1_1	14	0.3	exon	NM_001128,NM_001030007,	-	AP1G1,
chr16	71803526	71805155	chr16:71803526-71805155	2	1_2_1	13	0.235	exon	NM_001128,NM_001030007,	-	AP1G1,
chr16	71803526	71808495	chr16:71803526-71808495	2	1_2_1	10	0.286	exon	NM_001128,NM_001030007,	-	AP1G1,
chr16	71803526	71823385	chr16:71803526-71823385	2	1_2_1	14	0.222	exon	NM_001128,NM_001030007,	-	AP1G1,
chr16	71823182	71823385	chr16:71823182-71823385	2	2_2_0	18	0.182	exon	NM_001128,NM_001030007,	-	AP1G1,
chr19	10685093	10689639	chr19:10685093-10689639	7	4_0_4	421	0.032	exon	NM_001300887,NM_005498,	-	AP1M2,
chr19	10687874	10689639	chr19:10687874-10689639	7	5_3_2	434	0.031	exon	NM_001300887,NM_005498,	-	AP1M2,
chr19	10687874	10690534	chr19:10687874-10690534	6	5_5_0	447	0.026	exon	NM_005498,	-	AP1M2,
chr19	10685093	10688032	chr19:10685093-10688032	2	1_2_1	423	0.009	exon	NM_001300887,NM_005498,	-	AP1M2,
chr19	10685093	10694746	chr19:10685093-10694746	2	2_2_0	383	0.01	exon	NM_001300887,NM_005498,	-	AP1M2,
chr19	10687874	10694746	chr19:10687874-10694746	2	1_2_0	415	0.01	exon	NM_001300887,NM_005498,	-	AP1M2,
chr2	224640618	224642586	chr2:224640618-224642586	6	3_3_1	3	0.8	exon	NR_110905,NM_001039569,	-	AP1S3,
chr19	50285014	50285981	chr19:50285014-50285981	13	3_7_3	95	0.215	exon	NM_014203,NM_130787,	+	AP2A1,
chr11	992503	1000598	chr11:992503-1000598	6	5_3_1	18	0.4	exon	NM_012305,NM_001242837,	+	AP2A2,
chr11	1000432	1003804	chr11:1000432-1003804	5	5_3_0	29	0.256	exon	NM_012305,NM_001242837,	+	AP2A2,
chr11	959437	972255	chr11:959437-972255	4	0_2_2	25	0.242	exon	NM_012305,NM_001242837,	+	AP2A2,
chr11	992503	994245	chr11:992503-994245	2	2_2_0	23	0.148	exon	NM_012305,NM_001242837,	+	AP2A2,
chr17	33932724	33935406	chr17:33932724-33935406	11	5_5_1	9	0.71	exon	NM_001282,NM_001030006,	+	AP2B1,
chr17	33951416	33954745	chr17:33951416-33954745	2	2_2_0	3	0.571	exon	NM_001282,NM_001030006,	+	AP2B1,
chr17	33951416	33968994	chr17:33951416-33968994	2	0_1_2	8	0.333	exon	NM_001282,NM_001030006,	+	AP2B1,
chr17	33998773	34009843	chr17:33998773-34009843	2	2_2_0	1	0.8	exon	NM_001282,NM_001030006,	+	AP2B1,
chr19	47342722	47349399	chr19:47342722-47349399	3	2_2_0	632	0.009	exon	NM_001301076,NM_001301078,NM_001301081,NM_004069,	-	AP2S1,
chr19	47349250	47350081	chr19:47349250-47350081	2	2_2_0	524	0.008	intron	NM_001301076,NM_001301081,NM_001301078,NM_021575,NM_004069,	-	AP2S1,
chr5	77452082	77461496	chr5:77452082-77461496	17	9_5_6	25	0.576	exon	NM_003664,NM_001271769,	-	AP3B1,
chr5	77423854	77461496	chr5:77423854-77461496	16	11_0_10	25	0.561	exon	NM_003664,NM_001271769,	-	AP3B1,
chr5	77471450	77473260	chr5:77471450-77473260	4	0_1_2	10	0.444	exon	NM_003664,NM_001271769,	-	AP3B1,
chr5	77385217	77461496	chr5:77385217-77461496	3	3_0_3	6	0.5	exon	NM_003664,NM_001271769,	-	AP3B1,
chr5	77511879	77563419	chr5:77511879-77563419	3	3_2_1	7	0.462	exon	NM_003664,NM_001271769,	-	AP3B1,
chr5	77330185	77335098	chr5:77330185-77335098	2	1_2_0	5	0.444	exon	NM_003664,NM_001271769,	-	AP3B1,
chr5	77406031	77425131	chr5:77406031-77425131	2	2_2_0	51	0.073	exon	NM_003664,NM_001271769,	-	AP3B1,
chr5	77436967	77461496	chr5:77436967-77461496	2	2_2_0	22	0.154	exon	NM_003664,NM_001271769,	-	AP3B1,
chr15	83357488	83358205	chr15:83357488-83358205	5	3_4_3	4	0.714	exon	NM_004644,NM_001278512,	-	AP3B2,
chr19	2137726	2138713	chr19:2137726-2138713	13	10_8_3	126	0.171	exon	NM_003938,NM_001261826,	-	AP3D1,
chr19	2137010	2138713	chr19:2137010-2138713	12	4_7_6	104	0.188	exon	NM_003938,NM_001261826,	-	AP3D1,
chr19	2127151	2137090	chr19:2127151-2137090	3	0_1_2	120	0.048	exon	NM_003938,NM_001261826,	-	AP3D1,
chr19	2129089	2138713	chr19:2129089-2138713	2	1_1_2	66	0.057	exon	NM_003938,NM_001261826,	-	AP3D1,
chr5	115188676	115205825	chr5:115188676-115205825	5	2_2_4	2	0.833	exon	NM_001002924,	+	AP3S1,
chr5	115202367	115205825	chr5:115202367-115205825	4	2_3_1	3	0.727	exon	NM_001318093,NM_001284,NM_001002924,NM_001318094,NM_001318091,	+	AP3S1,
chr1	114440462	114444507	chr1:114440462-114444507	17	9_9_2	10	0.773	exon	NM_006594,NM_001253852,NM_001253853,	-	AP4B1,
chr1	114440462	114445484	chr1:114440462-114445484	10	7_7_0	12	0.625	exon	NM_006594,NM_001253852,	-	AP4B1,
chr15	51240217	51250991	chr15:51240217-51250991	49	22_21_0	19	0.838	exon	NM_001252127,NM_007347,	+	AP4E1,
chr15	51204275	51223168	chr15:51204275-51223168	18	4_11_8	22	0.621	exon	NM_001252127,NM_007347,	+	AP4E1,
chr15	51250689	51260574	chr15:51250689-51260574	12	7_6_1	81	0.229	exon	NM_001252127,NM_007347,	+	AP4E1,
chr15	51216128	51223168	chr15:51216128-51223168	7	3_4_1	39	0.264	exon	NM_001252127,NM_007347,	+	AP4E1,
chr15	51240217	51242366	chr15:51240217-51242366	5	5_5_0	68	0.128	exon	NM_001252127,NM_007347,	+	AP4E1,
chr15	51240217	51242135	chr15:51240217-51242135	4	3_3_1	65	0.11	exon	NM_001252127,NM_007347,	+	AP4E1,
chr15	51291269	51294841	chr15:51291269-51294841	4	2_2_0	5	0.615	exon	NM_007347,NM_001252127,	+	AP4E1,
chr15	51204275	51208404	chr15:51204275-51208404	3	1_2_1	13	0.316	intron	NM_007347,NM_001252127,	+	AP4E1,
chr15	51204275	51250991	chr15:51204275-51250991	3	1_1_2	26	0.188	exon	NM_001252127,NM_007347,	+	AP4E1,
chr15	51240217	51251656	chr15:51240217-51251656	3	1_0_2	5	0.545	intron	NM_007347,NM_001252127,	+	AP4E1,
chr15	51242076	51260574	chr15:51242076-51260574	3	1_2_1	66	0.083	exon	NM_007347,NM_001252127,	+	AP4E1,
chr15	51204275	51207768	chr15:51204275-51207768	2	0_1_2	34	0.105	exon	NM_001252127,NM_007347,	+	AP4E1,
chr15	51216128	51217416	chr15:51216128-51217416	2	0_2_2	60	0.062	exon	NM_001252127,NM_007347,	+	AP4E1,
chr15	51233639	51242366	chr15:51233639-51242366	2	2_2_0	72	0.053	exon	NM_001252127,NM_007347,	+	AP4E1,
chr15	51250689	51250991	chr15:51250689-51250991	2	2_2_0	81	0.047	exon	NM_001252127,NM_007347,	+	AP4E1,
chr15	51260460	51276342	chr15:51260460-51276342	2	2_2_0	19	0.174	exon	NM_001252127,NM_007347,	+	AP4E1,
chr15	51276219	51285822	chr15:51276219-51285822	2	1_2_1	19	0.174	exon	NM_001252127,NM_007347,	+	AP4E1,
chr15	51276219	51294841	chr15:51276219-51294841	2	1_2_0	10	0.286	exon	NM_007347,NM_001252127,	+	AP4E1,
chr7	99701032	99701777	chr7:99701032-99701777	16	9_6_7	56	0.364	exon	NM_004722,	+	AP4M1,
chr7	99701032	99701315	chr7:99701032-99701315	14	10_10_3	51	0.354	exon	NM_004722,	+	AP4M1,
chr7	99700298	99700583	chr7:99700298-99700583	8	6_6_0	79	0.168	exon	NM_004722,	+	AP4M1,
chr14	31535332	31542179	chr14:31535332-31542179	9	8_3_1	5	0.783	exon	NM_001128126,NM_001254728,NM_001254726,NM_007077,NM_001254729,NM_001254727,	+	AP4S1,
chr14	57740962	57747140	chr14:57740962-57747140	6	4_4_0	0	1	exon	NM_018229,	+	AP5M1,
chr12	99071203	99080651	chr12:99071203-99080651	4	2_2_1	4	0.667	exon	NM_181868,NM_001160,NM_013229,NM_181861,	+	APAF1,
chr9	72082739	72091059	chr9:72082739-72091059	2	1_1_1	1	0.8	exon	NM_001163,	-	APBA1,
chr4	40936473	40947087	chr4:40936473-40947087	26	7_18_9	35	0.598	exon	NM_001166050,NM_001330656,NM_173075,NM_001330658,	-	APBB2,
chr4	41145004	41179707	chr4:41145004-41179707	19	15_4_13	12	0.76	intron	NM_001166050,NM_001330656,NM_001330658,NM_004307,NM_173075,	-	APBB2,
chr4	41015600	41016415	chr4:41015600-41016415	18	13_12_0	9	0.8	exon	NM_001166050,NM_004307,NM_001330656,NM_173075,NM_001330658,	-	APBB2,
chr4	40892381	40895428	chr4:40892381-40895428	15	10_12_0	30	0.5	exon	NM_001166050,NM_004307,NM_001330656,NM_173075,NM_001330658,	-	APBB2,
chr4	41145004	41147247	chr4:41145004-41147247	14	10_5_5	12	0.7	intron	NM_001166050,NM_001330656,NM_001330658,NM_004307,NM_173075,	-	APBB2,
chr4	40892381	40936716	chr4:40892381-40936716	12	5_4_3	54	0.308	exon	NM_001166050,NM_004307,NM_001330656,NM_173075,NM_001330658,	-	APBB2,
chr4	40892381	40947090	chr4:40892381-40947090	10	3_3_1	18	0.526	exon	NM_004307,	-	APBB2,
chr4	40892381	40937156	chr4:40892381-40937156	9	6_2_5	47	0.277	exon	NM_001166050,NM_004307,	-	APBB2,
chr4	40827904	40832594	chr4:40827904-40832594	8	3_4_2	6	0.727	exon	NM_001166050,NM_004307,NM_001330656,NM_173075,NM_001166054,NM_001166053,NM_001166052,NM_001330658,	-	APBB2,
chr4	40936473	40947090	chr4:40936473-40947090	7	2_6_4	35	0.286	exon	NM_004307,	-	APBB2,
chr4	41145004	41145159	chr4:41145004-41145159	7	5_3_2	26	0.35	exon	NM_001166050,NM_004307,NM_001330656,NM_173075,NM_001330658,	-	APBB2,
chr4	40892381	40947087	chr4:40892381-40947087	5	3_4_0	18	0.357	exon	NM_001166050,NM_001330656,NM_173075,NM_001330658,	-	APBB2,
chr4	40829149	40832594	chr4:40829149-40832594	4	2_2_0	8	0.5	exon	NM_001166050,NM_004307,NM_001330656,NM_173075,NM_001166054,NM_001166053,NM_001166052,NM_001330658,	-	APBB2,
chr4	40883301	40936716	chr4:40883301-40936716	4	2_2_1	50	0.138	intron	NM_001166050,NM_001330656,NM_001330658,NM_004307,NM_173075,	-	APBB2,
chr4	41134435	41145159	chr4:41134435-41145159	4	4_4_0	21	0.276	intron	NM_001166050,NM_001330656,NM_001330658,NM_004307,NM_173075,	-	APBB2,
chr4	41144230	41145159	chr4:41144230-41145159	4	0_3_3	21	0.276	intron	NM_001166050,NM_001330656,NM_001330658,NM_004307,NM_173075,	-	APBB2,
chr4	40980421	40988406	chr4:40980421-40988406	3	2_3_1	2	0.75	intron	NM_001166050,NM_001330656,NM_001330658,NM_004307,NM_173075,	-	APBB2,
chr4	40988290	41016415	chr4:40988290-41016415	3	1_2_0	5	0.545	intron	NM_001166050,NM_001330656,NM_001330658,NM_004307,NM_173075,	-	APBB2,
chr4	41102656	41145159	chr4:41102656-41145159	3	2_3_1	30	0.167	exon	NM_001166050,NM_004307,NM_001330656,NM_173075,NM_001330658,	-	APBB2,
chr4	40823888	40832594	chr4:40823888-40832594	2	2_2_0	2	0.667	exon	NM_001166050,NM_004307,NM_001330656,NM_173075,NM_001166054,NM_001166053,NM_001166052,NM_001330658,	-	APBB2,
chr5	112090570	112103087	chr5:112090570-112103087	12	9_9_0	9	0.727	exon	NM_000038,NM_001127510,	+	APC,
chr5	112157593	112164669	chr5:112157593-112164669	5	1_2_1	9	0.526	exon	NM_000038,NM_001127510,NM_001127511,	+	APC,
chr5	112102023	112137080	chr5:112102023-112137080	4	0_2_3	5	0.615	exon	NM_000038,NM_001127510,NM_001127511,	+	APC,
chr5	112102023	112116600	chr5:112102023-112116600	3	1_1_1	10	0.375	exon	NM_000038,NM_001127510,NM_001127511,	+	APC,
chr5	112111326	112137080	chr5:112111326-112137080	3	2_3_1	15	0.286	exon	NM_000038,NM_001127510,NM_001127511,	+	APC,
chr5	112154663	112164669	chr5:112154663-112164669	3	2_2_1	1	0.857	exon	NM_000038,NM_001127510,NM_001127511,	+	APC,
chr5	112157593	112163703	chr5:112157593-112163703	3	1_0_2	12	0.333	exon	NM_000038,NM_001127510,NM_001127511,	+	APC,
chr5	112090570	112137080	chr5:112090570-112137080	2	2_2_0	5	0.444	exon	NM_000038,NM_001127510,	+	APC,
chr5	112162805	112164669	chr5:112162805-112164669	2	2_2_0	9	0.308	exon	NM_000038,NM_001127510,NM_001127511,	+	APC,
chr11	43348057	43357544	chr11:43348057-43357544	2	1_1_1	4	0.5	exon	NM_001142930,NM_001142931,NR_024625,NM_006595,	+	API5,
chr1	10500404	10502498	chr1:10500404-10502498	16	7_12_5	2	0.941	exon	NM_001270517,	+	APITD1-CORT,
chr1	10493899	10502498	chr1:10493899-10502498	2	2_2_0	5	0.444	exon	NM_001270517,	+	APITD1-CORT,
chr2	68717322	68772444	chr2:68717322-68772444	26	6_13_11	3	0.945	exon	NM_173545,	+	APLF,
chr2	68717322	68753374	chr2:68717322-68753374	4	1_4_3	9	0.471	exon	NM_173545,	+	APLF,
chr2	68717322	68730035	chr2:68717322-68730035	2	2_2_0	25	0.138	exon	NM_173545,	+	APLF,
chr2	68717322	68765359	chr2:68717322-68765359	2	1_2_1	8	0.333	exon	NM_173545,	+	APLF,
chr2	68717322	68794519	chr2:68717322-68794519	2	1_0_2	3	0.571	exon	NM_173545,	+	APLF,
chr11	129979324	129980556	chr11:129979324-129980556	89	38_33_5	41	0.813	exon	NM_001328682,NM_001328684,NM_001142277,NM_001142276,NM_001142278,NM_001642,NM_001328686,NM_001243299,NM_001328685,	+	APLP2,
chr11	129996595	130003623	chr11:129996595-130003623	4	3_1_1	142	0.053	exon	NM_001328682,NM_001328684,NM_001142277,NR_024515,NM_001142276,NM_001142278,NR_024516,NM_001642,NM_001243299,NM_001328686,NM_001328685,	+	APLP2,
chr11	129979324	129992408	chr11:129979324-129992408	3	2_2_0	107	0.053	exon	NM_001328682,NM_001328684,NM_001142277,NR_024515,NM_001142276,NM_001642,NM_001328686,NM_001243299,NM_001328685,	+	APLP2,
chr20	24949528	24964655	chr20:24949528-24964655	3	1_1_1	114	0.05	exon	NM_020531,	-	APMAP,
chrX	23886710	23899069	chrX:23886710-23899069	3	3_3_0	3	0.667	exon	NR_026545,NM_024122,	-	APOO,
chrX	84322133	84329397	chrX:84322133-84329397	10	7_8_3	2	0.909	exon	NM_198450,	+	APOOL,
chrX	84301452	84329397	chrX:84301452-84329397	5	3_3_1	2	0.833	exon	NM_198450,	+	APOOL,
chr14	104053611	104056766	chr14:104053611-104056766	12	8_10_2	19	0.558	exon	NM_001302652,NR_126432,NM_001302653,NR_126431,NM_032374,	+	APOPT1,
chr14	104037960	104040507	chr14:104037960-104040507	2	2_1_1	15	0.211	exon	NR_126431,NM_001302654,NM_001302652,NM_001302653,NM_032374,	+	APOPT1,
chr21	27423316	27425664	chr21:27423316-27425664	14	8_8_1	116	0.194	exon	NM_201414,NM_001204303,NM_001136016,NM_000484,NM_001136130,NM_001204302,NM_001204301,NM_201413,NM_001136129,NM_001136131,	-	APP,
chr21	27347383	27372497	chr21:27347383-27372497	10	8_7_0	203	0.09	exon	NM_001136016,NM_000484,NM_001136130,NM_001204302,NM_001204301,NM_201413,	-	APP,
chr21	27326904	27328069	chr21:27326904-27328069	4	3_3_1	149	0.051	exon	NM_201414,NM_001204303,NM_001136016,NM_000484,NM_001136130,NM_001204302,NM_001204301,NM_201413,NM_001136129,NM_001136131,	-	APP,
chr21	27347383	27354790	chr21:27347383-27354790	4	2_2_2	214	0.036	exon	NM_201414,NM_001204303,NM_001136016,NM_000484,NM_001136130,NM_001204302,NM_001204301,NM_201413,NM_001136129,NM_001136131,	-	APP,
chr21	27264034	27284274	chr21:27264034-27284274	3	3_3_0	164	0.035	exon	NM_201414,NM_001204303,NM_001136016,NM_000484,NM_001136130,NM_001204302,NM_001204301,NM_201413,NM_001136129,NM_001136131,	-	APP,
chr21	27326904	27372497	chr21:27326904-27372497	3	2_3_0	201	0.029	exon	NM_001136016,NM_000484,NM_001136130,NM_001204302,NM_001204301,NM_201413,	-	APP,
chr21	27462259	27484463	chr21:27462259-27484463	3	2_2_0	199	0.029	exon	NM_201414,NM_001204303,NM_001136016,NM_000484,NM_001204302,NM_001204301,NM_201413,NM_001136131,	-	APP,
chr17	58538024	58539422	chr17:58538024-58539422	87	45_25_27	136	0.561	exon	NM_001282476,NM_006380,	-	APPBP2,
chr17	58571827	58577848	chr17:58571827-58577848	84	42_21_17	36	0.824	exon	NM_006380,	-	APPBP2,
chr17	58531663	58538148	chr17:58531663-58538148	12	7_6_1	126	0.16	exon	NM_001282476,NM_006380,	-	APPBP2,
chr17	58577760	58586736	chr17:58577760-58586736	11	5_7_1	35	0.386	intron	NM_006380,NM_001282476,	-	APPBP2,
chr17	58577760	58591799	chr17:58577760-58591799	11	3_4_5	40	0.355	intron	NM_006380,NM_001282476,	-	APPBP2,
chr17	58571827	58580204	chr17:58571827-58580204	10	9_9_1	19	0.513	intron	NM_006380,NM_001282476,	-	APPBP2,
chr17	58529241	58538148	chr17:58529241-58538148	8	5_3_3	115	0.122	exon	NM_001282476,NM_006380,	-	APPBP2,
chr17	58538024	58543820	chr17:58538024-58543820	8	6_6_1	73	0.18	exon	NM_001282476,NM_006380,	-	APPBP2,
chr17	58556509	58577848	chr17:58556509-58577848	8	6_4_2	45	0.262	exon	NM_006380,	-	APPBP2,
chr17	58529241	58539422	chr17:58529241-58539422	7	5_1_4	111	0.112	exon	NM_001282476,NM_006380,	-	APPBP2,
chr17	58538024	58539276	chr17:58538024-58539276	7	6_5_1	141	0.09	exon	NM_001282476,NM_006380,	-	APPBP2,
chr17	58538024	58577848	chr17:58538024-58577848	7	3_1_3	63	0.182	exon	NM_006380,	-	APPBP2,
chr17	58577760	58580204	chr17:58577760-58580204	6	5_3_2	36	0.25	intron	NM_006380,NM_001282476,	-	APPBP2,
chr17	58533657	58539422	chr17:58533657-58539422	4	2_0_3	127	0.059	exon	NM_001282476,NM_006380,	-	APPBP2,
chr17	58556509	58571978	chr17:58556509-58571978	4	4_4_0	61	0.116	exon	NM_001282476,NM_006380,	-	APPBP2,
chr17	58531663	58533742	chr17:58531663-58533742	3	3_2_1	53	0.102	exon	NM_001282476,NM_006380,	-	APPBP2,
chr17	58541382	58571978	chr17:58541382-58571978	3	3_3_0	137	0.042	exon	NM_001282476,NM_006380,	-	APPBP2,
chr17	58529241	58533742	chr17:58529241-58533742	2	2_2_0	43	0.085	exon	NM_001282476,NM_006380,	-	APPBP2,
chr17	58531663	58539422	chr17:58531663-58539422	2	2_2_0	122	0.032	exon	NM_001282476,NM_006380,	-	APPBP2,
chr17	58538024	58545871	chr17:58538024-58545871	2	2_1_1	43	0.085	intron	NM_006380,NM_001282476,	-	APPBP2,
chr17	58543652	58545871	chr17:58543652-58545871	2	2_1_1	70	0.054	intron	NM_006380,NM_001282476,	-	APPBP2,
chr3	57276884	57301820	chr3:57276884-57301820	5	2_1_3	4	0.714	exon	NM_012096,	+	APPL1,
chr3	57269594	57276942	chr3:57269594-57276942	3	1_0_2	3	0.667	exon	NM_012096,	+	APPL1,
chr3	57276884	57282379	chr3:57276884-57282379	2	2_2_0	15	0.211	exon	NM_012096,	+	APPL1,
chr3	57280104	57282379	chr3:57280104-57282379	2	1_2_0	14	0.222	exon	NM_012096,	+	APPL1,
chr3	57283388	57287766	chr3:57283388-57287766	2	2_0_2	17	0.19	exon	NM_012096,	+	APPL1,
chr3	57293056	57301820	chr3:57293056-57301820	2	0_1_2	3	0.571	exon	NM_012096,	+	APPL1,
chr12	105610847	105623001	chr12:105610847-105623001	6	3_3_4	10	0.545	exon	NM_001251905,NM_018171,NM_001251904,	-	APPL2,
chr7	77313407	77314645	chr7:77313407-77314645	8	5_6_1	1	0.941	exon	NR_038361,	-	APTR,
chr9	32985969	32989893	chr9:32985969-32989893	4	0_1_3	15	0.348	exon	NR_036577,NR_036579,NR_036578,NM_001195250,NM_001195254,NM_175069,NM_175073,NM_001195248,NR_036576,NM_001195249,NM_001195252,NM_001195251,	-	APTX,
chr9	32984629	32989893	chr9:32984629-32989893	2	2_1_0	13	0.235	exon	NR_036577,NR_036579,NR_036578,NM_001195250,NM_001195254,NM_175069,NM_175073,NM_001195248,NR_036576,NM_001195249,NM_001195252,NM_001195251,	-	APTX,
chr15	35207239	35219339	chr15:35207239-35219339	15	10_6_3	12	0.714	exon	NM_014691,	-	AQR,
chr15	35155068	35163123	chr15:35155068-35163123	2	2_2_0	4	0.5	exon	NM_014691,	-	AQR,
chr15	35182416	35185974	chr15:35182416-35185974	2	1_1_1	7	0.364	exon	NM_014691,	-	AQR,
chr15	35189098	35189906	chr15:35189098-35189906	2	1_2_1	6	0.4	exon	NM_014691,	-	AQR,
chrX	66863098	66866848	chrX:66863098-66866848	4	2_3_1	4	0.667	intron	NM_000044,NM_001011645,	+	AR,
chrX	66863098	66875071	chrX:66863098-66875071	2	2_1_1	4	0.5	intron	NM_000044,NM_001011645,	+	AR,
chr11	72420915	72422544	chr11:72420915-72422544	15	9_4_10	51	0.37	exon	NM_015242,NM_001040118,NM_001135190,	-	ARAP1,
chr11	72423241	72424288	chr11:72423241-72424288	6	3_2_1	46	0.207	exon	NM_015242,NM_001040118,NM_001135190,	-	ARAP1,
chr11	72420915	72425366	chr11:72420915-72425366	5	2_3_1	36	0.217	exon	NM_015242,NM_001040118,NM_001135190,	-	ARAP1,
chr11	72418220	72423613	chr11:72418220-72423613	2	2_2_0	26	0.133	exon	NM_015242,NM_001040118,NM_001135190,	-	ARAP1,
chr11	72418220	72425366	chr11:72418220-72425366	2	2_2_0	28	0.125	exon	NM_015242,NM_001040118,NM_001135190,	-	ARAP1,
chr11	72437665	72443642	chr11:72437665-72443642	2	1_1_1	51	0.073	exon	NM_001040118,	-	ARAP1,
chr4	36212012	36216102	chr4:36212012-36216102	7	5_1_5	3	0.824	exon	NM_015230,	-	ARAP2,
chr4	36109187	36122948	chr4:36109187-36122948	5	2_2_0	0	1	exon	NM_015230,	-	ARAP2,
chr4	36230204	36231267	chr4:36230204-36231267	3	2_3_0	2	0.75	exon	NM_015230,	-	ARAP2,
chr11	118453894	118455359	chr11:118453894-118455359	15	10_10_1	36	0.455	exon	NM_001142281,NM_001655,	+	ARCN1,
chr11	118451961	118455359	chr11:118451961-118455359	14	10_10_1	18	0.609	exon	NM_001655,	+	ARCN1,
chr11	118454524	118455359	chr11:118454524-118455359	8	5_5_0	81	0.165	exon	NM_001142281,NM_001655,	+	ARCN1,
chr11	118451961	118464413	chr11:118451961-118464413	5	3_2_0	20	0.333	exon	NM_001655,	+	ARCN1,
chr11	118451961	118463571	chr11:118451961-118463571	2	2_2_0	25	0.138	exon	NM_001655,	+	ARCN1,
chr14	75136352	75138186	chr14:75136352-75138186	28	15_6_12	36	0.609	exon	NM_001039479,	-	AREL1,
chr14	75139534	75140814	chr14:75139534-75140814	3	3_2_1	35	0.146	exon	NM_001039479,	-	AREL1,
chr14	75134022	75138186	chr14:75134022-75138186	2	0_1_2	30	0.118	exon	NM_001039479,	-	AREL1,
chr14	75136352	75140814	chr14:75136352-75140814	2	2_1_1	25	0.138	exon	NM_001039479,	-	AREL1,
chr12	49333438	49334971	chr12:49333438-49334971	134	54_55_6	1320	0.169	exon	NM_001659,	-	ARF3,
chr12	49332818	49334971	chr12:49332818-49334971	22	4_18_13	1195	0.036	exon	NM_001659,	-	ARF3,
chr3	57569625	57570191	chr3:57569625-57570191	7	7_5_2	7	0.667	exon	NM_001660,	-	ARF4,
chr20	61916218	61917794	chr20:61916218-61917794	2	0_2_2	215	0.018	exon	NM_175609,NM_001281482,NM_001281484,NR_104022,NM_018209,NM_001281483,	+	ARFGAP1,
chr11	47187819	47189802	chr11:47187819-47189802	16	6_10_5	171	0.158	exon	NM_001242832,NM_032389,	-	ARFGAP2,
chr11	47187819	47188437	chr11:47187819-47188437	2	1_1_1	177	0.022	exon	NM_001242832,NM_032389,	-	ARFGAP2,
chr11	47192977	47193884	chr11:47192977-47193884	2	2_0_2	135	0.029	exon	NM_001242832,NM_032389,	-	ARFGAP2,
chr22	43222946	43231499	chr22:43222946-43231499	5	3_4_2	7	0.588	exon	NM_014570,	-	ARFGAP3,
chr8	68211444	68214701	chr8:68211444-68214701	25	13_0_17	25	0.667	exon	NM_006421,	-	ARFGEF1,
chr8	68200190	68214701	chr8:68200190-68214701	9	6_0_6	10	0.643	exon	NM_006421,	-	ARFGEF1,
chr8	68211444	68213615	chr8:68211444-68213615	6	4_4_0	30	0.286	exon	NM_006421,	-	ARFGEF1,
chr8	68163534	68172161	chr8:68163534-68172161	2	2_2_0	2	0.667	exon	NM_006421,	-	ARFGEF1,
chr8	68169967	68170525	chr8:68169967-68170525	2	2_2_0	1	0.8	exon	NM_006421,	-	ARFGEF1,
chr20	47570093	47580435	chr20:47570093-47580435	87	42_17_26	82	0.68	exon	NM_006420,	+	ARFGEF2,
chr20	47569242	47580435	chr20:47569242-47580435	24	13_7_7	69	0.41	exon	NM_006420,	+	ARFGEF2,
chr20	47591303	47592736	chr20:47591303-47592736	17	8_9_0	65	0.343	exon	NM_006420,	+	ARFGEF2,
chr20	47567860	47570327	chr20:47567860-47570327	14	10_10_0	65	0.301	exon	NM_006420,	+	ARFGEF2,
chr20	47570093	47585814	chr20:47570093-47585814	9	7_6_0	64	0.22	exon	NM_006420,	+	ARFGEF2,
chr20	47585684	47592736	chr20:47585684-47592736	9	5_5_0	70	0.205	exon	NM_006420,	+	ARFGEF2,
chr20	47557736	47580435	chr20:47557736-47580435	6	1_4_6	64	0.158	exon	NM_006420,	+	ARFGEF2,
chr20	47557736	47570327	chr20:47557736-47570327	4	0_3_3	69	0.104	exon	NM_006420,	+	ARFGEF2,
chr20	47639588	47648703	chr20:47639588-47648703	4	2_2_2	4	0.667	exon	NM_006420,	+	ARFGEF2,
chr20	47569242	47570327	chr20:47569242-47570327	3	3_3_0	73	0.076	exon	NM_006420,	+	ARFGEF2,
chr20	47570093	47592736	chr20:47570093-47592736	3	2_2_0	57	0.095	exon	NM_006420,	+	ARFGEF2,
chr20	47601266	47602150	chr20:47601266-47602150	2	0_2_1	28	0.125	exon	NM_006420,	+	ARFGEF2,
chr6	138655107	138656325	chr6:138655107-138656325	7	5_5_0	8	0.636	exon	NM_020340,	+	ARFGEF3,
chr6	138576573	138576906	chr6:138576573-138576906	5	4_3_0	7	0.588	exon	NM_020340,	+	ARFGEF3,
chr6	138599588	138601301	chr6:138599588-138601301	5	2_2_1	23	0.303	exon	NM_020340,	+	ARFGEF3,
chr6	138528179	138531178	chr6:138528179-138531178	2	1_2_1	7	0.364	exon	NM_020340,	+	ARFGEF3,
chr6	138550921	138566728	chr6:138550921-138566728	2	1_1_2	15	0.211	exon	NM_020340,	+	ARFGEF3,
chr4	153750777	153793716	chr4:153750777-153793716	8	5_6_1	31	0.34	exon	NM_001025593,NM_001287431,NM_014447,NM_001287433,NM_001287432,NM_001025595,	+	ARFIP1,
chr4	153784758	153793716	chr4:153784758-153793716	5	3_3_0	33	0.233	exon	NM_001025593,NM_001287431,NM_014447,NM_001287433,NM_001287432,NM_001025595,	+	ARFIP1,
chr4	153784758	153809459	chr4:153784758-153809459	5	3_5_2	21	0.323	exon	NM_001025593,NM_001287431,NM_014447,NM_001287433,NM_001287432,NM_001025595,	+	ARFIP1,
chr13	107209396	107212005	chr13:107209396-107212005	5	1_5_3	2	0.833	exon	NM_018011,	-	ARGLU1,
chr4	148778704	148803083	chr4:148778704-148803083	74	27_19_15	35	0.809	exon	NM_024605,	+	ARHGAP10,
chr4	148860976	148876525	chr4:148860976-148876525	26	11_2_18	99	0.344	exon	NM_024605,	+	ARHGAP10,
chr4	148867768	148887990	chr4:148867768-148887990	15	5_9_2	84	0.263	exon	NM_024605,	+	ARHGAP10,
chr4	148796172	148803083	chr4:148796172-148803083	12	7_4_4	104	0.188	exon	NM_024605,	+	ARHGAP10,
chr4	148827789	148876525	chr4:148827789-148876525	9	2_2_5	109	0.142	exon	NM_024605,	+	ARHGAP10,
chr4	148860976	148887990	chr4:148860976-148887990	7	3_6_1	36	0.28	exon	NM_024605,	+	ARHGAP10,
chr4	148944414	148968202	chr4:148944414-148968202	7	4_7_0	35	0.286	exon	NM_024605,	+	ARHGAP10,
chr4	148830883	148876525	chr4:148830883-148876525	6	3_0_4	117	0.093	exon	NM_024605,	+	ARHGAP10,
chr4	148743878	148744108	chr4:148743878-148744108	5	3_2_3	10	0.5	exon	NM_024605,	+	ARHGAP10,
chr4	148968043	148968202	chr4:148968043-148968202	5	3_3_1	38	0.208	exon	NM_024605,	+	ARHGAP10,
chr4	148778704	148787967	chr4:148778704-148787967	4	2_3_2	84	0.087	exon	NM_024605,	+	ARHGAP10,
chr4	148778704	148876525	chr4:148778704-148876525	4	1_1_2	100	0.074	exon	NM_024605,	+	ARHGAP10,
chr4	148785997	148803083	chr4:148785997-148803083	4	2_1_4	76	0.095	exon	NM_024605,	+	ARHGAP10,
chr4	148830883	148867855	chr4:148830883-148867855	4	0_3_4	127	0.059	exon	NM_024605,	+	ARHGAP10,
chr4	148860976	148944564	chr4:148860976-148944564	4	1_2_2	43	0.157	exon	NM_024605,	+	ARHGAP10,
chr4	148827789	148834290	chr4:148827789-148834290	3	0_1_3	27	0.182	exon	NM_024605,	+	ARHGAP10,
chr4	148827789	148834329	chr4:148827789-148834329	3	0_2_2	17	0.261	intron	NM_024605,	+	ARHGAP10,
chr4	148778704	148800489	chr4:148778704-148800489	2	2_1_1	82	0.047	exon	NM_024605,	+	ARHGAP10,
chr4	148785997	148834290	chr4:148785997-148834290	2	1_1_2	62	0.061	exon	NM_024605,	+	ARHGAP10,
chr4	148860976	148867855	chr4:148860976-148867855	2	2_2_0	108	0.036	exon	NM_024605,	+	ARHGAP10,
chr4	148886175	148887990	chr4:148886175-148887990	2	0_2_1	99	0.039	exon	NM_024605,	+	ARHGAP10,
chr10	32197100	32199491	chr10:32197100-32199491	752	112_24_98	67	0.957	exon	NM_001270696,NM_001270695,NM_018287,NM_001270697,NM_001270698,	-	ARHGAP12,
chr10	32197100	32211888	chr10:32197100-32211888	16	12_8_3	55	0.368	intron	NM_001270695,NM_001270696,NM_018287,NM_001270697,NM_001270698,	-	ARHGAP12,
chr10	32141445	32150586	chr10:32141445-32150586	14	3_8_5	37	0.431	exon	NM_001270699,NM_001270696,NM_001270695,NM_018287,NM_001270697,NM_001270698,	-	ARHGAP12,
chr10	32132389	32150586	chr10:32132389-32150586	6	3_5_1	32	0.273	exon	NM_001270699,NM_001270696,NM_001270695,NM_018287,NM_001270697,NM_001270698,	-	ARHGAP12,
chr10	32106716	32120728	chr10:32106716-32120728	5	2_2_3	9	0.526	exon	NM_001270699,NM_001270696,NM_001270695,NM_018287,NM_001270697,NM_001270698,	-	ARHGAP12,
chr10	32109315	32141525	chr10:32109315-32141525	4	1_2_1	32	0.2	exon	NM_001270699,NM_001270696,NM_001270695,NM_018287,NM_001270697,NM_001270698,	-	ARHGAP12,
chr10	32115232	32150586	chr10:32115232-32150586	4	2_2_2	26	0.235	exon	NM_001270699,NM_001270696,NM_001270695,NM_018287,NM_001270697,NM_001270698,	-	ARHGAP12,
chr10	32128565	32141525	chr10:32128565-32141525	4	2_2_4	32	0.2	exon	NM_001270699,NM_001270695,NM_018287,NM_001270697,	-	ARHGAP12,
chr10	32128565	32143134	chr10:32128565-32143134	4	2_3_0	23	0.258	exon	NM_001270695,NM_018287,	-	ARHGAP12,
chr10	32132389	32143134	chr10:32132389-32143134	3	2_2_1	36	0.143	exon	NM_001270696,NM_001270695,NM_018287,	-	ARHGAP12,
chr10	32150323	32150586	chr10:32150323-32150586	3	2_2_0	28	0.176	exon	NM_001270699,NM_001270696,NM_001270695,NM_018287,NM_001270697,NM_001270698,	-	ARHGAP12,
chr10	32109315	32120728	chr10:32109315-32120728	2	2_0_2	10	0.286	exon	NM_001270699,NM_001270696,NM_001270695,NM_018287,NM_001270697,NM_001270698,	-	ARHGAP12,
chr10	32115232	32141525	chr10:32115232-32141525	2	2_0_2	41	0.089	exon	NM_001270699,NM_001270696,NM_001270695,NM_018287,NM_001270697,NM_001270698,	-	ARHGAP12,
chr10	32141445	32143134	chr10:32141445-32143134	2	1_2_1	38	0.095	exon	NM_001270696,NM_001270695,NM_018287,	-	ARHGAP12,
chr10	32150323	32199491	chr10:32150323-32199491	2	1_0_2	58	0.065	exon	NM_001270696,NM_001270695,NM_018287,NM_001270697,NM_001270698,	-	ARHGAP12,
chr16	24979672	24981901	chr16:24979672-24981901	9	1_5_8	5	0.783	exon	NM_001006634,NM_018054,	-	ARHGAP17,
chr16	24988536	24990326	chr16:24988536-24990326	4	2_1_1	3	0.727	exon	NM_001006634,NM_018054,	-	ARHGAP17,
chr10	98988904	99025882	chr10:98988904-99025882	4	1_2_1	27	0.229	exon	NM_032900,NM_001204300,NM_001256423,NR_037909,	-	ARHGAP19,ARHGAP19-SLIT1,
chr10	99019159	99025882	chr10:99019159-99025882	3	3_1_0	28	0.176	exon	NM_032900,NM_001204300,NM_001256423,NR_037909,	-	ARHGAP19,ARHGAP19-SLIT1,
chr10	98994974	99003916	chr10:98994974-99003916	2	1_2_1	25	0.138	exon	NM_032900,NM_001204300,NM_001256423,NR_037909,	-	ARHGAP19,ARHGAP19-SLIT1,
chr10	98994974	99019385	chr10:98994974-99019385	2	1_2_0	53	0.07	exon	NM_032900,NM_001204300,NM_001256423,NR_037909,	-	ARHGAP19,ARHGAP19-SLIT1,
chr10	99006029	99023386	chr10:99006029-99023386	2	0_1_2	32	0.111	exon	NM_032900,NM_001204300,NM_001256423,NR_037909,	-	ARHGAP19,ARHGAP19-SLIT1,
chr10	99023177	99025882	chr10:99023177-99025882	2	1_2_1	49	0.075	exon	NM_032900,NM_001204300,NM_001256423,NR_037909,	-	ARHGAP19,ARHGAP19-SLIT1,
chr5	142264863	142311690	chr5:142264863-142311690	6	1_4_3	2	0.857	exon	NM_001135608,NM_015071,	+	ARHGAP26,
chr1	94685814	94697199	chr1:94685814-94697199	2	1_2_1	0	1	exon	NM_001328664,NM_004815,NM_001328666,	-	ARHGAP29,
chr11	128932175	128936763	chr11:128932175-128936763	34	9_17_11	28	0.708	exon	NM_001142685,	-	ARHGAP32,
chr11	128993341	128997200	chr11:128993341-128997200	24	9_12_11	20	0.706	intron	NM_001142685,	-	ARHGAP32,
chr11	128993341	128994789	chr11:128993341-128994789	12	3_6_5	39	0.381	exon	NM_001142685,	-	ARHGAP32,
chr11	128910823	128936763	chr11:128910823-128936763	8	4_8_3	19	0.457	exon	NM_001142685,	-	ARHGAP32,
chr11	128993341	129034322	chr11:128993341-129034322	8	4_3_7	22	0.421	exon	NM_001142685,	-	ARHGAP32,
chr11	128932175	128963602	chr11:128932175-128963602	5	1_1_2	31	0.244	exon	NM_001142685,	-	ARHGAP32,
chr11	128963516	128994789	chr11:128963516-128994789	5	2_3_3	37	0.213	exon	NM_001142685,	-	ARHGAP32,
chr11	128855898	128858020	chr11:128855898-128858020	4	1_4_3	5	0.615	exon	NM_014715,NM_001142685,	-	ARHGAP32,
chr11	128932175	128997200	chr11:128932175-128997200	3	2_1_3	18	0.25	intron	NM_001142685,	-	ARHGAP32,
chr11	128963516	128997200	chr11:128963516-128997200	3	2_2_2	17	0.261	intron	NM_001142685,	-	ARHGAP32,
chr11	128963516	129034322	chr11:128963516-129034322	3	2_2_0	18	0.25	exon	NM_001142685,	-	ARHGAP32,
chr11	128993341	129043549	chr11:128993341-129043549	2	2_2_0	17	0.19	intron	NM_001142685,	-	ARHGAP32,
chr8	145806230	145806661	chr8:145806230-145806661	6	1_2_0	112	0.097	exon	NM_001308208,NM_025251,NM_001308207,	-	ARHGAP39,
chr8	145780944	145806661	chr8:145780944-145806661	4	3_3_0	120	0.062	exon	NM_001308208,NM_025251,NM_001308207,	-	ARHGAP39,
chr8	145806230	145831080	chr8:145806230-145831080	4	2_2_0	89	0.082	exon	NM_001308208,NM_025251,NM_001308207,	-	ARHGAP39,
chr8	145758510	145759586	chr8:145758510-145759586	2	2_0_2	97	0.04	exon	NM_001308208,NM_025251,NM_001308207,	-	ARHGAP39,
chr8	145802053	145806661	chr8:145802053-145806661	2	1_2_1	76	0.05	intron	NM_025251,NM_001308207,NM_001308208,	-	ARHGAP39,
chr20	37263263	37275769	chr20:37263263-37275769	2	2_2_0	2	0.667	exon	NM_001164431,	+	ARHGAP40,
chr17	12798257	12823148	chr17:12798257-12823148	8	1_1_4	23	0.41	exon	NM_001321166,NM_001321164,NM_001321167,NM_014859,NR_135569,NM_001321168,	+	ARHGAP44,
chr17	12812214	12832363	chr17:12812214-12832363	2	0_1_2	17	0.19	exon	NM_001321166,NM_001321164,NM_001321167,NM_014859,NR_135569,	+	ARHGAP44,
chr17	12844373	12847513	chr17:12844373-12847513	2	0_2_2	16	0.2	exon	NM_001321166,NM_001321164,NM_001321167,NM_014859,NR_135569,NM_001321168,	+	ARHGAP44,
chr14	32619108	32621734	chr14:32619108-32621734	3	1_0_2	0	1	exon	NM_001173,NM_001030055,	+	ARHGAP5,
chr22	45197957	45221473	chr22:45197957-45221473	52	14_22_16	149	0.411	exon	NM_001198726,NM_001017526,NM_181334,NM_181335,	+	ARHGAP8,PRR5-ARHGAP8,
chr22	45204187	45221473	chr22:45204187-45221473	26	15_11_3	159	0.246	exon	NM_001198726,NM_001017526,NM_181334,NM_181335,	+	ARHGAP8,PRR5-ARHGAP8,
chr22	45210552	45244940	chr22:45210552-45244940	26	11_14_4	156	0.25	exon	NM_001198726,NM_001017526,NM_181334,NM_181335,	+	ARHGAP8,PRR5-ARHGAP8,
chr22	45210552	45221473	chr22:45210552-45221473	22	8_13_12	180	0.196	exon	NM_001198726,NM_001017526,NM_181334,NM_181335,	+	ARHGAP8,PRR5-ARHGAP8,
chr22	45197957	45210638	chr22:45197957-45210638	16	8_5_3	259	0.11	exon	NM_001198726,NM_001017526,NM_181334,NM_181335,	+	ARHGAP8,PRR5-ARHGAP8,
chr22	45241149	45244940	chr22:45241149-45244940	15	5_12_8	62	0.326	exon	NM_001198726,NM_001017526,NM_181334,NM_181335,	+	ARHGAP8,PRR5-ARHGAP8,
chr22	45182337	45221473	chr22:45182337-45221473	4	4_3_1	90	0.082	exon	NM_001198726,NM_001017526,NM_181334,NM_181335,	+	ARHGAP8,PRR5-ARHGAP8,
chr22	45197957	45241222	chr22:45197957-45241222	4	2_0_3	152	0.05	exon	NM_001198726,NM_001017526,NM_181334,NM_181335,	+	ARHGAP8,PRR5-ARHGAP8,
chr22	45218251	45221473	chr22:45218251-45221473	4	1_3_3	192	0.04	exon	NM_001198726,NM_001017526,NM_181334,NM_181335,	+	ARHGAP8,PRR5-ARHGAP8,
chr22	45197957	45218349	chr22:45197957-45218349	2	1_2_1	228	0.017	exon	NM_001198726,NM_001017526,NM_181334,NM_181335,	+	ARHGAP8,PRR5-ARHGAP8,
chr22	45210552	45241222	chr22:45210552-45241222	2	1_1_2	183	0.021	exon	NM_001198726,NM_001017526,NM_181334,NM_181335,	+	ARHGAP8,PRR5-ARHGAP8,
chr19	42392135	42392936	chr19:42392135-42392936	3	0_2_3	255	0.023	exon	NM_004706,NM_199002,NM_198977,	+	ARHGEF1,
chr8	1824737	1833873	chr8:1824737-1833873	16	13_7_5	13	0.711	exon	NM_001308153,NM_001308152,NM_014629,	+	ARHGEF10,
chr8	1791519	1824900	chr8:1791519-1824900	4	1_3_2	27	0.229	exon	NM_001308153,NM_001308152,NM_014629,	+	ARHGEF10,
chr8	1871130	1882108	chr8:1871130-1882108	4	2_2_0	3	0.727	exon	NM_001308153,NM_001308152,NM_014629,	+	ARHGEF10,
chr8	1791519	1808350	chr8:1791519-1808350	3	2_2_0	16	0.273	exon	NM_001308153,NM_001308152,NM_014629,	+	ARHGEF10,
chr8	1857461	1882108	chr8:1857461-1882108	3	2_2_0	4	0.6	exon	NM_001308153,NM_001308152,NM_014629,	+	ARHGEF10,
chr8	1806126	1833873	chr8:1806126-1833873	2	1_1_1	17	0.19	exon	NM_001308153,NM_001308152,NM_014629,	+	ARHGEF10,
chr1	17907048	17914974	chr1:17907048-17914974	56	21_1_28	99	0.531	exon	NM_001011722,NM_018125,NR_137288,NR_137287,NM_001319837,	+	ARHGEF10L,
chr1	17961330	17964498	chr1:17961330-17964498	8	6_6_0	87	0.155	exon	NM_001011722,NM_018125,NM_001328124,NR_137288,NR_137287,NM_001319837,NM_001319838,	+	ARHGEF10L,
chr1	17975049	17991090	chr1:17975049-17991090	7	6_6_0	69	0.169	exon	NM_001011722,NM_018125,NM_001328124,NR_137288,NR_137287,NM_001319837,NM_001319838,	+	ARHGEF10L,
chr1	17907048	17930086	chr1:17907048-17930086	4	2_2_2	123	0.061	exon	NM_001011722,NM_018125,NR_137288,NR_137287,NM_001319837,	+	ARHGEF10L,
chr1	17981131	17991090	chr1:17981131-17991090	4	2_2_0	74	0.098	exon	NM_001011722,NM_018125,NM_001328124,NR_137288,NR_137287,NM_001319837,NM_001319838,	+	ARHGEF10L,
chr1	17961330	17961511	chr1:17961330-17961511	3	3_3_0	104	0.055	exon	NM_001011722,NM_018125,NM_001328124,NR_137288,NR_137287,NM_001319837,NM_001319838,	+	ARHGEF10L,
chr1	156921365	156925591	chr1:156921365-156925591	3	3_3_0	21	0.222	exon	NM_014784,NM_198236,	-	ARHGEF11,
chr1	156924684	156926356	chr1:156924684-156926356	3	1_2_1	22	0.214	exon	NM_014784,NM_198236,	-	ARHGEF11,
chr1	156946775	156955965	chr1:156946775-156955965	2	2_1_1	17	0.19	exon	NM_014784,NM_198236,	-	ARHGEF11,
chr11	120345269	120348235	chr11:120345269-120348235	33	12_12_17	33	0.667	exon	NM_001301084,NM_015313,NM_001198665,	+	ARHGEF12,
chr11	120347370	120348235	chr11:120347370-120348235	27	9_7_12	146	0.27	exon	NM_001301084,NM_015313,NM_001198665,	+	ARHGEF12,
chr11	120276827	120302620	chr11:120276827-120302620	22	1_13_6	35	0.557	exon	NM_001301084,NM_015313,NM_001198665,	+	ARHGEF12,
chr11	120276827	120278532	chr11:120276827-120278532	17	0_12_13	53	0.391	exon	NM_001301084,NM_015313,NM_001198665,	+	ARHGEF12,
chr11	120343759	120348235	chr11:120343759-120348235	17	6_5_9	24	0.586	exon	NM_001301084,NM_015313,NM_001198665,	+	ARHGEF12,
chr11	120346049	120348235	chr11:120346049-120348235	17	11_7_5	86	0.283	exon	NM_001301084,NM_015313,NM_001198665,	+	ARHGEF12,
chr11	120339997	120348235	chr11:120339997-120348235	6	3_3_2	23	0.343	exon	NM_001301084,NM_015313,NM_001198665,	+	ARHGEF12,
chr11	120291462	120348235	chr11:120291462-120348235	3	0_2_2	45	0.118	exon	NM_001301084,NM_015313,NM_001198665,	+	ARHGEF12,
chr11	120278447	120292561	chr11:120278447-120292561	2	2_0_2	56	0.067	exon	NM_001301084,NM_015313,NM_001198665,	+	ARHGEF12,
chr11	120310838	120316173	chr11:120310838-120316173	2	2_0_2	29	0.121	exon	NM_001301084,NM_015313,NM_001198665,	+	ARHGEF12,
chr11	120335946	120338017	chr11:120335946-120338017	2	2_2_0	25	0.138	exon	NM_001301084,NM_015313,NM_001198665,	+	ARHGEF12,
chr1	3379630	3380236	chr1:3379630-3380236	3	2_2_0	101	0.056	exon	NM_014448,	+	ARHGEF16,
chr19	7523398	7528841	chr19:7523398-7528841	3	2_2_0	70	0.079	exon	NM_015318,NM_001130955,	+	ARHGEF18,
chr19	7527038	7529576	chr19:7527038-7529576	3	3_2_0	61	0.09	exon	NM_015318,NM_001130955,	+	ARHGEF18,
chr19	7509090	7509340	chr19:7509090-7509340	2	2_2_0	64	0.059	exon	NM_015318,NM_001130955,	+	ARHGEF18,
chr1	16528277	16529069	chr1:16528277-16529069	57	16_33_15	30	0.792	exon	NM_153213,	-	ARHGEF19,
chr3	153867178	153870721	chr3:153867178-153870721	6	2_3_0	6	0.667	exon	NM_001251963,NM_001251962,NM_015595,	+	ARHGEF26,
chr3	153905474	153912507	chr3:153905474-153912507	6	5_0_3	10	0.545	exon	NM_001251963,NM_001251962,NM_015595,	+	ARHGEF26,
chr3	153935658	153958368	chr3:153935658-153958368	5	1_5_4	7	0.588	exon	NM_001251963,NM_001251962,NM_015595,	+	ARHGEF26,
chr3	153905474	153935747	chr3:153905474-153935747	4	3_2_1	17	0.32	exon	NM_001251963,NM_001251962,NM_015595,	+	ARHGEF26,
chr3	153905474	153958368	chr3:153905474-153958368	2	2_2_0	5	0.444	exon	NM_001251963,NM_001251962,NM_015595,	+	ARHGEF26,
chr5	73128163	73136585	chr5:73128163-73136585	11	6_6_0	17	0.564	exon	NM_001080479,NM_001177693,NM_001244364,	+	ARHGEF28,
chr5	73069680	73091216	chr5:73069680-73091216	9	6_1_4	0	1	exon	NM_001080479,NM_001177693,	+	ARHGEF28,
chr5	73069680	73076570	chr5:73069680-73076570	6	6_4_1	11	0.522	exon	NM_001080479,NM_001177693,	+	ARHGEF28,
chr5	73045662	73049027	chr5:73045662-73049027	5	2_2_1	2	0.833	exon	NM_001080479,NM_001177693,	+	ARHGEF28,
chr5	73128163	73148517	chr5:73128163-73148517	5	4_1_3	15	0.4	exon	NM_001080479,NM_001177693,NM_001244364,	+	ARHGEF28,
chr5	73189022	73197109	chr5:73189022-73197109	4	2_1_2	7	0.533	exon	NM_001080479,NM_001177693,NM_001244364,	+	ARHGEF28,
chr5	73128163	73154044	chr5:73128163-73154044	3	2_2_0	3	0.667	exon	NM_001080479,NM_001177693,NM_001244364,	+	ARHGEF28,
chr5	73153481	73154044	chr5:73153481-73154044	3	3_3_0	19	0.24	exon	NM_001080479,NM_001177693,NM_001244364,	+	ARHGEF28,
chr5	73128163	73144912	chr5:73128163-73144912	2	2_1_1	18	0.182	exon	NM_001080479,NM_001177693,NM_001244364,	+	ARHGEF28,
chr2	131796426	131801156	chr2:131796426-131801156	5	4_4_0	22	0.312	exon	NM_015320,NM_032995,	+	ARHGEF4,
chr13	111857636	111870227	chr13:111857636-111870227	8	1_6_4	28	0.364	exon	NM_001320853,NM_001113511,NM_003899,NM_145735,NM_001113513,NM_001320852,NM_001113512,NM_001330597,	+	ARHGEF7,
chr13	111806252	111885640	chr13:111806252-111885640	4	2_0_3	22	0.267	exon	NM_001330598,NM_001113511,NM_145735,NM_001320851,NM_001330597,NM_001320852,	+	ARHGEF7,
chr13	111857636	111885640	chr13:111857636-111885640	4	2_0_2	24	0.25	exon	NM_001320853,NM_001113511,NM_003899,NM_145735,NM_001113513,NM_001320852,NM_001113512,NM_001330597,	+	ARHGEF7,
chr13	111870026	111896641	chr13:111870026-111896641	4	4_3_1	26	0.235	exon	NM_001330598,NM_001320853,NM_001113511,NM_003899,NM_145735,NM_001113513,NM_001320852,NM_001320851,NM_001113512,NM_001330597,	+	ARHGEF7,
chr13	111870026	111885640	chr13:111870026-111885640	3	3_2_1	39	0.133	exon	NM_001330598,NM_001320853,NM_001113511,NM_003899,NM_145735,NM_001113513,NM_001320852,NM_001320851,NM_001113512,NM_001330597,	+	ARHGEF7,
chr13	111857636	111862349	chr13:111857636-111862349	2	1_2_1	32	0.111	exon	NM_001320853,NM_001113511,NM_003899,NM_145735,NM_001113513,NM_001320852,NM_001113512,NM_001330597,	+	ARHGEF7,
chr13	111862219	111896641	chr13:111862219-111896641	2	2_1_1	12	0.25	exon	NM_001320853,NM_001113511,NM_003899,NM_145735,NM_001113513,NM_001320852,NM_001113512,NM_001330597,	+	ARHGEF7,
chrX	62942642	62944591	chrX:62942642-62944591	15	8_7_1	18	0.625	intron	NM_001330495,NM_001173480,NM_015185,NM_001173479,	-	ARHGEF9,
chrX	62917005	62944591	chrX:62917005-62944591	9	6_6_0	63	0.222	exon	NM_001330495,NM_015185,	-	ARHGEF9,
chrX	62885766	62898452	chrX:62885766-62898452	8	5_4_0	89	0.152	exon	NM_001330495,NM_001173479,NM_015185,NM_001173480,	-	ARHGEF9,
chrX	62875374	62898452	chrX:62875374-62898452	7	4_5_0	65	0.177	exon	NM_001330495,NM_001173479,NM_015185,NM_001173480,	-	ARHGEF9,
chrX	62885766	62944591	chrX:62885766-62944591	5	4_4_0	49	0.169	exon	NM_001330495,NM_015185,	-	ARHGEF9,
chrX	62885766	62917184	chrX:62885766-62917184	3	2_2_1	75	0.074	exon	NM_001330495,NM_001173479,NM_015185,NM_001173480,	-	ARHGEF9,
chrX	62893918	62926329	chrX:62893918-62926329	3	2_2_0	48	0.111	exon	NM_001330495,NM_001173479,NM_015185,NM_001173480,	-	ARHGEF9,
chrX	62917005	62926329	chrX:62917005-62926329	3	3_3_0	65	0.085	exon	NM_001330495,NM_001173479,NM_015185,NM_001173480,	-	ARHGEF9,
chrX	62885766	62974556	chrX:62885766-62974556	2	2_2_0	35	0.103	exon	NM_001173480,NM_015185,	-	ARHGEF9,
chr1	27056142	27059283	chr1:27056142-27059283	4	3_3_0	10	0.444	exon	NM_006015,NM_139135,	+	ARID1A,
chr6	157357969	157406039	chr6:157357969-157406039	48	5_32_26	19	0.835	intron	NM_017519,NM_020732,	+	ARID1B,
chr6	157431606	157454341	chr6:157431606-157454341	7	3_3_0	17	0.452	exon	NM_017519,NM_020732,	+	ARID1B,
chr6	157357969	157431695	chr6:157357969-157431695	6	0_4_5	8	0.6	intron	NM_017519,NM_020732,	+	ARID1B,
chr6	157147819	157150555	chr6:157147819-157150555	5	3_3_0	22	0.312	intron	NM_017519,NM_020732,	+	ARID1B,
chr6	157147511	157150555	chr6:157147511-157150555	4	0_3_3	22	0.267	intron	NM_017519,NM_020732,	+	ARID1B,
chr6	157150361	157157084	chr6:157150361-157157084	4	3_1_0	15	0.348	intron	NM_017519,NM_020732,	+	ARID1B,
chr6	157150361	157222659	chr6:157150361-157222659	4	3_3_0	24	0.25	exon	NM_017519,NM_020732,	+	ARID1B,
chr6	157222510	157256710	chr6:157222510-157256710	4	4_2_0	30	0.211	exon	NM_017519,NM_020732,	+	ARID1B,
chr6	157405796	157431695	chr6:157405796-157431695	4	3_3_0	23	0.258	exon	NM_017519,NM_020732,	+	ARID1B,
chr6	157150361	157150555	chr6:157150361-157150555	3	3_2_0	30	0.167	exon	NM_017519,NM_020732,	+	ARID1B,
chr6	157150361	157155958	chr6:157150361-157155958	3	3_2_0	18	0.25	intron	NM_017519,NM_020732,	+	ARID1B,
chr6	157488174	157505569	chr6:157488174-157505569	3	1_2_0	5	0.545	exon	NM_017519,NM_020732,	+	ARID1B,
chr6	157511172	157517449	chr6:157511172-157517449	3	2_1_0	6	0.5	exon	NM_017519,NM_020732,	+	ARID1B,
chr6	157150361	157164659	chr6:157150361-157164659	2	2_2_0	17	0.19	intron	NM_017519,NM_020732,	+	ARID1B,
chr6	157150361	157256710	chr6:157150361-157256710	2	2_1_0	20	0.167	exon	NM_017519,NM_020732,	+	ARID1B,
chr12	46285563	46287504	chr12:46285563-46287504	42	26_21_10	4	0.955	exon	NM_152641,	+	ARID2,
chr12	46230372	46233279	chr12:46230372-46233279	15	4_11_8	10	0.75	exon	NM_152641,	+	ARID2,
chr12	46205201	46215270	chr12:46205201-46215270	8	6_2_4	2	0.889	exon	NM_152641,	+	ARID2,
chr12	46254584	46287504	chr12:46254584-46287504	5	4_2_1	4	0.714	exon	NM_152641,	+	ARID2,
chr12	46205201	46211671	chr12:46205201-46211671	2	2_2_0	10	0.286	exon	NM_152641,	+	ARID2,
chr19	966572	968503	chr19:966572-968503	4	2_2_0	25	0.242	exon	NM_005224,	+	ARID3A,
chr19	960092	965080	chr19:960092-965080	2	1_2_0	26	0.133	exon	NM_005224,	+	ARID3A,
chr14	58785260	58796887	chr14:58785260-58796887	28	8_17_11	6	0.903	exon	NM_023001,NM_002892,NM_023000,	+	ARID4A,
chr14	58771662	58811485	chr14:58771662-58811485	2	1_1_2	0	1	exon	NM_023001,NM_002892,NM_023000,	+	ARID4A,
chr1	235403628	235409826	chr1:235403628-235409826	3	1_1_1	4	0.6	exon	NR_135074,NM_001206794,NM_031371,NM_016374,	-	ARID4B,
chr10	63810647	63829556	chr10:63810647-63829556	3	2_0_3	1	0.857	exon	NM_032199,NM_001244638,	+	ARID5B,
chr15	72810408	72848248	chr15:72810408-72848248	42	13_6_26	99	0.459	exon	NM_005744,	+	ARIH1,
chr15	72810408	72853890	chr15:72810408-72853890	26	13_4_22	109	0.323	exon	NM_005744,	+	ARIH1,
chr15	72810408	72864506	chr15:72810408-72864506	21	5_4_15	29	0.592	exon	NM_005744,	+	ARIH1,
chr15	72855735	72862648	chr15:72855735-72862648	15	6_8_3	118	0.203	exon	NM_005744,	+	ARIH1,
chr15	72837161	72864506	chr15:72837161-72864506	14	8_4_4	65	0.301	exon	NM_005744,	+	ARIH1,
chr15	72810408	72837305	chr15:72810408-72837305	13	4_8_3	94	0.217	exon	NM_005744,	+	ARIH1,
chr15	72855735	72864506	chr15:72855735-72864506	13	8_5_7	98	0.21	exon	NM_005744,	+	ARIH1,
chr15	72858904	72864506	chr15:72858904-72864506	8	0_1_6	69	0.188	exon	NM_005744,	+	ARIH1,
chr15	72789132	72837305	chr15:72789132-72837305	6	0_4_4	81	0.129	intron	NM_005744,	+	ARIH1,
chr15	72837161	72848248	chr15:72837161-72848248	6	4_1_2	134	0.082	exon	NM_005744,	+	ARIH1,
chr15	72789132	72864506	chr15:72789132-72864506	5	1_1_2	15	0.4	intron	NM_005744,	+	ARIH1,
chr15	72837161	72853890	chr15:72837161-72853890	4	2_1_0	146	0.052	exon	NM_005744,	+	ARIH1,
chr15	72853824	72864506	chr15:72853824-72864506	4	1_2_4	96	0.077	exon	NM_005744,	+	ARIH1,
chr15	72862518	72864506	chr15:72862518-72864506	4	3_3_0	51	0.136	exon	NM_005744,	+	ARIH1,
chr15	72768889	72810475	chr15:72768889-72810475	3	2_1_1	35	0.146	intron	NM_005744,	+	ARIH1,
chr15	72810408	72874528	chr15:72810408-72874528	3	0_1_2	20	0.231	exon	NM_005744,	+	ARIH1,
chr15	72781124	72810475	chr15:72781124-72810475	2	1_0_2	35	0.103	intron	NM_005744,	+	ARIH1,
chr15	72789132	72810475	chr15:72789132-72810475	2	1_1_2	39	0.093	intron	NM_005744,	+	ARIH1,
chr15	72789132	72848248	chr15:72789132-72848248	2	0_1_2	85	0.045	intron	NM_005744,	+	ARIH1,
chr15	72810408	72816248	chr15:72810408-72816248	2	0_2_2	21	0.16	intron	NM_005744,	+	ARIH1,
chr15	72810408	72859518	chr15:72810408-72859518	2	1_0_2	71	0.053	exon	NM_005744,	+	ARIH1,
chr15	72847612	72853890	chr15:72847612-72853890	2	2_1_1	158	0.025	exon	NM_005744,	+	ARIH1,
chr3	48960181	48965246	chr3:48960181-48965246	17	4_11_7	22	0.607	exon	NM_001317333,NM_006321,	+	ARIH2,
chr3	49011132	49017929	chr3:49011132-49017929	5	2_2_1	8	0.556	exon	NM_001317333,NM_006321,NM_001317334,	+	ARIH2,
chr3	48960181	48982614	chr3:48960181-48982614	3	1_0_2	10	0.375	intron	NM_001317333,NM_006321,NM_001317334,	+	ARIH2,
chr3	48964895	49002415	chr3:48964895-49002415	3	3_0_1	4	0.6	exon	NM_001317333,NM_006321,	+	ARIH2,
chr3	49005967	49017929	chr3:49005967-49017929	2	1_2_0	6	0.4	exon	NM_001317333,NM_006321,NM_001317334,	+	ARIH2,
chr12	101790177	101799759	chr12:101790177-101799759	18	12_12_0	15	0.706	exon	NM_001177,	-	ARL1,
chr3	93714718	93722752	chr3:93714718-93722752	65	18_30_17	11	0.922	exon	NM_001321328,NM_182896,NM_001174150,	+	ARL13B,
chr3	93714722	93722752	chr3:93714722-93722752	6	1_3_1	11	0.522	exon	NM_001321328,NM_001174150,NM_182896,	+	ARL13B,
chr3	93714718	93716145	chr3:93714718-93716145	4	2_0_2	36	0.182	intron	NM_001321328,NR_135621,NM_001174151,NM_144996,NM_001174150,NM_182896,NR_033427,	+	ARL13B,
chr11	64799640	64800023	chr11:64799640-64800023	3	2_3_1	88	0.064	exon	NM_013306,NR_037650,NM_147777,	+	ARL2-SNX15,SNX15,
chr11	64802319	64803135	chr11:64802319-64803135	3	2_3_1	44	0.12	exon	NM_013306,NR_037650,NM_147777,	+	ARL2-SNX15,SNX15,
chr10	104459130	104465246	chr10:104459130-104465246	4	3_2_0	6	0.571	exon	NM_004311,	-	ARL3,
chr16	18805921	18810156	chr16:18805921-18810156	4	2_3_2	41	0.163	exon	NM_001313858,NM_015161,	-	ARL6IP1,
chr1	202104278	202104928	chr1:202104278-202104928	2	1_1_2	153	0.025	exon	NM_001256129,NM_138795,	-	ARL8A,
chr3	5212188	5216099	chr3:5212188-5216099	37	13_11_22	0	1	exon	NM_018184,	+	ARL8B,
chr3	5215702	5216099	chr3:5215702-5216099	10	7_9_0	1	0.952	exon	NM_018184,	+	ARL8B,
chr3	5212188	5214425	chr3:5212188-5214425	9	2_3_3	2	0.9	exon	NM_018184,	+	ARL8B,
chr8	66534498	66539668	chr8:66534498-66539668	6	1_2_1	1	0.923	exon	NM_001286702,NM_018120,	-	ARMC1,
chr8	66525479	66539668	chr8:66525479-66539668	3	2_2_0	1	0.857	exon	NM_018120,	-	ARMC1,
chr6	109249291	109258202	chr6:109249291-109258202	3	2_2_1	4	0.6	exon	NM_032131,NM_001286609,	+	ARMC2,
chr19	19153520	19154883	chr19:19153520-19154883	8	6_4_2	243	0.062	exon	NM_033415,NM_001199196,	+	ARMC6,
chr19	19153520	19168467	chr19:19153520-19168467	7	5_5_0	121	0.104	exon	NM_001199196,NM_033415,	+	ARMC6,
chr19	19153520	19163004	chr19:19153520-19163004	5	5_5_0	168	0.056	exon	NM_033415,NM_001199196,	+	ARMC6,
chr3	137928659	137942575	chr3:137928659-137942575	18	6_11_10	11	0.766	exon	NM_014154,NM_001267042,NM_213654,NM_015396,NM_001267041,	+	ARMC8,
chr3	137940768	137942575	chr3:137940768-137942575	8	4_6_4	20	0.444	exon	NM_001282342,NM_014154,NM_001267042,NM_213654,NM_015396,NM_001267041,	+	ARMC8,
chr3	137956151	137993386	chr3:137956151-137993386	4	2_1_1	8	0.5	exon	NM_001282342,NM_001267042,NM_015396,NM_001267041,	+	ARMC8,
chr3	137982581	137993386	chr3:137982581-137993386	2	1_2_1	6	0.4	exon	NM_001282342,NM_001267042,NM_015396,NM_001267041,	+	ARMC8,
chr3	137982581	138007962	chr3:137982581-138007962	2	2_0_1	1	0.8	exon	NM_001282342,NM_001267042,NM_015396,NM_001267041,	+	ARMC8,
chr3	137982581	138009481	chr3:137982581-138009481	2	1_1_2	1	0.8	exon	NM_001282342,NM_001267042,NM_015396,NM_001267041,	+	ARMC8,
chr3	137985997	137991958	chr3:137985997-137991958	2	0_1_2	19	0.174	exon	NM_001282342,NM_001267042,NM_015396,NM_001267041,	+	ARMC8,
chr3	137993291	138009481	chr3:137993291-138009481	2	1_0_2	11	0.267	exon	NM_001282342,NM_001267042,NM_015396,NM_001267041,	+	ARMC8,
chr3	138003273	138009481	chr3:138003273-138009481	2	2_1_1	5	0.444	exon	NM_001282342,NM_001267042,NM_015396,NM_001267041,	+	ARMC8,
chr2	232079544	232081506	chr2:232079544-232081506	12	9_7_1	105	0.186	exon	NM_025139,NM_001291656,NM_001271466,	+	ARMC9,
chr2	232099937	232104754	chr2:232099937-232104754	10	9_4_3	77	0.206	exon	NM_025139,NM_001291656,NM_001271466,	+	ARMC9,
chr2	232099937	232127111	chr2:232099937-232127111	7	6_5_0	78	0.152	exon	NM_025139,NM_001291656,NM_001271466,	+	ARMC9,
chr2	232070911	232081506	chr2:232070911-232081506	6	4_5_1	67	0.152	exon	NM_025139,	+	ARMC9,
chr2	232070911	232100094	chr2:232070911-232100094	6	0_1_3	77	0.135	exon	NM_025139,	+	ARMC9,
chr2	232121299	232127111	chr2:232121299-232127111	6	1_2_5	57	0.174	exon	NM_025139,NM_001291656,NM_001271466,	+	ARMC9,
chr2	232070911	232160966	chr2:232070911-232160966	4	2_1_4	19	0.296	exon	NM_025139,	+	ARMC9,
chr2	232079544	232104754	chr2:232079544-232104754	4	4_4_0	80	0.091	exon	NM_025139,NM_001291656,NM_001271466,	+	ARMC9,
chr2	232070911	232104754	chr2:232070911-232104754	3	2_1_3	42	0.125	exon	NM_025139,	+	ARMC9,
chr2	232099937	232156156	chr2:232099937-232156156	3	2_0_2	56	0.097	exon	NM_025139,NM_001291656,NM_001271466,	+	ARMC9,
chr2	232099937	232123815	chr2:232099937-232123815	2	2_2_0	72	0.053	exon	NM_025139,NM_001291656,NM_001271466,	+	ARMC9,
chrX	101892924	101894461	chrX:101892924-101894461	3	1_2_1	2	0.75	intron	NM_001199818,	+	ARMCX5-GPRASP2,
chr1	150790396	150799093	chr1:150790396-150799093	6	5_1_5	26	0.316	exon	NM_001286035,NM_001197325,NM_178427,NM_001668,NM_001286036,	-	ARNT,
chr1	150790396	150795821	chr1:150790396-150795821	5	2_2_0	27	0.27	exon	NM_001286035,NM_001197325,NM_178427,NM_001668,NM_001286036,	-	ARNT,
chr15	80743221	80767564	chr15:80743221-80767564	2	1_1_1	6	0.4	exon	NM_014862,	+	ARNT2,
chr15	80750270	80767564	chr15:80750270-80767564	2	1_1_1	4	0.5	exon	NM_014862,	+	ARNT2,
chr15	80762559	80767564	chr15:80762559-80767564	2	2_2_0	10	0.286	exon	NM_014862,	+	ARNT2,
chr12	27521195	27523163	chr12:27521195-27523163	4	2_2_0	0	1	exon	NM_001248002,NM_020183,	+	ARNTL2,
chr12	27521195	27529349	chr12:27521195-27529349	2	2_2_0	4	0.5	intron	NM_001248005,NM_001248004,NM_001248003,NM_020183,NM_001248002,	+	ARNTL2,
chr12	27521195	27533337	chr12:27521195-27533337	2	1_2_1	0	1	exon	NM_001248003,NM_001248005,NM_001248002,NM_020183,NM_001248004,	+	ARNTL2,
chr7	98930948	98951744	chr7:98930948-98951744	4	1_3_0	11	0.421	exon	NM_001190996,NM_006409,	+	ARPC1A,
chr7	98930948	98935908	chr7:98930948-98935908	3	1_2_3	40	0.13	exon	NM_001190996,NM_006409,	+	ARPC1A,
chr7	98930948	98942138	chr7:98930948-98942138	3	1_3_1	11	0.353	exon	NM_001190996,NM_006409,	+	ARPC1A,
chr7	98988516	98988876	chr7:98988516-98988876	56	26_9_21	203	0.356	exon	NM_005720,	+	ARPC1B,
chr7	98984308	98985884	chr7:98984308-98985884	21	7_13_4	444	0.086	exon	NM_005720,	+	ARPC1B,
chr7	98983325	98985884	chr7:98983325-98985884	15	5_9_5	375	0.074	exon	NM_005720,	+	ARPC1B,
chr7	98983325	98991742	chr7:98983325-98991742	8	1_3_7	198	0.075	exon	NM_005720,	+	ARPC1B,
chr7	98983325	98988876	chr7:98983325-98988876	6	0_5_5	279	0.041	exon	NM_005720,	+	ARPC1B,
chr7	98987528	98988876	chr7:98987528-98988876	4	3_2_1	323	0.024	exon	NM_005720,	+	ARPC1B,
chr7	98984308	98987635	chr7:98984308-98987635	3	0_2_3	329	0.018	exon	NM_005720,	+	ARPC1B,
chr7	98983325	98987635	chr7:98983325-98987635	2	0_2_2	260	0.015	exon	NM_005720,	+	ARPC1B,
chr2	219110143	219114644	chr2:219110143-219114644	9	7_4_3	33	0.353	exon	NM_152862,NM_005731,	+	ARPC2,
chr2	219103387	219104207	chr2:219103387-219104207	6	4_2_3	44	0.214	exon	NM_152862,NM_005731,	+	ARPC2,
chr2	219103387	219110269	chr2:219103387-219110269	6	5_5_0	48	0.2	exon	NM_152862,NM_005731,	+	ARPC2,
chr2	219099075	219099767	chr2:219099075-219099767	4	0_2_3	21	0.276	intron	NM_152862,NM_005731,	+	ARPC2,
chr2	219110143	219118729	chr2:219110143-219118729	2	2_1_1	28	0.125	exon	NM_152862,NM_005731,	+	ARPC2,
chr15	90446448	90454051	chr15:90446448-90454051	13	6_2_5	1	0.963	exon	NM_001199058,NM_001282380,NM_182616,	-	ARPIN,C15orf38-AP3S2,
chr5	78251118	78265015	chr5:78251118-78265015	6	4_4_0	2	0.857	exon	NM_198709,NM_000046,	-	ARSB,
chr17	66303084	66303852	chr17:66303084-66303852	33	22_21_0	92	0.418	exon	NM_014960,NM_001267727,	+	ARSG,
chr17	66303084	66397591	chr17:66303084-66397591	11	6_3_3	26	0.458	exon	NM_014960,NM_001267727,	+	ARSG,
chr17	66303084	66381313	chr17:66303084-66381313	8	5_3_4	66	0.195	exon	NM_014960,NM_001267727,	+	ARSG,
chr17	66381205	66391334	chr17:66381205-66391334	7	2_2_3	93	0.131	exon	NM_014960,NM_001267727,	+	ARSG,
chr17	66303084	66343313	chr17:66303084-66343313	5	3_0_3	58	0.147	exon	NM_014960,NM_001267727,	+	ARSG,
chr17	66303084	66352945	chr17:66303084-66352945	5	4_3_0	33	0.233	exon	NM_014960,NM_001267727,	+	ARSG,
chr17	66339745	66352945	chr17:66339745-66352945	5	4_4_0	115	0.08	exon	NM_014960,NM_001267727,	+	ARSG,
chr17	66303084	66391334	chr17:66303084-66391334	4	2_2_0	53	0.131	exon	NM_014960,NM_001267727,	+	ARSG,
chr17	66337416	66352945	chr17:66337416-66352945	4	1_4_3	46	0.148	intron	NM_014960,NM_001267727,	+	ARSG,
chr17	66364689	66381313	chr17:66364689-66381313	4	4_2_0	89	0.082	exon	NM_014960,NM_001267727,	+	ARSG,
chr17	66381205	66397591	chr17:66381205-66397591	4	2_2_1	79	0.092	exon	NM_014960,NM_001267727,	+	ARSG,
chr17	66292590	66397591	chr17:66292590-66397591	3	1_1_2	17	0.261	intron	NM_014960,NM_001267727,	+	ARSG,
chr17	66337416	66343313	chr17:66337416-66343313	2	1_0_2	71	0.053	intron	NM_014960,NM_001267727,	+	ARSG,
chr17	66337416	66366665	chr17:66337416-66366665	2	0_2_2	81	0.047	intron	NM_014960,NM_001267727,	+	ARSG,
chr8	131370263	131374017	chr8:131370263-131374017	241	68_55_33	121	0.799	exon	NM_001247996,	-	ASAP1,
chr8	131164982	131193126	chr8:131164982-131193126	79	22_41_26	15	0.913	exon	NM_018482,NM_001247996,	-	ASAP1,
chr8	131370263	131414216	chr8:131370263-131414216	15	10_3_10	107	0.219	exon	NM_018482,NM_001247996,	-	ASAP1,
chr8	131370263	131415139	chr8:131370263-131415139	9	6_5_1	88	0.17	intron	NM_001247996,NM_018482,	-	ASAP1,
chr8	131370263	131382520	chr8:131370263-131382520	8	3_5_3	82	0.163	intron	NM_001247996,NM_018482,	-	ASAP1,
chr8	131370263	131440068	chr8:131370263-131440068	6	3_3_0	84	0.125	intron	NM_001247996,NM_018482,	-	ASAP1,
chr8	131414131	131418439	chr8:131414131-131418439	6	1_1_2	28	0.3	intron	NM_001247996,NM_018482,	-	ASAP1,
chr8	131172110	131181313	chr8:131172110-131181313	4	1_1_2	88	0.083	exon	NM_018482,NM_001247996,	-	ASAP1,
chr8	131191510	131199531	chr8:131191510-131199531	4	0_2_2	56	0.125	exon	NM_018482,NM_001247996,	-	ASAP1,
chr8	131226802	131302384	chr8:131226802-131302384	4	4_3_0	14	0.364	intron	NM_001247996,NM_018482,	-	ASAP1,
chr8	131302247	131440068	chr8:131302247-131440068	4	3_0_3	5	0.615	intron	NM_001247996,NM_018482,	-	ASAP1,
chr8	131315039	131374017	chr8:131315039-131374017	4	4_3_0	45	0.151	intron	NM_001247996,NM_018482,	-	ASAP1,
chr8	131092148	131104389	chr8:131092148-131104389	3	0_3_2	1	0.857	exon	NM_018482,NM_001247996,	-	ASAP1,
chr8	131172110	131193126	chr8:131172110-131193126	3	2_2_1	45	0.118	exon	NM_018482,NM_001247996,	-	ASAP1,
chr8	131191510	131193126	chr8:131191510-131193126	3	3_3_0	58	0.094	exon	NM_018482,NM_001247996,	-	ASAP1,
chr8	131199482	131370389	chr8:131199482-131370389	3	0_1_2	235	0.025	exon	NM_018482,NM_001247996,	-	ASAP1,
chr8	131352655	131374017	chr8:131352655-131374017	3	1_2_1	41	0.128	intron	NM_001247996,NM_018482,	-	ASAP1,
chr8	131164982	131199531	chr8:131164982-131199531	2	1_1_2	11	0.267	exon	NM_018482,NM_001247996,	-	ASAP1,
chr8	131172110	131199531	chr8:131172110-131199531	2	0_1_2	41	0.089	exon	NM_018482,NM_001247996,	-	ASAP1,
chr8	131226802	131315201	chr8:131226802-131315201	2	1_2_0	9	0.308	intron	NM_001247996,NM_018482,	-	ASAP1,
chr8	131249168	131374017	chr8:131249168-131374017	2	1_2_1	50	0.074	exon	NM_001247996,	-	ASAP1,
chr8	131302247	131374017	chr8:131302247-131374017	2	2_0_2	44	0.083	intron	NM_001247996,NM_018482,	-	ASAP1,
chr2	9496176	9508648	chr2:9496176-9508648	12	0_4_8	19	0.558	exon	NM_001135191,NM_003887,	+	ASAP2,
chr2	9458653	9468040	chr2:9458653-9468040	7	4_2_4	9	0.609	exon	NM_001135191,NM_003887,	+	ASAP2,
chr2	9484661	9491024	chr2:9484661-9491024	4	3_1_2	13	0.381	exon	NM_001135191,NM_003887,	+	ASAP2,
chr2	9498885	9508648	chr2:9498885-9508648	4	2_1_1	29	0.216	exon	NM_001135191,NM_003887,	+	ASAP2,
chr2	9490937	9508648	chr2:9490937-9508648	3	2_2_0	16	0.273	exon	NM_001135191,NM_003887,	+	ASAP2,
chr2	9496176	9499018	chr2:9496176-9499018	3	0_2_2	20	0.231	exon	NM_001135191,NM_003887,	+	ASAP2,
chr2	9437429	9468040	chr2:9437429-9468040	2	1_0_2	10	0.286	exon	NM_001135191,NM_003887,	+	ASAP2,
chr2	9484661	9484929	chr2:9484661-9484929	2	2_0_2	10	0.286	exon	NM_001135191,NM_003887,	+	ASAP2,
chr2	239341954	239342336	chr2:239341954-239342336	12	6_8_0	15	0.615	intron	NM_001330196,NM_001040445,	+	ASB1,
chr2	239352983	239355296	chr2:239352983-239355296	2	2_2_0	10	0.286	exon	NM_001330196,NM_001040445,	+	ASB1,
chr10	5690933	5695013	chr10:5690933-5695013	3	2_3_1	26	0.188	exon	NR_024581,NR_037164,NM_024701,	-	ASB13,
chr2	53941521	53943880	chr2:53941521-53943880	33	17_18_1	35	0.653	exon	NM_001164165,NM_016115,NM_145863,NM_001201965,	-	ASB3,GPR75-ASB3,
chr2	53941521	53978078	chr2:53941521-53978078	7	6_6_0	20	0.412	exon	NM_001164165,NM_016115,NM_145863,NM_001201965,	-	ASB3,GPR75-ASB3,
chr2	53921021	53978078	chr2:53921021-53978078	3	2_3_0	9	0.4	exon	NM_001164165,NM_016115,NM_145863,NM_001201965,	-	ASB3,GPR75-ASB3,
chr2	53977920	53992722	chr2:53977920-53992722	2	2_1_0	16	0.2	exon	NM_001164165,NM_016115,	-	ASB3,GPR75-ASB3,
chr15	101149912	101152632	chr15:101149912-101152632	26	13_13_2	22	0.703	exon	NM_198243,NM_024708,	+	ASB7,
chr15	101149912	101170247	chr15:101149912-101170247	3	2_2_0	4	0.6	exon	NM_198243,	+	ASB7,
chr10	73887840	73892939	chr10:73887840-73892939	8	2_3_1	15	0.516	exon	NR_045564,NM_001198799,NM_001198800,NM_001198798,	-	ASCC1,
chr10	73970490	73973089	chr10:73970490-73973089	4	3_4_0	16	0.333	exon	NR_045564,NM_001198799,NM_001198800,NM_001198798,	-	ASCC1,
chr10	73963185	73973089	chr10:73963185-73973089	3	1_2_1	28	0.176	exon	NR_045564,NM_001198799,NM_001198800,NM_001198798,	-	ASCC1,
chr10	73912627	73973089	chr10:73912627-73973089	2	2_2_0	15	0.211	exon	NR_045564,NM_001198799,NM_001198800,NM_001198798,	-	ASCC1,
chr22	30218324	30228331	chr22:30218324-30228331	12	6_4_6	28	0.462	exon	NM_001242906,NM_032204,	-	ASCC2,
chr22	30221076	30228331	chr22:30221076-30228331	9	6_5_1	59	0.234	exon	NM_001242906,NM_032204,	-	ASCC2,
chr22	30221076	30221769	chr22:30221076-30221769	3	2_2_0	66	0.083	exon	NM_032204,	-	ASCC2,
chr22	30209419	30218453	chr22:30209419-30218453	2	1_2_0	41	0.089	exon	NM_032204,	-	ASCC2,
chr6	101163338	101173579	chr6:101163338-101173579	13	2_5_5	5	0.839	exon	NM_006828,	-	ASCC3,
chr6	101246589	101253756	chr6:101246589-101253756	7	5_5_1	11	0.56	exon	NM_001284271,NM_006828,	-	ASCC3,
chr6	101214441	101215221	chr6:101214441-101215221	6	3_2_1	5	0.706	exon	NM_001284271,NM_006828,	-	ASCC3,
chr19	14232344	14237049	chr19:14232344-14237049	6	5_3_1	150	0.074	exon	NM_018154,	-	ASF1B,
chr1	155408118	155408859	chr1:155408118-155408859	186	64_66_4	162	0.697	exon	NM_018489,	-	ASH1L,
chr1	155408118	155429689	chr1:155408118-155429689	186	68_48_35	45	0.892	exon	NM_018489,	-	ASH1L,
chr1	155340295	155340774	chr1:155340295-155340774	22	9_10_1	38	0.537	exon	NM_018489,	-	ASH1L,
chr1	155348072	155349907	chr1:155348072-155349907	22	9_7_8	46	0.489	exon	NM_018489,	-	ASH1L,
chr1	155340295	155365344	chr1:155340295-155365344	12	7_5_1	30	0.444	exon	NM_018489,	-	ASH1L,
chr1	155377933	155385714	chr1:155377933-155385714	11	8_8_1	33	0.4	intron	NM_018489,	-	ASH1L,
chr1	155348072	155385714	chr1:155348072-155385714	10	6_5_2	54	0.27	exon	NM_018489,	-	ASH1L,
chr1	155385535	155429689	chr1:155385535-155429689	9	5_4_1	32	0.36	exon	NM_018489,	-	ASH1L,
chr1	155319118	155319387	chr1:155319118-155319387	6	2_1_2	20	0.375	exon	NM_018489,	-	ASH1L,
chr1	155340295	155349907	chr1:155340295-155349907	6	2_1_2	36	0.25	exon	NM_018489,	-	ASH1L,
chr1	155348072	155365344	chr1:155348072-155365344	6	5_4_3	40	0.231	exon	NM_018489,	-	ASH1L,
chr1	155316174	155317695	chr1:155316174-155317695	5	1_5_2	23	0.303	exon	NM_018489,	-	ASH1L,
chr1	155377929	155385714	chr1:155377929-155385714	4	3_3_0	33	0.195	intron	NM_018489,	-	ASH1L,
chr1	155385535	155447749	chr1:155385535-155447749	4	3_0_3	21	0.276	exon	NM_018489,	-	ASH1L,
chr1	155313105	155316260	chr1:155313105-155316260	3	3_1_2	39	0.133	exon	NM_018489,	-	ASH1L,
chr1	155317447	155319387	chr1:155317447-155319387	3	2_1_2	37	0.14	exon	NM_018489,	-	ASH1L,
chr1	155319118	155324421	chr1:155319118-155324421	3	3_3_0	16	0.273	exon	NM_018489,	-	ASH1L,
chr1	155322497	155327540	chr1:155322497-155327540	3	3_3_0	18	0.25	exon	NM_018489,	-	ASH1L,
chr1	155330092	155365344	chr1:155330092-155365344	3	2_2_0	19	0.24	exon	NM_018489,	-	ASH1L,
chr1	155365250	155385714	chr1:155365250-155385714	3	2_2_0	44	0.12	exon	NM_018489,	-	ASH1L,
chr1	155365250	155408859	chr1:155365250-155408859	3	3_3_0	147	0.039	exon	NM_018489,	-	ASH1L,
chr1	155377933	155429689	chr1:155377933-155429689	3	2_1_1	16	0.273	intron	NM_018489,	-	ASH1L,
chr1	155490891	155491409	chr1:155490891-155491409	3	3_2_0	1	0.857	exon	NM_018489,	-	ASH1L,
chr1	155307380	155314064	chr1:155307380-155314064	2	2_0_2	21	0.16	exon	NM_018489,	-	ASH1L,
chr1	155322497	155330200	chr1:155322497-155330200	2	2_0_1	27	0.129	exon	NM_018489,	-	ASH1L,
chr1	155327107	155327540	chr1:155327107-155327540	2	1_1_1	8	0.333	exon	NM_018489,	-	ASH1L,
chr1	155385535	155408859	chr1:155385535-155408859	2	2_1_0	152	0.026	exon	NM_018489,	-	ASH1L,
chr8	37971710	37976881	chr8:37971710-37976881	38	13_18_14	20	0.792	exon	NM_001282272,NM_001261832,NM_004674,NM_001105214,	+	ASH2L,
chr8	37985809	37986469	chr8:37985809-37986469	18	9_10_0	15	0.706	exon	NM_001282272,NM_001261832,NM_004674,NM_001105214,	+	ASH2L,
chr8	37971710	37974243	chr8:37971710-37974243	5	0_2_2	51	0.164	exon	NM_001282272,NM_001261832,NM_004674,NM_001105214,	+	ASH2L,
chr8	37971710	37978667	chr8:37971710-37978667	5	2_2_1	7	0.588	exon	NM_001282272,NM_001261832,NM_004674,NM_001105214,	+	ASH2L,
chr8	37971710	37986469	chr8:37971710-37986469	3	1_2_1	10	0.375	exon	NM_001282272,NM_001261832,NM_004674,NM_001105214,	+	ASH2L,
chr8	37964539	37976881	chr8:37964539-37976881	2	2_2_0	23	0.148	exon	NM_001261832,NM_004674,NM_001105214,	+	ASH2L,
chr8	37985809	37993284	chr8:37985809-37993284	2	2_2_0	13	0.235	exon	NM_001282272,NM_004674,NM_001105214,	+	ASH2L,
chr7	65553794	65554682	chr7:65553794-65554682	6	3_1_2	64	0.158	exon	NM_001024944,NM_001024946,NM_000048,NM_001024943,	+	ASL,
chr19	12856191	12856573	chr19:12856191-12856573	2	2_2_0	862	0.005	exon	NM_004317,	+	ASNA1,
chr8	62593527	62596747	chr8:62593527-62596747	86	15_34_25	14	0.925	exon	NM_032467,NM_001164753,NM_032466,NM_001164754,NM_001164751,NM_001164755,NM_001164750,NM_020164,NM_001164756,NM_004318,NM_032468,NM_001164752,	-	ASPH,
chr8	62531537	62566219	chr8:62531537-62566219	5	1_3_4	5	0.667	exon	NM_001164750,NM_004318,	-	ASPH,
chr8	62546242	62566219	chr8:62546242-62566219	2	1_1_2	5	0.444	exon	NM_001164753,NM_032466,NM_001164754,NM_001164751,NM_001164755,NM_001164750,NM_004318,NM_001164752,NM_032468,	-	ASPH,
chr16	29916173	29917280	chr16:29916173-29917280	90	35_40_13	73	0.711	exon	NM_181718,	+	ASPHD1,
chr17	79937060	79943483	chr17:79937060-79943483	9	2_2_5	116	0.134	exon	NM_024083,NM_001251888,	+	ASPSCR1,
chr9	133333788	133342186	chr9:133333788-133342186	14	8_6_4	48	0.368	exon	NM_000050,NM_054012,	+	ASS1,
chr9	133333788	133339554	chr9:133333788-133339554	10	6_3_4	51	0.282	exon	NM_000050,NM_054012,	+	ASS1,
chr9	133333788	133333976	chr9:133333788-133333976	7	6_5_0	112	0.111	exon	NM_000050,NM_054012,	+	ASS1,
chr9	133364720	133370410	chr9:133364720-133370410	5	2_4_0	43	0.189	exon	NM_000050,NM_054012,	+	ASS1,
chr9	133329692	133370410	chr9:133329692-133370410	3	1_2_0	42	0.125	exon	NM_000050,NM_054012,	+	ASS1,
chr9	133327611	133339554	chr9:133327611-133339554	2	2_1_1	29	0.121	exon	NM_000050,NM_054012,	+	ASS1,
chr12	27081138	27081838	chr12:27081138-27081838	3	0_3_2	6	0.5	exon	NM_018164,	-	ASUN,
chr12	27075549	27081838	chr12:27075549-27081838	2	0_2_2	4	0.5	exon	NM_018164,	-	ASUN,
chr20	30954187	30959677	chr20:30954187-30959677	185	43_54_58	44	0.894	intron	NM_001164603,NM_015338,	+	ASXL1,
chr20	30954187	30978970	chr20:30954187-30978970	32	15_10_18	35	0.646	intron	NM_015338,	+	ASXL1,
chr20	30954187	30957686	chr20:30954187-30957686	23	9_13_8	37	0.554	intron	NM_001164603,NM_015338,	+	ASXL1,
chr20	30954187	30989835	chr20:30954187-30989835	7	5_1_6	34	0.292	intron	NM_015338,	+	ASXL1,
chr20	30954187	30959679	chr20:30954187-30959679	4	2_0_3	44	0.154	intron	NM_001164603,NM_015338,	+	ASXL1,
chr20	30954187	30998221	chr20:30954187-30998221	3	3_0_2	34	0.15	intron	NM_015338,	+	ASXL1,
chr20	30954187	30981776	chr20:30954187-30981776	2	0_1_2	34	0.105	intron	NM_015338,	+	ASXL1,
chr2	26022254	26029206	chr2:26022254-26029206	25	16_12_6	12	0.806	exon	NM_018263,	-	ASXL2,
chr2	26022254	26068432	chr2:26022254-26068432	22	11_7_6	12	0.786	exon	NM_018263,	-	ASXL2,
chr2	25982351	25994409	chr2:25982351-25994409	4	2_2_0	8	0.5	exon	NM_018263,	-	ASXL2,
chr2	25990452	25994409	chr2:25990452-25994409	4	3_1_2	11	0.421	exon	NM_018263,	-	ASXL2,
chr2	25972565	25994409	chr2:25972565-25994409	3	2_1_2	14	0.3	exon	NM_018263,	-	ASXL2,
chr2	25991611	25994409	chr2:25991611-25994409	2	2_1_0	16	0.2	exon	NM_018263,	-	ASXL2,
chr2	26022254	26079708	chr2:26022254-26079708	2	2_2_0	6	0.4	intron	NM_018263,	-	ASXL2,
chr10	89527430	89536184	chr10:89527430-89536184	37	7_17_9	9	0.892	exon	NM_001321968,NM_001321969,NR_135914,NM_032810,NM_001321967,	-	ATAD1,
chr10	89536078	89544427	chr10:89536078-89544427	5	2_2_0	14	0.417	exon	NM_001321968,NM_001321969,NR_135914,NM_032810,NM_001321967,	-	ATAD1,
chr10	89530709	89536184	chr10:89530709-89536184	3	2_0_2	12	0.333	exon	NM_001321969,NR_135914,NM_032810,NM_001321967,	-	ATAD1,
chr10	89544227	89552512	chr10:89544227-89552512	2	1_1_1	17	0.19	exon	NM_001321968,NM_001321969,NR_135914,NM_032810,NM_001321967,	-	ATAD1,
chr8	124346118	124348772	chr8:124346118-124348772	55	26_27_1	17	0.866	exon	NM_014109,	-	ATAD2,
chr8	124371461	124373886	chr8:124371461-124373886	49	22_21_11	13	0.883	exon	NM_014109,	-	ATAD2,
chr8	124349865	124351686	chr8:124349865-124351686	24	15_14_2	6	0.889	exon	NM_014109,	-	ATAD2,
chr8	124392769	124393733	chr8:124392769-124393733	15	9_6_3	9	0.769	intron	NM_014109,	-	ATAD2,
chr8	124335178	124338266	chr8:124335178-124338266	9	6_6_0	11	0.621	exon	NM_014109,	-	ATAD2,
chr8	124368629	124373886	chr8:124368629-124373886	6	3_1_2	10	0.545	exon	NM_014109,	-	ATAD2,
chr8	124346118	124350061	chr8:124346118-124350061	4	3_3_0	39	0.17	exon	NM_014109,	-	ATAD2,
chr8	124357124	124360513	chr8:124357124-124360513	2	2_2_0	11	0.267	exon	NM_014109,	-	ATAD2,
chr8	124359332	124361661	chr8:124359332-124361661	2	2_2_0	9	0.308	exon	NM_014109,	-	ATAD2,
chr8	124361525	124369976	chr8:124361525-124369976	2	2_2_0	13	0.235	exon	NM_014109,	-	ATAD2,
chr8	124368629	124369976	chr8:124368629-124369976	2	1_2_0	15	0.211	exon	NM_014109,	-	ATAD2,
chr2	24046128	24046439	chr2:24046128-24046439	53	25_29_0	34	0.757	exon	NM_017552,NR_125717,NM_001242338,	-	ATAD2B,
chr2	24042617	24046439	chr2:24042617-24046439	9	6_6_1	31	0.367	exon	NM_017552,NR_125717,NM_001242338,	-	ATAD2B,
chr2	24021008	24046439	chr2:24021008-24046439	6	3_4_0	15	0.444	exon	NM_017552,NR_125717,NM_001242338,	-	ATAD2B,
chr2	24080285	24092631	chr2:24080285-24092631	6	3_3_2	2	0.857	exon	NM_017552,NR_125717,NM_001242338,	-	ATAD2B,
chr2	24046128	24051809	chr2:24046128-24051809	4	1_1_1	30	0.211	exon	NM_017552,NR_125717,NM_001242338,	-	ATAD2B,
chr2	24118689	24119614	chr2:24118689-24119614	4	2_0_1	6	0.571	intron	NR_125717,NM_017552,NM_001242338,	-	ATAD2B,
chr2	24021008	24056948	chr2:24021008-24056948	3	3_3_0	4	0.6	exon	NM_017552,NR_125717,NM_001242338,	-	ATAD2B,
chr2	24103509	24108699	chr2:24103509-24108699	3	1_3_2	9	0.4	exon	NM_017552,NR_125717,NM_001242338,	-	ATAD2B,
chr2	24086251	24086425	chr2:24086251-24086425	2	2_2_0	5	0.444	exon	NM_017552,NR_125717,NM_001242338,	-	ATAD2B,
chr2	24090705	24092631	chr2:24090705-24092631	2	1_0_2	7	0.364	exon	NM_017552,NR_125717,NM_001242338,	-	ATAD2B,
chr2	24098699	24111269	chr2:24098699-24111269	2	1_1_2	4	0.5	exon	NM_017552,NR_125717,NM_001242338,	-	ATAD2B,
chr2	24110702	24118840	chr2:24110702-24118840	2	2_2_0	11	0.267	exon	NM_017552,NR_125717,NM_001242338,	-	ATAD2B,
chr1	1412654	1426051	chr1:1412654-1426051	2	0_2_2	19	0.174	exon	NM_031921,	+	ATAD3B,
chr17	29195351	29196664	chr17:29195351-29196664	5	4_4_0	10	0.5	exon	NM_024857,	+	ATAD5,
chr17	29182161	29196664	chr17:29182161-29196664	2	1_2_0	6	0.4	exon	NM_024857,	+	ATAD5,
chr10	123670421	123683844	chr10:123670421-123683844	12	8_2_7	42	0.364	exon	NR_110006,NM_001288736,NM_001288734,NM_007041,NM_001001976,	-	ATE1,
chr10	123549684	123683844	chr10:123549684-123683844	10	5_4_4	12	0.625	exon	NR_110006,NM_001288736,NM_001288734,NM_007041,NM_001001976,	-	ATE1,
chr10	123661906	123683844	chr10:123661906-123683844	10	4_0_5	35	0.364	exon	NM_001288736,NM_001288734,NM_007041,NM_001001976,	-	ATE1,
chr10	123549684	123629553	chr10:123549684-123629553	7	7_0_7	17	0.452	exon	NR_110006,NM_001288736,NM_001288735,NM_001288734,NM_007041,NM_001001976,	-	ATE1,
chr10	123658356	123673408	chr10:123658356-123673408	6	2_1_1	58	0.171	exon	NM_001288736,NM_001288735,NM_007041,	-	ATE1,
chr10	123658356	123683844	chr10:123658356-123683844	6	3_2_2	24	0.333	exon	NM_001288736,NM_007041,	-	ATE1,
chr10	123629521	123686042	chr10:123629521-123686042	5	1_3_4	15	0.4	intron	NM_007041,NM_001288734,NM_001001976,NM_001288735,NR_110006,NM_001288736,	-	ATE1,
chr10	123600597	123683844	chr10:123600597-123683844	4	3_2_1	29	0.216	exon	NR_110006,NM_001288736,NM_001288734,NM_007041,NM_001001976,	-	ATE1,
chr10	123641872	123683844	chr10:123641872-123683844	3	0_2_3	14	0.3	intron	NM_007041,NM_001288734,NM_001001976,NM_001288735,NR_110006,NM_001288736,	-	ATE1,
chr10	123659381	123662135	chr10:123659381-123662135	3	1_2_0	31	0.162	exon	NM_001288734,NM_001001976,	-	ATE1,
chr10	123629521	123683844	chr10:123629521-123683844	2	1_1_2	26	0.133	exon	NR_110006,NM_001288736,NM_001288734,NM_007041,NM_001001976,	-	ATE1,
chr10	123658356	123662135	chr10:123658356-123662135	2	1_2_0	39	0.093	exon	NM_001288736,NM_001288735,NM_007041,	-	ATE1,
chr12	51173923	51203372	chr12:51173923-51203372	128	36_61_13	36	0.877	exon	NM_005171,	+	ATF1,
chr12	51207793	51208222	chr12:51207793-51208222	14	7_7_0	20	0.583	exon	NM_005171,	+	ATF1,
chr12	51173923	51208222	chr12:51173923-51208222	13	4_7_5	18	0.591	exon	NM_005171,	+	ATF1,
chr12	51173923	51189792	chr12:51173923-51189792	5	1_2_3	80	0.111	exon	NM_005171,	+	ATF1,
chr2	175976296	175986268	chr2:175976296-175986268	5	4_3_2	4	0.714	exon	NM_001256090,NR_045770,NR_045771,NM_001256091,NM_001880,NR_045769,NR_045768,NR_045774,	-	ATF2,
chr2	175945388	175983097	chr2:175945388-175983097	3	2_1_1	20	0.231	exon	NM_001256090,NR_045770,NR_045771,NM_001256091,NM_001880,NR_045772,NR_045769,NR_045773,NM_001256093,NM_001256092,NR_045768,NR_045774,	-	ATF2,
chr2	175979418	175983097	chr2:175979418-175983097	3	2_2_0	29	0.171	exon	NM_001256090,NR_045770,NR_045771,NM_001256091,NM_001880,NR_045772,NR_045769,NR_045773,NM_001256093,NM_001256092,NR_045768,NR_045774,	-	ATF2,
chr2	175945388	175986268	chr2:175945388-175986268	2	1_0_2	3	0.571	exon	NM_001256090,NR_045770,NR_045771,NM_001256091,NM_001880,NR_045769,NR_045768,NR_045774,	-	ATF2,
chr2	175957789	175983097	chr2:175957789-175983097	2	2_2_0	31	0.114	exon	NM_001256090,NR_045770,NR_045771,NM_001256091,NM_001880,NR_045772,NR_045769,NR_045773,NM_001256093,NM_001256092,NR_045768,NR_045774,	-	ATF2,
chr2	175978722	175983097	chr2:175978722-175983097	2	1_1_1	26	0.133	exon	NM_001256090,NR_045771,NM_001256091,NM_001880,NR_045772,NR_045769,NR_045773,NM_001256093,NM_001256092,NR_045768,	-	ATF2,
chr1	161748034	161753886	chr1:161748034-161753886	51	20_26_12	28	0.785	exon	NM_007348,	+	ATF6,
chr1	161789423	161790951	chr1:161789423-161790951	14	8_6_3	27	0.509	exon	NM_007348,	+	ATF6,
chr1	161816239	161833102	chr1:161816239-161833102	6	6_6_0	13	0.48	exon	NM_007348,	+	ATF6,
chr1	161771842	161790951	chr1:161771842-161790951	5	4_4_0	28	0.263	exon	NM_007348,	+	ATF6,
chr1	161761198	161762117	chr1:161761198-161762117	3	2_2_0	24	0.2	exon	NM_007348,	+	ATF6,
chr1	161821512	161833102	chr1:161821512-161833102	3	2_2_0	15	0.286	exon	NM_007348,	+	ATF6,
chr1	161748034	161772062	chr1:161748034-161772062	2	2_2_0	42	0.087	exon	NM_007348,	+	ATF6,
chr12	53928286	53931336	chr12:53928286-53931336	3	2_1_0	2	0.75	exon	NM_006856,NM_001130060,NR_073163,	-	ATF7,
chr12	14599922	14610229	chr12:14599922-14610229	2	0_2_2	12	0.25	exon	NM_018179,NM_001286514,NM_181352,NM_001286515,	+	ATF7IP,
chr16	10537933	10541308	chr16:10537933-10541308	23	9_11_1	1	0.979	intron	NM_001256160,NR_045816,NM_024997,NR_045815,	-	ATF7IP2,
chr16	10537933	10538365	chr16:10537933-10538365	4	3_3_0	19	0.296	intron	NM_001256160,NR_045816,NM_024997,NR_045815,	-	ATF7IP2,
chr5	81460218	81474406	chr5:81460218-81474406	22	14_13_0	13	0.772	exon	NM_001131028,NM_031482,	+	ATG10,
chr5	81548381	81550144	chr5:81548381-81550144	13	6_7_2	14	0.65	exon	NM_031482,NM_001131028,	+	ATG10,
chr12	52467359	52467686	chr12:52467359-52467686	4	3_4_0	191	0.04	exon	NM_021934,NM_001098673,	+	ATG101,
chr5	115167019	115168361	chr5:115167019-115168361	30	4_11_15	2	0.968	exon	NM_001277783,NM_004707,NR_033363,NR_073603,NR_033362,	-	ATG12,
chr5	115167391	115168361	chr5:115167391-115168361	5	5_3_0	9	0.526	exon	NM_001277783,NM_004707,NR_033363,NR_073603,NR_033362,	-	ATG12,
chr5	115167019	115173461	chr5:115167019-115173461	4	1_2_1	2	0.8	exon	NM_004707,NR_033363,NR_073603,NR_033362,	-	ATG12,
chr11	46651595	46671867	chr11:46651595-46671867	3	1_3_2	26	0.188	exon	NM_001346352,NM_001346360,NM_001346344,NM_001346330,NM_001346319,NM_001346340,NM_001346316,NM_001346315,NM_001346351,NM_001346325,NM_001346334,NR_144424,NM_001346346,NM_001346350,NM_001346322,NM_001346318,NM_001346332,NM_001346313,NM_001346311,NM_001346333,NM_001346329,NM_001346355,NR_144423,NR_144422,NM_001346331,NM_001142673,NM_014741,NM_001346321,NM_001346359,NM_001346314,	+	ATG13,
chr14	55847291	55848909	chr14:55847291-55848909	4	3_4_0	11	0.421	exon	NM_014924,	-	ATG14,
chr14	55847291	55852814	chr14:55847291-55852814	2	1_1_2	5	0.444	exon	NM_014924,	-	ATG14,
chr2	234164748	234173789	chr2:234164748-234173789	7	4_5_0	15	0.483	exon	NM_001190267,NM_017974,NM_001190266,NM_030803,	+	ATG16L1,
chr2	234181612	234186319	chr2:234181612-234186319	4	2_2_0	29	0.216	exon	NM_198890,NM_001190267,NM_017974,NM_001190266,NM_030803,	+	ATG16L1,
chr2	234171776	234173789	chr2:234171776-234173789	3	0_2_2	13	0.316	exon	NM_001190267,NM_017974,NM_001190266,NM_030803,	+	ATG16L1,
chr14	96775790	96778496	chr14:96775790-96778496	6	2_1_1	0	1	exon	NM_018036,	-	ATG2B,
chr3	112253104	112269109	chr3:112253104-112269109	3	1_1_2	2	0.75	exon	NM_001278712,	-	ATG3,
chr2	242593961	242608100	chr2:242593961-242608100	23	10_15_7	60	0.434	exon	NM_013325,NM_178326,	+	ATG4B,
chr2	242606060	242608100	chr2:242606060-242608100	9	4_5_0	63	0.222	exon	NM_013325,NM_178326,	+	ATG4B,
chr2	242593961	242594758	chr2:242593961-242594758	2	2_1_1	75	0.051	exon	NM_013325,NM_178326,	+	ATG4B,
chr1	63282246	63286880	chr1:63282246-63286880	4	3_0_3	9	0.471	exon	NM_178221,NM_032852,	+	ATG4C,
chr6	106696025	106756366	chr6:106696025-106756366	2	1_2_1	5	0.444	exon	NM_004849,NM_001286108,NM_001286106,	-	ATG5,
chr6	106727536	106740981	chr6:106727536-106740981	2	1_1_1	7	0.364	exon	NM_004849,NR_104403,NM_001286107,NM_001286108,NR_104402,NM_001286106,	-	ATG5,
chr3	11399892	11421526	chr3:11399892-11421526	64	28_18_14	137	0.483	exon	NM_001144912,NM_006395,	+	ATG7,
chr3	11399892	11468400	chr3:11399892-11468400	58	30_26_6	74	0.611	exon	NM_001136031,NM_006395,	+	ATG7,
chr3	11396895	11468400	chr3:11396895-11468400	12	10_10_0	13	0.649	intron	NM_006395,NM_001136031,NM_001144912,	+	ATG7,
chr3	11399892	11406208	chr3:11399892-11406208	9	7_3_5	210	0.079	exon	NM_001144912,NM_001136031,NM_006395,	+	ATG7,
chr3	11372814	11421526	chr3:11372814-11421526	8	2_1_4	100	0.138	exon	NM_001144912,NM_006395,	+	ATG7,
chr3	11340160	11340890	chr3:11340160-11340890	6	4_1_3	33	0.267	exon	NM_001144912,NM_001136031,NM_006395,	+	ATG7,
chr3	11396895	11421526	chr3:11396895-11421526	6	5_5_0	80	0.13	intron	NM_006395,NM_001136031,NM_001144912,	+	ATG7,
chr3	11372814	11389509	chr3:11372814-11389509	5	2_3_1	57	0.149	exon	NM_001144912,NM_001136031,NM_006395,	+	ATG7,
chr3	11382119	11383753	chr3:11382119-11383753	5	3_3_0	42	0.192	exon	NM_001144912,NM_001136031,NM_006395,	+	ATG7,
chr3	11372814	11383753	chr3:11372814-11383753	3	2_3_1	39	0.133	exon	NM_001144912,NM_001136031,NM_006395,	+	ATG7,
chr3	11372814	11468400	chr3:11372814-11468400	3	3_2_1	33	0.154	exon	NM_001136031,NM_006395,	+	ATG7,
chr3	11382119	11421526	chr3:11382119-11421526	3	1_1_2	106	0.054	exon	NM_001144912,NM_006395,	+	ATG7,
chr3	11399892	11404402	chr3:11399892-11404402	3	2_2_2	229	0.026	exon	NM_001144912,NM_001136031,NM_006395,	+	ATG7,
chr3	11402055	11406208	chr3:11402055-11406208	3	2_0_2	297	0.02	exon	NM_001144912,NM_001136031,NM_006395,	+	ATG7,
chr3	11354778	11374567	chr3:11354778-11374567	2	2_2_0	30	0.118	exon	NM_001136031,NM_006395,	+	ATG7,
chr3	11372814	11406208	chr3:11372814-11406208	2	1_0_2	173	0.023	exon	NM_001144912,NM_001136031,NM_006395,	+	ATG7,
chr3	11396895	11400086	chr3:11396895-11400086	2	2_2_0	130	0.03	intron	NM_006395,NM_001136031,NM_001144912,	+	ATG7,
chr3	11399892	11518742	chr3:11399892-11518742	2	2_2_0	62	0.061	intron	NM_006395,NM_001136031,NM_001144912,	+	ATG7,
chr2	216177221	216184454	chr2:216177221-216184454	5	3_1_3	27	0.27	exon	NM_004044,	+	ATIC,
chr2	216197105	216203630	chr2:216197105-216203630	4	2_2_0	16	0.333	exon	NM_004044,	+	ATIC,
chr2	216197105	216198180	chr2:216197105-216198180	3	1_2_2	10	0.375	exon	NM_004044,	+	ATIC,
chr2	216177221	216190861	chr2:216177221-216190861	2	2_2_0	29	0.121	exon	NM_004044,	+	ATIC,
chr2	38536521	38546161	chr2:38536521-38546161	10	5_5_1	17	0.541	exon	NM_001330458,NM_001330464,NM_001330463,NM_022374,NM_001330460,NM_001330461,NM_001330459,NM_001135673,NM_001308076,NM_001330462,	-	ATL2,
chr2	38545677	38546161	chr2:38545677-38546161	4	3_4_1	30	0.211	exon	NM_001330458,NM_001330463,NM_022374,NM_001330460,NM_001330461,NM_001330459,NM_001135673,NM_001308076,NM_001330462,	-	ATL2,
chr2	38540293	38546161	chr2:38540293-38546161	3	3_3_0	25	0.194	exon	NM_001330458,NM_001330464,NM_001330463,NM_022374,NM_001330460,NM_001330461,NM_001330459,NM_001135673,NM_001308076,NM_001330462,	-	ATL2,
chr2	38542426	38546161	chr2:38542426-38546161	3	0_3_3	28	0.176	exon	NM_001330458,NM_001330464,NM_001330463,NM_022374,NM_001330460,NM_001330461,NM_001330459,NM_001135673,NM_001308076,NM_001330462,	-	ATL2,
chr2	38570014	38570654	chr2:38570014-38570654	3	2_2_0	2	0.75	intron	NM_001330460,NM_001308076,NM_001330459,NM_022374,NM_001330463,NM_001330464,NM_001330461,NM_001135673,NM_001330458,NM_001330462,	-	ATL2,
chr2	38536521	38542476	chr2:38536521-38542476	2	2_1_1	18	0.182	exon	NM_001330458,NM_001330464,NM_001330463,NM_022374,NM_001330460,NM_001330461,NM_001330459,NM_001135673,NM_001308076,NM_001330462,	-	ATL2,
chr2	38570410	38570654	chr2:38570410-38570654	2	2_2_0	19	0.174	exon	NM_001135673,NM_001330464,NM_001330463,NM_022374,NM_001308076,NM_001330462,NM_001330459,	-	ATL2,
chr2	38570410	38581319	chr2:38570410-38581319	2	2_1_0	17	0.19	intron	NM_001330460,NM_001308076,NM_001330459,NM_022374,NM_001330463,NM_001330464,NM_001330461,NM_001135673,NM_001330458,NM_001330462,	-	ATL2,
chr11	63426233	63426724	chr11:63426233-63426724	82	36_38_0	20	0.891	exon	NM_015459,NM_001290048,	-	ATL3,
chr11	63403006	63403806	chr11:63403006-63403806	2	0_1_2	14	0.222	exon	NM_015459,NM_001290048,	-	ATL3,
chr11	108186550	108188248	chr11:108186550-108188248	18	2_8_6	5	0.878	exon	NM_000051,	+	ATM,
chr11	108098322	108106561	chr11:108098322-108106561	10	5_7_2	7	0.741	exon	NM_000051,	+	ATM,
chr11	108098322	108100050	chr11:108098322-108100050	7	5_5_0	15	0.483	exon	NM_000051,	+	ATM,
chr11	108106397	108128333	chr11:108106397-108128333	3	1_1_1	14	0.3	exon	NM_000051,	+	ATM,
chr11	108170441	108175579	chr11:108170441-108175579	3	2_1_0	2	0.75	exon	NM_000051,	+	ATM,
chr11	108106397	108119829	chr11:108106397-108119829	2	2_2_0	13	0.235	exon	NM_000051,	+	ATM,
chr11	108172375	108175579	chr11:108172375-108175579	2	2_2_0	4	0.5	exon	NM_000051,	+	ATM,
chr5	151125840	151133455	chr5:151125840-151133455	3	3_2_1	3	0.667	intron	NM_004045,	-	ATOX1,
chr13	113439449	113460607	chr13:113439449-113460607	3	2_1_1	2	0.75	exon	NM_015205,NM_032189,	+	ATP11A,
chr13	113464933	113496693	chr13:113464933-113496693	2	1_2_1	6	0.4	exon	NM_015205,NM_032189,	+	ATP11A,
chrX	138897037	138908982	chrX:138897037-138908982	12	6_7_2	2	0.923	exon	NM_173694,NM_001010986,	-	ATP11C,
chrX	138839967	138857112	chrX:138839967-138857112	2	1_1_1	2	0.667	exon	NM_173694,NM_001010986,	-	ATP11C,
chr19	19756683	19757156	chr19:19756683-19757156	6	3_4_1	19	0.387	exon	NM_020410,	-	ATP13A1,
chr1	17331509	17332273	chr1:17331509-17332273	2	1_2_1	98	0.039	exon	NM_022089,NM_001141974,NM_001141973,	-	ATP13A2,
chr3	194180200	194182965	chr3:194180200-194182965	32	9_11_19	12	0.842	exon	NM_024524,	-	ATP13A3,
chr3	194154501	194158302	chr3:194154501-194158302	5	3_0_3	3	0.769	exon	NM_024524,	-	ATP13A3,
chr3	194154501	194171005	chr3:194154501-194171005	3	2_2_0	8	0.429	exon	NM_024524,	-	ATP13A3,
chr3	194146071	194152621	chr3:194146071-194152621	2	2_2_0	2	0.667	exon	NM_024524,	-	ATP13A3,
chr1	116926636	116939356	chr1:116926636-116939356	4	2_2_0	165	0.046	exon	NM_001160233,NM_000701,NM_001160234,	+	ATP1A1,
chr1	116926636	116944277	chr1:116926636-116944277	3	1_0_2	135	0.043	exon	NM_001160233,NM_000701,NM_001160234,	+	ATP1A1,
chr12	58340778	58347472	chr12:58340778-58347472	20	3_6_11	4	0.909	exon	NM_001320409,NM_033276,NM_001320410,NM_001320408,	+	ATP23,
chr12	58339411	58347472	chr12:58339411-58347472	7	1_5_6	5	0.737	exon	NM_033276,NM_001320410,NM_001320408,	+	ATP23,
chr16	28898510	28899043	chr16:28898510-28899043	8	3_5_2	0	1	exon	NM_173201,NM_004320,NM_001286075,	+	ATP2A1,
chr12	110778464	110780253	chr12:110778464-110780253	10	8_7_0	49	0.29	exon	NM_001681,NM_170665,	+	ATP2A2,
chr12	110729825	110734542	chr12:110729825-110734542	8	3_6_3	16	0.5	exon	NM_001681,NM_170665,	+	ATP2A2,
chr12	110764195	110765822	chr12:110764195-110765822	7	2_4_2	30	0.318	exon	NM_001681,NM_170665,	+	ATP2A2,
chr12	110760797	110765822	chr12:110760797-110765822	3	1_1_1	20	0.231	exon	NM_001681,NM_170665,	+	ATP2A2,
chr17	3831957	3833728	chr17:3831957-3833728	7	4_4_0	80	0.149	exon	NM_174953,NM_174957,NM_174954,NM_174956,NM_174955,NM_005173,NM_174958,	-	ATP2A3,
chr17	3850685	3854979	chr17:3850685-3854979	7	4_3_1	154	0.083	exon	NM_174953,NM_174957,NM_174954,NM_174956,NM_174955,NM_005173,NM_174958,	-	ATP2A3,
chr17	3850685	3851149	chr17:3850685-3851149	5	3_2_0	174	0.054	exon	NM_174953,NM_174957,NM_174954,NM_174956,NM_174955,NM_005173,NM_174958,	-	ATP2A3,
chr17	3846685	3854979	chr17:3846685-3854979	3	2_1_1	238	0.025	exon	NM_174953,NM_174957,NM_174954,NM_174956,NM_174955,NM_005173,NM_174958,	-	ATP2A3,
chr17	3844265	3846025	chr17:3844265-3846025	2	2_2_0	240	0.016	exon	NM_174953,NM_174957,NM_174954,NM_174956,NM_174955,NM_005173,NM_174958,	-	ATP2A3,
chr17	3853805	3854067	chr17:3853805-3854067	2	1_2_1	183	0.021	exon	NM_174953,NM_174957,NM_174954,NM_174956,NM_174955,NM_005173,NM_174958,	-	ATP2A3,
chr12	90003714	90010816	chr12:90003714-90010816	3	2_2_0	4	0.6	exon	NM_001682,NM_001001323,	-	ATP2B1,
chr1	203676137	203677232	chr1:203676137-203677232	14	10_9_0	13	0.683	exon	NM_001001396,NM_001684,	+	ATP2B4,
chr1	203689677	203690538	chr1:203689677-203690538	4	3_3_0	11	0.421	exon	NM_001001396,NM_001684,	+	ATP2B4,
chr3	130649260	130660543	chr3:130649260-130660543	8	6_5_5	3	0.842	exon	NM_001199183,NM_001199184,NM_001199179,NM_001001487,NM_001199180,NM_001001485,NM_001199185,NM_001199181,NM_014382,NM_001199182,NM_001001486,	+	ATP2C1,
chr3	130685989	130688240	chr3:130685989-130688240	7	2_1_5	11	0.56	exon	NM_001199183,NM_001199184,NM_001199179,NM_001001487,NM_001199180,NM_001001485,NM_001199185,NM_001199181,NM_014382,NM_001199182,NM_001001486,	+	ATP2C1,
chr3	130711795	130720158	chr3:130711795-130720158	3	1_0_2	6	0.5	exon	NM_001199183,NM_001001487,NM_001199180,	+	ATP2C1,
chr16	84449089	84459407	chr16:84449089-84459407	17	8_4_8	49	0.41	exon	NM_014861,NM_001286527,NM_001291454,	+	ATP2C2,
chr16	84455996	84456869	chr16:84455996-84456869	9	7_3_4	52	0.257	exon	NM_014861,NM_001286527,NM_001291454,	+	ATP2C2,
chr16	84492726	84495735	chr16:84492726-84495735	4	0_2_3	26	0.235	exon	NM_014861,NM_001286527,NM_001291454,	+	ATP2C2,
chr16	84432105	84442100	chr16:84432105-84442100	3	2_1_1	40	0.13	exon	NM_014861,NM_001286527,	+	ATP2C2,
chr16	84455996	84459407	chr16:84455996-84459407	3	3_0_2	41	0.128	exon	NM_014861,NM_001286527,NM_001291454,	+	ATP2C2,
chr16	84485527	84486977	chr16:84485527-84486977	3	3_1_2	59	0.092	exon	NM_014861,NM_001286527,NM_001291454,	+	ATP2C2,
chr16	84438734	84459407	chr16:84438734-84459407	2	1_0_2	38	0.095	exon	NM_014861,NM_001286527,	+	ATP2C2,
chr18	43664470	43675097	chr18:43664470-43675097	12	7_4_0	35	0.407	exon	NM_001001935,NM_001001937,NM_004046,NM_001257335,NM_001257334,	-	ATP5A1,
chr12	57036242	57037742	chr12:57036242-57037742	8	5_5_2	169	0.086	exon	NM_001686,	-	ATP5B,
chr12	57037187	57039137	chr12:57037187-57039137	2	2_2_0	317	0.012	exon	NM_001686,	-	ATP5B,
chr12	57038565	57039137	chr12:57038565-57039137	2	2_2_0	339	0.012	exon	NM_001686,	-	ATP5B,
chr10	7839010	7844817	chr10:7839010-7844817	157	65_44_24	22	0.935	exon	NM_001001973,NM_005174,NM_001320886,	+	ATP5C1,
chr10	7838084	7844817	chr10:7838084-7844817	6	1_3_4	19	0.387	exon	NM_001001973,NM_005174,	+	ATP5C1,
chr10	7838084	7842054	chr10:7838084-7842054	2	1_1_1	115	0.034	exon	NM_001001973,NM_005174,	+	ATP5C1,
chr1	111998708	112002258	chr1:111998708-112002258	10	8_8_0	4	0.833	exon	NM_001688,	+	ATP5F1,
chr1	111998708	111999377	chr1:111998708-111999377	2	2_2_0	2	0.667	exon	NM_001688,	+	ATP5F1,
chr12	54062932	54063732	chr12:54062932-54063732	2	2_1_0	22	0.154	exon	NM_001002031,NM_001330269,NM_005176,	-	ATP5G2,
chr7	99055821	99057816	chr7:99055821-99057816	4	3_3_0	10	0.444	exon	NM_001039178,NM_004889,NM_001003713,NM_001003714,	-	ATP5J2,
chr5	81605976	81608670	chr5:81605976-81608670	7	0_6_5	20	0.412	exon	NM_001017971,	+	ATP6AP1L,
chr5	81591312	81606026	chr5:81591312-81606026	3	2_1_3	9	0.4	exon	NM_001017971,	+	ATP6AP1L,
chr5	81591312	81608670	chr5:81591312-81608670	3	0_2_2	19	0.24	exon	NM_001017971,	+	ATP6AP1L,
chr5	81599306	81608670	chr5:81599306-81608670	2	2_2_0	21	0.16	exon	NM_001017971,	+	ATP6AP1L,
chr17	40652725	40653322	chr17:40652725-40653322	44	22_14_7	22	0.8	exon	NM_005177,NM_001130020,NM_001130021,	+	ATP6V0A1,
chr12	124218473	124221818	chr12:124218473-124221818	9	1_3_4	17	0.514	exon	NM_012463,	+	ATP6V0A2,
chr12	124209201	124221818	chr12:124209201-124221818	4	3_4_0	26	0.235	exon	NM_012463,	+	ATP6V0A2,
chr12	124206898	124221818	chr12:124206898-124221818	2	1_2_1	21	0.16	exon	NM_012463,	+	ATP6V0A2,
chr3	113497588	113505230	chr3:113497588-113505230	14	5_7_2	29	0.491	exon	NM_001690,	+	ATP6V1A,
chr3	113507560	113508687	chr3:113507560-113508687	7	5_5_0	31	0.311	exon	NM_001690,	+	ATP6V1A,
chr22	18080960	18082861	chr22:18080960-18082861	11	5_3_7	3	0.88	exon	NM_001696,NM_001039367,NM_001039366,	-	ATP6V1E1,
chr22	18077295	18082861	chr22:18077295-18082861	2	2_0_2	8	0.333	exon	NM_001696,NM_001039367,NM_001039366,	-	ATP6V1E1,
chr8	54723724	54742093	chr8:54723724-54742093	21	7_5_11	14	0.75	exon	NM_213620,NM_015941,	-	ATP6V1H,
chr8	54656137	54682303	chr8:54656137-54682303	3	1_1_1	15	0.286	exon	NM_213619,NM_213620,NM_015941,	-	ATP6V1H,
chr8	54708207	54742093	chr8:54708207-54742093	3	3_2_1	18	0.25	exon	NM_213619,NM_213620,NM_015941,	-	ATP6V1H,
chr8	54708207	54714456	chr8:54708207-54714456	2	2_1_0	27	0.129	exon	NM_213619,NM_213620,NM_015941,	-	ATP6V1H,
chr8	54714359	54742093	chr8:54714359-54742093	2	1_1_1	27	0.129	exon	NM_213619,NM_213620,NM_015941,	-	ATP6V1H,
chrX	77270159	77275895	chrX:77270159-77275895	28	8_19_8	2	0.966	exon	NM_000052,NM_001282224,	+	ATP7A,
chrX	77243738	77258733	chrX:77243738-77258733	6	4_4_0	2	0.857	exon	NM_000052,NM_001282224,	+	ATP7A,
chr4	42505467	42526864	chr4:42505467-42526864	8	1_5_7	14	0.533	exon	NM_001105529,NM_006095,	-	ATP8A1,
chr4	42618050	42629126	chr4:42618050-42629126	8	2_6_5	0	1	exon	NM_001105529,NM_006095,	-	ATP8A1,
chr4	42576636	42602535	chr4:42576636-42602535	4	1_0_3	1	0.889	exon	NM_001105529,NM_006095,	-	ATP8A1,
chr4	42466707	42467093	chr4:42466707-42467093	3	2_2_0	1	0.857	exon	NM_001105529,NM_006095,	-	ATP8A1,
chr4	42505467	42546003	chr4:42505467-42546003	3	3_0_3	14	0.3	exon	NM_001105529,NM_006095,	-	ATP8A1,
chr4	42545934	42558057	chr4:42545934-42558057	3	0_2_2	10	0.375	exon	NM_001105529,NM_006095,	-	ATP8A1,
chr4	42553215	42558057	chr4:42553215-42558057	3	3_0_3	11	0.353	exon	NM_001105529,NM_006095,	-	ATP8A1,
chr4	42487513	42526864	chr4:42487513-42526864	2	2_1_1	11	0.267	exon	NM_001105529,NM_006095,	-	ATP8A1,
chr4	42524177	42558057	chr4:42524177-42558057	2	1_0_2	27	0.129	exon	NM_001105529,NM_006095,	-	ATP8A1,
chr4	42626553	42629126	chr4:42626553-42629126	2	1_1_1	1	0.8	exon	NM_001105529,NM_006095,	-	ATP8A1,
chr13	26343184	26349097	chr13:26343184-26349097	11	7_5_2	6	0.786	exon	NM_016529,NM_001313741,	+	ATP8A2,
chr18	55398859	55399064	chr18:55398859-55399064	7	3_4_0	33	0.298	intron	NM_005603,	-	ATP8B1,
chr18	55352304	55355739	chr18:55352304-55355739	5	1_2_1	17	0.37	exon	NM_005603,	-	ATP8B1,
chr18	55319266	55321307	chr18:55319266-55321307	4	2_1_1	11	0.421	exon	NM_005603,	-	ATP8B1,
chr18	55319266	55322649	chr18:55319266-55322649	2	1_1_1	13	0.235	exon	NM_005603,	-	ATP8B1,
chr18	55351268	55371900	chr18:55351268-55371900	2	1_1_1	9	0.308	exon	NM_005603,	-	ATP8B1,
chr18	55352304	55362764	chr18:55352304-55362764	2	0_2_2	11	0.267	exon	NM_005603,	-	ATP8B1,
chr18	55368271	55373819	chr18:55368271-55373819	2	0_2_1	9	0.308	exon	NM_005603,	-	ATP8B1,
chr18	55398859	55399061	chr18:55398859-55399061	2	2_2_0	33	0.108	exon	NM_005603,	-	ATP8B1,
chr15	50330965	50399205	chr15:50330965-50399205	2	0_2_2	2	0.667	exon	NM_024837,NR_073598,NR_073596,NR_073597,	-	ATP8B4,
chr20	50329505	50346517	chr20:50329505-50346517	136	56_62_11	137	0.665	exon	NM_006045,	-	ATP9A,
chr20	50273477	50307358	chr20:50273477-50307358	104	38_16_31	224	0.481	exon	NM_006045,	-	ATP9A,
chr20	50342358	50346517	chr20:50342358-50346517	83	38_41_6	204	0.449	exon	NM_006045,	-	ATP9A,
chr20	50290692	50307358	chr20:50290692-50307358	64	32_19_15	393	0.246	exon	NM_006045,	-	ATP9A,
chr20	50305603	50314021	chr20:50305603-50314021	17	4_4_12	295	0.103	exon	NM_006045,	-	ATP9A,
chr20	50286536	50292747	chr20:50286536-50292747	12	6_5_5	455	0.05	exon	NM_006045,	-	ATP9A,
chr20	50234029	50235582	chr20:50234029-50235582	10	4_4_5	80	0.2	exon	NM_006045,	-	ATP9A,
chr20	50286536	50287796	chr20:50286536-50287796	9	6_6_0	303	0.056	exon	NM_006045,	-	ATP9A,
chr20	50273477	50292747	chr20:50273477-50292747	8	5_4_3	385	0.04	exon	NM_006045,	-	ATP9A,
chr20	50286536	50307358	chr20:50286536-50307358	8	5_4_5	297	0.051	exon	NM_006045,	-	ATP9A,
chr20	50273477	50287796	chr20:50273477-50287796	5	4_3_0	246	0.039	exon	NM_006045,	-	ATP9A,
chr20	50290692	50314021	chr20:50290692-50314021	5	3_0_3	327	0.03	exon	NM_006045,	-	ATP9A,
chr20	50255882	50346517	chr20:50255882-50346517	4	3_3_0	131	0.058	exon	NM_006045,	-	ATP9A,
chr20	50305603	50346517	chr20:50305603-50346517	4	1_2_3	291	0.027	exon	NM_006045,	-	ATP9A,
chr20	50255882	50292747	chr20:50255882-50292747	3	2_1_2	361	0.016	exon	NM_006045,	-	ATP9A,
chr20	50255882	50314021	chr20:50255882-50314021	3	3_2_1	135	0.043	exon	NM_006045,	-	ATP9A,
chr20	50224066	50230371	chr20:50224066-50230371	2	0_2_2	52	0.071	exon	NM_006045,	-	ATP9A,
chr20	50286536	50314021	chr20:50286536-50314021	2	1_0_2	230	0.017	exon	NM_006045,	-	ATP9A,
chr18	76856476	76886375	chr18:76856476-76886375	15	10_8_2	38	0.441	exon	NM_001306085,NM_198531,	+	ATP9B,
chr18	76886267	76936907	chr18:76886267-76936907	14	5_2_4	33	0.459	exon	NM_001306085,NM_198531,	+	ATP9B,
chr18	76856476	76914555	chr18:76856476-76914555	10	7_4_5	33	0.377	exon	NM_001306085,NM_198531,	+	ATP9B,
chr18	76953183	76967012	chr18:76953183-76967012	8	2_1_3	45	0.262	exon	NM_001306085,NM_198531,	+	ATP9B,
chr18	76886267	76967012	chr18:76886267-76967012	7	3_2_3	39	0.264	exon	NM_001306085,NM_198531,	+	ATP9B,
chr18	77063604	77067234	chr18:77063604-77067234	7	5_6_1	30	0.318	exon	NM_001306085,NM_198531,	+	ATP9B,
chr18	76886267	76914555	chr18:76886267-76914555	6	5_0_6	47	0.203	exon	NM_001306085,NM_198531,	+	ATP9B,
chr18	76953183	76974038	chr18:76953183-76974038	6	3_4_3	33	0.267	exon	NM_001306085,NM_198531,	+	ATP9B,
chr18	77037054	77067234	chr18:77037054-77067234	6	4_5_0	20	0.375	exon	NM_001306085,NM_198531,	+	ATP9B,
chr18	77013381	77067234	chr18:77013381-77067234	4	3_2_0	22	0.267	exon	NM_001306085,NM_198531,	+	ATP9B,
chr18	76886267	76936948	chr18:76886267-76936948	3	2_2_0	18	0.25	intron	NM_001306085,NM_198531,	+	ATP9B,
chr18	76886267	77037196	chr18:76886267-77037196	3	1_3_2	32	0.158	exon	NM_001306085,NM_198531,	+	ATP9B,
chr18	77036105	77037196	chr18:77036105-77037196	3	2_2_0	17	0.261	intron	NM_001306085,NM_198531,	+	ATP9B,
chr18	77089141	77097449	chr18:77089141-77097449	3	3_2_0	28	0.176	exon	NM_001306085,NM_198531,	+	ATP9B,
chr18	76856476	76936907	chr18:76856476-76936907	2	1_2_0	21	0.16	exon	NM_001306085,NM_198531,	+	ATP9B,
chr18	76856476	76967012	chr18:76856476-76967012	2	2_1_1	27	0.129	exon	NM_001306085,NM_198531,	+	ATP9B,
chr18	76886267	76953263	chr18:76886267-76953263	2	0_2_2	46	0.08	exon	NM_001306085,NM_198531,	+	ATP9B,
chr18	77021408	77067234	chr18:77021408-77067234	2	1_2_0	16	0.2	intron	NM_001306085,NM_198531,	+	ATP9B,
chr17	17924437	17929730	chr17:17924437-17929730	12	4_6_4	27	0.471	exon	NM_145691,	-	ATPAF2,
chr17	17927938	17931973	chr17:17927938-17931973	9	3_3_7	28	0.391	exon	NM_145691,	-	ATPAF2,
chr17	17924437	17931973	chr17:17924437-17931973	4	3_0_4	19	0.296	exon	NM_145691,	-	ATPAF2,
chr3	142183939	142186910	chr3:142183939-142186910	4	4_3_0	2	0.8	exon	NM_001184,	-	ATR,
chr3	142217439	142222295	chr3:142217439-142222295	3	2_2_0	26	0.188	exon	NM_001184,	-	ATR,
chr3	142238511	142241683	chr3:142238511-142241683	3	1_1_1	6	0.5	exon	NM_001184,	-	ATR,
chr3	142277466	142279296	chr3:142277466-142279296	2	2_2_0	3	0.571	exon	NM_001184,	-	ATR,
chr20	3556474	3559419	chr20:3556474-3559419	3	2_1_1	13	0.316	exon	NM_139321,NM_001207047,NM_001323332,NM_139322,	+	ATRN,
chr10	117221451	117228839	chr10:117221451-117228839	37	16_22_6	6	0.925	exon	NM_207303,	+	ATRNL1,
chr10	117221451	117278834	chr10:117221451-117278834	9	3_4_6	0	1	exon	NM_207303,	+	ATRNL1,
chr10	116879949	116931050	chr10:116879949-116931050	3	2_2_0	1	0.857	exon	NM_207303,	+	ATRNL1,
chr10	117221479	117278828	chr10:117221479-117278828	3	1_0_3	6	0.5	exon	NM_207303,	-	ATRNL1,
chr10	117221485	117228839	chr10:117221485-117228839	2	0_2_2	11	0.267	exon	NM_207303,	+	ATRNL1,
chrX	76944311	76954117	chrX:76944311-76954117	5	2_0_2	1	0.909	exon	NM_000489,NM_138270,	-	ATRX,
chrX	76776266	76778879	chrX:76776266-76778879	4	3_3_1	2	0.8	exon	NM_000489,NM_138270,	-	ATRX,
chrX	76812922	76814317	chrX:76812922-76814317	4	3_3_1	7	0.533	exon	NM_000489,NM_138270,	-	ATRX,
chrX	76845304	76856033	chrX:76845304-76856033	4	0_2_3	4	0.667	exon	NM_000489,NM_138270,	-	ATRX,
chrX	76812922	76829823	chrX:76812922-76829823	3	3_2_1	3	0.667	exon	NM_000489,NM_138270,	-	ATRX,
chrX	76845304	76851255	chrX:76845304-76851255	2	0_2_2	4	0.5	intron	NM_138270,NM_000489,	-	ATRX,
chr6	16586011	16753578	chr6:16586011-16753578	3	2_2_0	24	0.2	exon	NM_000332,NM_001128164,	-	ATXN1,
chr6	16658007	16753578	chr6:16658007-16753578	2	2_2_0	27	0.129	exon	NM_000332,NM_001128164,	-	ATXN1,
chr22	46125305	46136418	chr22:46125305-46136418	167	63_60_4	152	0.687	exon	NM_001167621,NM_013236,	+	ATXN10,
chr22	46189425	46202902	chr22:46189425-46202902	130	59_22_36	9	0.967	intron	NM_001167621,NM_013236,	+	ATXN10,
chr22	46085592	46098727	chr22:46085592-46098727	74	29_35_1	149	0.498	exon	NM_013236,	+	ATXN10,
chr22	46085592	46136418	chr22:46085592-46136418	72	35_34_3	39	0.787	exon	NM_013236,	+	ATXN10,
chr22	46085592	46114373	chr22:46085592-46114373	64	30_21_10	105	0.549	exon	NM_013236,	+	ATXN10,
chr22	46085592	46125470	chr22:46085592-46125470	19	9_12_0	174	0.179	exon	NM_013236,	+	ATXN10,
chr22	46096162	46136418	chr22:46096162-46136418	14	7_10_2	243	0.103	exon	NM_001167621,NM_013236,	+	ATXN10,
chr22	46132848	46202902	chr22:46132848-46202902	13	6_0_9	39	0.4	intron	NM_001167621,NM_013236,	+	ATXN10,
chr22	46202839	46239613	chr22:46202839-46239613	11	3_4_9	42	0.344	exon	NM_001167621,NM_013236,	+	ATXN10,
chr22	46202839	46207673	chr22:46202839-46207673	8	5_2_4	42	0.276	intron	NM_001167621,NM_013236,	+	ATXN10,
chr22	46096162	46098727	chr22:46096162-46098727	6	2_4_2	341	0.034	exon	NM_001167621,NM_013236,	+	ATXN10,
chr22	46088876	46114373	chr22:46088876-46114373	5	1_0_3	293	0.033	exon	NM_001167621,NM_013236,	+	ATXN10,
chr22	46096162	46114373	chr22:46096162-46114373	5	2_1_5	308	0.031	exon	NM_001167621,NM_013236,	+	ATXN10,
chr22	46088876	46136418	chr22:46088876-46136418	4	1_2_1	228	0.034	exon	NM_001167621,NM_013236,	+	ATXN10,
chr22	46096162	46125470	chr22:46096162-46125470	4	1_4_3	377	0.021	exon	NM_001167621,NM_013236,	+	ATXN10,
chr22	46125305	46156905	chr22:46125305-46156905	3	2_2_0	119	0.048	intron	NM_001167621,NM_013236,	+	ATXN10,
chr22	46085592	46156905	chr22:46085592-46156905	2	2_2_0	6	0.4	intron	NM_001167621,NM_013236,	+	ATXN10,
chr12	111990084	111993723	chr12:111990084-111993723	197	68_13_59	38	0.912	exon	NM_002973,NR_132311,NM_001310121,	-	ATXN2,
chr12	111947353	111948386	chr12:111947353-111948386	54	9_25_21	27	0.8	exon	NM_002973,NM_001310123,NR_132311,NM_001310121,	-	ATXN2,
chr12	111920591	111924628	chr12:111920591-111924628	16	2_2_7	14	0.696	intron	NM_001310123,NM_001310121,NR_132311,NM_002973,	-	ATXN2,
chr12	111962996	111990781	chr12:111962996-111990781	14	9_5_5	92	0.233	exon	NM_002973,NR_132311,NM_001310121,	-	ATXN2,
chr12	111923075	111924628	chr12:111923075-111924628	12	4_2_9	24	0.5	exon	NM_002973,NM_001310123,NM_001310121,	-	ATXN2,
chr12	111923069	111924628	chr12:111923069-111924628	11	6_0_9	22	0.5	intron	NM_001310123,NM_001310121,NR_132311,NM_002973,	-	ATXN2,
chr12	111907912	111924628	chr12:111907912-111924628	10	1_1_5	15	0.571	exon	NM_002973,NM_001310123,NR_132311,NM_001310121,	-	ATXN2,
chr12	111962996	111993723	chr12:111962996-111993723	10	5_2_5	21	0.488	exon	NM_002973,NR_132311,NM_001310121,	-	ATXN2,
chr12	111947353	111951343	chr12:111947353-111951343	9	3_7_5	29	0.383	exon	NM_002973,NM_001310123,NR_132311,NM_001310121,	-	ATXN2,
chr12	111916874	111924628	chr12:111916874-111924628	8	0_4_6	14	0.533	intron	NM_001310123,NM_001310121,NR_132311,NM_002973,	-	ATXN2,
chr12	111951161	111957880	chr12:111951161-111957880	8	7_7_0	28	0.364	exon	NM_002973,NM_001310123,NR_132311,NM_001310121,	-	ATXN2,
chr12	111990084	111990781	chr12:111990084-111990781	7	5_4_1	105	0.118	exon	NM_002973,NR_132311,NM_001310121,	-	ATXN2,
chr12	111951161	111993723	chr12:111951161-111993723	6	4_1_4	18	0.4	exon	NM_002973,NR_132311,NM_001310121,	-	ATXN2,
chr12	111991962	111993723	chr12:111991962-111993723	4	0_2_3	74	0.098	exon	NM_002973,NR_132311,NM_001310121,	-	ATXN2,
chr12	111990084	112003084	chr12:111990084-112003084	3	2_0_2	34	0.15	intron	NM_001310123,NM_001310121,NR_132311,NM_002973,	-	ATXN2,
chr12	111947353	111993723	chr12:111947353-111993723	2	0_2_2	15	0.211	exon	NM_002973,NR_132311,NM_001310121,	-	ATXN2,
chr16	28836687	28838307	chr16:28836687-28838307	3	0_2_1	5	0.545	exon	NM_007245,NM_148415,NM_145714,NM_017492,NM_001308230,NM_148414,NM_148416,	+	ATXN2L,
chr14	92559596	92563182	chr14:92559596-92563182	15	3_8_4	5	0.857	exon	NR_028459,NR_028453,NR_028455,NM_001127696,NM_004993,NM_001164778,NR_028460,NR_028461,NR_028465,NR_028457,NR_028468,NR_028458,NR_028462,	-	ATXN3,
chr14	92555074	92562481	chr14:92555074-92562481	4	2_1_3	21	0.276	exon	NR_028456,NM_001127697,NM_030660,NR_028459,NR_028453,NR_028455,NR_028467,NM_004993,NR_028464,NR_028469,NR_028454,NR_028457,NR_028468,NR_028458,NR_028462,	-	ATXN3,
chr14	92555074	92563182	chr14:92555074-92563182	4	1_2_1	4	0.667	exon	NM_001127697,NR_028459,NR_028453,NR_028455,NM_001127696,NR_028467,NM_004993,NR_028464,NR_028465,NR_028457,NR_028468,NR_028458,NR_028462,	-	ATXN3,
chr14	92537279	92555161	chr14:92537279-92555161	3	2_2_1	7	0.462	exon	NR_028456,NM_001127697,NM_030660,NR_028459,NR_028453,NR_028455,NM_001127696,NR_028467,NM_004993,NR_028464,NR_028469,NM_001164781,NR_028465,NM_001164780,NR_028454,NM_001164779,NR_028457,NR_028468,NR_028462,NR_028458,	-	ATXN3,
chr14	92548644	92555161	chr14:92548644-92555161	3	1_0_2	17	0.261	exon	NR_028456,NM_001127697,NM_030660,NR_028459,NR_028453,NR_028455,NM_001127696,NR_028467,NM_004993,NR_028464,NR_028469,NM_001164781,NR_028465,NM_001164780,NR_028454,NM_001164779,NR_028457,NR_028462,NR_028458,	-	ATXN3,
chr14	92555074	92560175	chr14:92555074-92560175	2	1_1_2	16	0.2	exon	NM_030660,NR_028459,NM_001127696,NM_004993,NM_001164781,	-	ATXN3,
chr3	63898264	63898901	chr3:63898264-63898901	2575	187_78_170	619	0.893	exon	NM_001177387,NM_000333,	+	ATXN7,
chr3	63884075	63898901	chr3:63884075-63898901	318	59_35_83	432	0.596	exon	NM_001177387,NM_000333,	+	ATXN7,
chr3	63884075	63938159	chr3:63884075-63938159	58	22_24_18	182	0.389	exon	NM_001177387,NM_000333,	+	ATXN7,
chr3	63884075	63907005	chr3:63884075-63907005	22	11_2_13	187	0.19	intron	NM_000333,NM_001177387,	+	ATXN7,
chr3	63898264	63938159	chr3:63898264-63938159	7	5_5_0	426	0.032	exon	NM_001177387,NM_000333,	+	ATXN7,
chr3	63850550	63898901	chr3:63850550-63898901	5	3_2_2	271	0.036	exon	NM_000333,	+	ATXN7,
chr3	63850550	63884173	chr3:63850550-63884173	4	4_3_1	210	0.037	exon	NM_000333,	+	ATXN7,
chr3	63850574	63884173	chr3:63850574-63884173	3	3_2_1	220	0.027	exon	NM_000333,	+	ATXN7,
chr3	63850574	63907005	chr3:63850574-63907005	3	0_2_2	29	0.171	intron	NM_000333,	+	ATXN7,
chr3	63864138	63898901	chr3:63864138-63898901	3	0_1_3	263	0.022	intron	NM_000333,	+	ATXN7,
chr3	63898264	63907005	chr3:63898264-63907005	3	2_0_1	431	0.014	intron	NM_000333,NM_001177387,	+	ATXN7,
chr7	105278800	105283568	chr7:105278800-105283568	20	10_12_0	19	0.678	exon	NM_020725,NM_001318229,NM_138495,	-	ATXN7L1,
chr7	105260647	105264714	chr7:105260647-105264714	10	8_7_1	7	0.741	exon	NM_020725,NM_001318229,NM_138495,	-	ATXN7L1,
chr7	105305263	105305735	chr7:105305263-105305735	8	1_2_0	15	0.516	intron	NM_138495,NM_020725,NM_001318229,	-	ATXN7L1,
chr7	105305513	105305735	chr7:105305513-105305735	8	5_3_0	23	0.41	exon	NM_020725,NM_001318229,NM_138495,	-	ATXN7L1,
chr7	105305513	105319627	chr7:105305513-105319627	7	5_5_0	9	0.609	exon	NM_001318229,	-	ATXN7L1,
chr7	105278800	105305735	chr7:105278800-105305735	5	5_5_0	25	0.286	exon	NM_020725,NM_001318229,NM_138495,	-	ATXN7L1,
chr7	105305513	105318511	chr7:105305513-105318511	4	2_2_0	11	0.421	exon	NM_001318229,	-	ATXN7L1,
chr7	105278800	105280016	chr7:105278800-105280016	2	2_1_1	21	0.16	exon	NM_020725,NM_001318229,NM_138495,	-	ATXN7L1,
chr7	105305513	105316519	chr7:105305513-105316519	2	2_2_0	9	0.308	intron	NM_138495,NM_020725,NM_001318229,	-	ATXN7L1,
chr9	94058303	94089985	chr9:94058303-94089985	10	5_5_5	12	0.625	intron	NM_001698,NM_001306190,	-	AUH,
chr9	94058303	94118437	chr9:94058303-94118437	6	2_3_5	14	0.462	exon	NM_001698,NM_001306190,	-	AUH,
chr9	94027199	94118437	chr9:94027199-94118437	3	2_0_1	4	0.6	intron	NM_001698,NM_001306190,	-	AUH,
chr9	94058303	94087686	chr9:94058303-94087686	2	2_0_2	17	0.19	exon	NM_001698,	-	AUH,
chr9	94087600	94089985	chr9:94087600-94089985	2	1_1_1	15	0.211	intron	NM_001698,NM_001306190,	-	AUH,
chr20	54956489	54961589	chr20:54956489-54961589	126	49_51_7	53	0.826	exon	NM_198434,NM_001323304,NM_001323305,NM_198433,NM_198435,NM_198436,NM_003600,NM_198437,NM_001323303,	-	AURKA,
chr20	54956489	54959380	chr20:54956489-54959380	101	36_12_11	55	0.786	exon	NM_198434,NM_001323304,NM_001323305,NM_198433,NM_198435,NM_198436,NM_003600,NM_198437,NM_001323303,	-	AURKA,
chr20	54961313	54963258	chr20:54961313-54963258	18	9_1_9	80	0.31	exon	NM_198434,NM_001323304,NM_001323305,NM_198433,NM_198435,NM_198436,NM_003600,NM_198437,NM_001323303,	-	AURKA,
chr20	54958041	54961589	chr20:54958041-54961589	10	6_6_0	129	0.134	exon	NM_198434,NM_001323304,NM_001323305,NM_198433,NM_198435,NM_198436,NM_003600,NM_198437,NM_001323303,	-	AURKA,
chr20	54958041	54959380	chr20:54958041-54959380	3	3_1_0	132	0.043	exon	NM_198434,NM_001323304,NM_001323305,NM_198433,NM_198435,NM_198436,NM_003600,NM_198437,NM_001323303,	-	AURKA,
chr20	54958041	54965721	chr20:54958041-54965721	3	3_2_1	136	0.042	exon	NM_198434,NM_001323305,NM_198433,NM_198436,NM_001323303,	-	AURKA,
[truncated: 21,831 more rows]

## Sheet: E2
chr	circRNA_start	circRNA_end	chr:circRNA_start-circRNA_end	#junction_reads	SM_MS_SMS	#non_junction_reads	junction_reads_ratio	circRNA_type	gene_id	strand	gene_symbol
chr12	53701836	53714476	chr12:53701836-53714476	8	4_7_3	76	0.174	exon	NM_015665,NM_001173466,	-	AAAS,
chr12	53708082	53709566	chr12:53708082-53709566	5	3_1_2	63	0.137	exon	NM_015665,NM_001173466,	-	AAAS,
chr12	125587225	125591814	chr12:125587225-125591814	20	9_9_1	42	0.488	exon	NM_001319840,NM_001319839,NM_023928,	+	AACS,
chr12	125558422	125570989	chr12:125558422-125570989	7	2_4_4	30	0.318	exon	NM_001319840,NM_001319839,NM_023928,	+	AACS,
chr12	125587225	125587627	chr12:125587225-125587627	7	2_2_2	57	0.197	exon	NM_001319840,NM_001319839,NM_023928,	+	AACS,
chr12	125587225	125599103	chr12:125587225-125599103	6	3_2_3	24	0.333	exon	NM_001319840,NM_001319839,NM_023928,	+	AACS,
chr12	125609251	125619398	chr12:125609251-125619398	4	1_1_4	50	0.138	exon	NM_001319840,NM_001319839,NM_023928,	+	AACS,
chr15	67524152	67529158	chr15:67524152-67529158	426	53_92_42	104	0.891	exon	NM_001271885,NM_024666,NM_001271886,	-	AAGAB,
chr15	67523568	67529158	chr15:67523568-67529158	55	22_29_8	29	0.791	intron	NM_001271886,NM_024666,NM_001271885,	-	AAGAB,
chr15	67528317	67529158	chr15:67528317-67529158	16	4_11_3	191	0.143	exon	NM_001271885,NM_024666,NM_001271886,	-	AAGAB,
chr15	67519239	67529158	chr15:67519239-67529158	10	1_7_6	29	0.408	intron	NM_001271886,NM_024666,NM_001271885,	-	AAGAB,
chr15	67500900	67529158	chr15:67500900-67529158	2	1_1_1	62	0.061	exon	NM_001271885,NM_024666,NM_001271886,	-	AAGAB,
chr2	69723117	69736595	chr2:69723117-69736595	2	1_2_1	0	1	intron	NM_014911,	-	AAK1,
chr2	69757140	69759294	chr2:69757140-69759294	2	2_2_0	0	1	exon	NM_014911,	-	AAK1,
chr11	77552065	77553674	chr11:77552065-77553674	4	2_4_2	25	0.242	exon	NM_001316957,NM_001316961,NM_001316958,NM_001316962,	+	AAMDC,
chr16	70292883	70296427	chr16:70292883-70296427	50	25_27_0	259	0.279	exon	NM_001605,	-	AARS,
chr16	70294947	70296427	chr16:70294947-70296427	47	22_24_7	389	0.195	exon	NM_001605,	-	AARS,
chr16	70294947	70302282	chr16:70294947-70302282	15	8_7_7	354	0.078	exon	NM_001605,	-	AARS,
chr16	70292883	70302282	chr16:70292883-70302282	7	4_4_1	223	0.059	exon	NM_001605,	-	AARS,
chr16	70292883	70295060	chr16:70292883-70295060	6	5_3_1	300	0.038	exon	NM_001605,	-	AARS,
chr16	70289631	70302282	chr16:70289631-70302282	5	2_2_3	180	0.053	exon	NM_001605,	-	AARS,
chr16	70294947	70301712	chr16:70294947-70301712	5	1_3_3	345	0.028	exon	NM_001605,	-	AARS,
chr16	70292883	70301712	chr16:70292883-70301712	4	3_3_0	215	0.036	exon	NM_001605,	-	AARS,
chr16	70301562	70302282	chr16:70301562-70302282	4	3_2_0	217	0.036	exon	NM_001605,	-	AARS,
chr16	70291936	70293089	chr16:70291936-70293089	3	2_1_0	317	0.019	exon	NM_001605,	-	AARS,
chr16	70298861	70299565	chr16:70298861-70299565	3	3_3_0	267	0.022	exon	NM_001605,	-	AARS,
chr17	41109155	41116254	chr17:41109155-41116254	5	1_2_1	19	0.345	exon	NM_025267,NM_001261434,NM_001136042,	-	AARSD1,PTGES3L-AARSD1,
chr17	41106893	41107384	chr17:41106893-41107384	2	1_2_1	13	0.235	intron	NM_001261434,NM_025267,NM_001136042,	-	AARSD1,PTGES3L-AARSD1,
chr17	35310186	35311207	chr17:35310186-35311207	44	29_28_0	39	0.693	exon	NM_012138,	+	AATF,
chr17	35343916	35348156	chr17:35343916-35348156	19	11_4_10	35	0.521	exon	NM_012138,	+	AATF,
chr17	35376304	35388982	chr17:35376304-35388982	11	5_2_7	23	0.489	exon	NM_012138,	+	AATF,
chr17	35343916	35378313	chr17:35343916-35378313	3	3_1_2	30	0.167	exon	NM_012138,	+	AATF,
chr17	35345818	35388982	chr17:35345818-35388982	3	2_1_3	40	0.13	exon	NM_012138,	+	AATF,
chr17	35343916	35388982	chr17:35343916-35388982	2	2_1_1	33	0.108	exon	NM_012138,	+	AATF,
chr16	8829556	8851663	chr16:8829556-8851663	9	5_2_7	291	0.058	exon	NM_000663,NM_020686,NM_001127448,	+	ABAT,
chr16	8860065	8862830	chr16:8860065-8862830	5	2_4_1	309	0.031	exon	NM_000663,NM_020686,NM_001127448,	+	ABAT,
chr16	8839858	8844396	chr16:8839858-8844396	4	3_4_1	368	0.021	exon	NM_000663,NM_020686,NM_001127448,	+	ABAT,
chr4	424133	431300	chr4:424133-431300	6	5_3_2	4	0.75	intron	NR_002451,	-	ABCA11P,
chr2	215890397	215891662	chr2:215890397-215891662	3	2_1_1	2	0.75	exon	NM_015657,NR_103740,NM_173076,	-	ABCA12,
chr16	2369582	2369841	chr16:2369582-2369841	82	34_39_0	153	0.517	exon	NM_001089,	-	ABCA3,
chr16	2378454	2379855	chr16:2378454-2379855	42	23_25_2	146	0.365	exon	NM_001089,	-	ABCA3,
chr16	2367284	2369841	chr16:2367284-2369841	23	12_12_3	126	0.267	exon	NM_001089,	-	ABCA3,
chr16	2367284	2367765	chr16:2367284-2367765	9	5_6_2	113	0.137	exon	NM_001089,	-	ABCA3,
chr16	2373524	2379855	chr16:2373524-2379855	9	7_7_0	166	0.098	exon	NM_001089,	-	ABCA3,
chr16	2369582	2379855	chr16:2369582-2379855	6	3_3_0	164	0.068	exon	NM_001089,	-	ABCA3,
chr17	67270084	67280213	chr17:67270084-67280213	7	1_2_2	2	0.875	intron	NM_018672,NM_172232,	-	ABCA5,
chr17	67270100	67280213	chr17:67270100-67280213	4	2_2_0	2	0.8	exon	NM_018672,NM_172232,	-	ABCA5,
chr17	67124760	67130883	chr17:67124760-67130883	4	2_2_0	0	1	exon	NM_080284,	-	ABCA6,
chr1	229675203	229678118	chr1:229675203-229678118	4	3_3_0	8	0.5	exon	NM_012089,	-	ABCB10,
chr1	229665946	229667478	chr1:229665946-229667478	3	3_2_0	10	0.375	exon	NM_012089,	-	ABCB10,
chr1	229675203	229685181	chr1:229675203-229685181	3	1_2_1	9	0.4	exon	NM_012089,	-	ABCB10,
chr1	229677984	229683448	chr1:229677984-229683448	2	2_2_0	11	0.267	exon	NM_012089,	-	ABCB10,
chr7	87068983	87069718	chr7:87068983-87069718	9	7_7_1	4	0.818	exon	NM_018850,NM_018849,NM_000443,	-	ABCB4,
chr2	220077109	220079804	chr2:220077109-220079804	7	3_4_3	56	0.2	exon	NM_005689,	-	ABCB6,
chr2	220077109	220082529	chr2:220077109-220082529	3	0_2_1	41	0.128	exon	NM_005689,	-	ABCB6,
chr2	220077730	220079804	chr2:220077730-220079804	2	0_2_2	55	0.068	exon	NM_005689,	-	ABCB6,
chr12	123416739	123419978	chr12:123416739-123419978	22	13_17_0	20	0.688	exon	NM_203444,NM_001243013,NM_019625,NM_019624,NM_001243014,	-	ABCB9,
chr12	123419819	123425542	chr12:123419819-123425542	7	3_3_0	25	0.359	exon	NM_203444,NM_019625,NM_019624,NM_001243014,	-	ABCB9,
chr12	123430572	123435112	chr12:123430572-123435112	5	3_4_0	21	0.323	exon	NM_203444,NM_001243013,NM_019625,NM_019624,NM_001243014,	-	ABCB9,
chr12	123419819	123435112	chr12:123419819-123435112	4	4_4_0	15	0.348	exon	NM_203444,NM_001243013,NM_019625,NM_019624,NM_001243014,	-	ABCB9,
chr12	123424658	123425542	chr12:123424658-123425542	4	3_3_0	34	0.19	exon	NM_203444,NM_019625,NM_019624,NM_001243014,	-	ABCB9,
chr12	123405521	123435112	chr12:123405521-123435112	3	1_3_2	9	0.4	exon	NM_001243014,	-	ABCB9,
chr16	16218646	16219768	chr16:16218646-16219768	43	25_21_10	23	0.789	exon	NM_004996,	+	ABCC1,
chr16	16180681	16196574	chr16:16180681-16196574	25	19_15_5	21	0.704	exon	NM_004996,	+	ABCC1,
chr16	16108348	16110478	chr16:16108348-16110478	16	8_8_0	25	0.561	exon	NM_004996,	+	ABCC1,
chr16	16180681	16184445	chr16:16180681-16184445	15	8_11_0	24	0.556	exon	NM_004996,	+	ABCC1,
chr16	16146581	16150152	chr16:16146581-16150152	13	8_11_3	61	0.299	exon	NM_004996,	+	ABCC1,
chr16	16126966	16150152	chr16:16126966-16150152	10	4_6_4	40	0.333	exon	NM_004996,	+	ABCC1,
chr16	16205232	16205439	chr16:16205232-16205439	10	6_3_0	34	0.37	exon	NM_004996,	+	ABCC1,
chr16	16101673	16110478	chr16:16101673-16110478	8	6_6_0	19	0.457	exon	NM_004996,	+	ABCC1,
chr16	16200595	16205439	chr16:16200595-16205439	8	7_7_0	24	0.4	exon	NM_004996,	+	ABCC1,
chr16	16218646	16225792	chr16:16218646-16225792	7	5_6_0	11	0.56	exon	NM_004996,	+	ABCC1,
chr16	16101673	16108485	chr16:16101673-16108485	5	3_4_1	28	0.263	exon	NM_004996,	+	ABCC1,
chr16	16215832	16219768	chr16:16215832-16219768	5	5_5_0	25	0.286	exon	NM_004996,	+	ABCC1,
chr16	16103633	16108485	chr16:16103633-16108485	4	3_3_0	38	0.174	exon	NM_004996,	+	ABCC1,
chr16	16110353	16150152	chr16:16110353-16150152	4	2_2_0	52	0.133	exon	NM_004996,	+	ABCC1,
chr16	16149949	16162159	chr16:16149949-16162159	4	2_2_0	43	0.157	exon	NM_004996,	+	ABCC1,
chr16	16101673	16103758	chr16:16101673-16103758	3	3_3_0	39	0.133	exon	NM_004996,	+	ABCC1,
chr16	16126966	16130460	chr16:16126966-16130460	3	0_1_3	20	0.231	exon	NM_004996,	+	ABCC1,
chr16	16138307	16196574	chr16:16138307-16196574	3	2_2_0	27	0.182	exon	NM_004996,	+	ABCC1,
chr16	16162013	16165586	chr16:16162013-16165586	3	3_1_2	40	0.13	exon	NM_004996,	+	ABCC1,
chr16	16235030	16236799	chr16:16235030-16236799	3	2_2_0	4	0.6	exon	NM_004996,	+	ABCC1,
chr16	16108348	16130460	chr16:16108348-16130460	2	2_2_0	32	0.111	exon	NM_004996,	+	ABCC1,
chr16	16126966	16142160	chr16:16126966-16142160	2	1_2_1	38	0.095	exon	NM_004996,	+	ABCC1,
chr16	16162013	16184445	chr16:16162013-16184445	2	2_2_0	42	0.087	exon	NM_004996,	+	ABCC1,
chr13	95813443	95840796	chr13:95813443-95840796	12	6_4_2	6	0.8	exon	NM_001301830,NM_001301829,NM_005845,NM_001105515,	-	ABCC4,
chr13	95829961	95840796	chr13:95829961-95840796	10	3_5_3	14	0.588	exon	NM_001301830,NM_001301829,NM_005845,NM_001105515,	-	ABCC4,
chr13	95813443	95818621	chr13:95813443-95818621	6	5_5_0	12	0.5	exon	NM_001301830,NM_001301829,NM_005845,NM_001105515,	-	ABCC4,
chr13	95822786	95840796	chr13:95822786-95840796	3	1_2_1	8	0.429	exon	NM_001301830,NM_001301829,NM_005845,NM_001105515,	-	ABCC4,
chr3	183695305	183696439	chr3:183695305-183696439	115	35_53_20	59	0.796	exon	NM_005688,NM_001320032,	-	ABCC5,
chr3	183677521	183700795	chr3:183677521-183700795	20	10_15_2	6	0.87	exon	NM_005688,NM_001320032,	-	ABCC5,
chr3	183655689	183671058	chr3:183655689-183671058	11	9_8_0	13	0.629	exon	NM_005688,NM_001320032,	-	ABCC5,
chr3	183677521	183696439	chr3:183677521-183696439	10	2_5_4	23	0.465	exon	NM_005688,NM_001320032,	-	ABCC5,
chr3	183685483	183695412	chr3:183685483-183695412	5	3_2_3	135	0.069	exon	NM_005688,NM_001320032,	-	ABCC5,
chr3	183705558	183732235	chr3:183705558-183732235	5	3_3_0	13	0.435	exon	NM_001023587,NM_005688,NR_135125,NM_001320032,	-	ABCC5,
chr3	183655689	183665298	chr3:183655689-183665298	4	3_4_0	19	0.296	exon	NM_005688,NM_001320032,	-	ABCC5,
chr3	183643343	183646613	chr3:183643343-183646613	3	2_0_1	12	0.333	exon	NM_005688,NM_001320032,	-	ABCC5,
chr3	183663638	183665298	chr3:183663638-183665298	2	1_1_1	23	0.148	exon	NM_005688,NM_001320032,	-	ABCC5,
chr1	94953098	94956803	chr1:94953098-94956803	53	9_6_25	9	0.922	exon	NM_002858,	+	ABCD3,
chr1	94964158	94965170	chr1:94964158-94965170	8	1_4_4	4	0.8	exon	NM_002858,	+	ABCD3,
chr1	94924163	94933563	chr1:94924163-94933563	7	1_2_5	24	0.368	exon	NM_002858,NM_001122674,	+	ABCD3,
chr1	94924163	94948795	chr1:94924163-94948795	5	1_1_4	10	0.5	exon	NM_002858,	+	ABCD3,
chr1	94921289	94933563	chr1:94921289-94933563	4	1_2_3	17	0.32	intron	NM_001122674,NM_002858,	+	ABCD3,
chr1	94924163	94930429	chr1:94924163-94930429	4	0_1_2	20	0.286	exon	NM_002858,NM_001122674,	+	ABCD3,
chr1	94964158	94972198	chr1:94964158-94972198	4	2_3_2	2	0.8	exon	NM_002858,	+	ABCD3,
chr14	74756186	74757202	chr14:74756186-74757202	7	0_4_4	18	0.438	exon	NR_003256,NM_005050,	-	ABCD4,
chr14	74761851	74763152	chr14:74761851-74763152	5	0_2_3	21	0.323	exon	NR_003256,NM_005050,	-	ABCD4,
chr14	74754513	74757202	chr14:74754513-74757202	3	1_2_2	26	0.188	exon	NR_003256,NM_005050,	-	ABCD4,
chr14	74753074	74753519	chr14:74753074-74753519	2	2_2_0	11	0.267	exon	NR_003256,NM_005050,	-	ABCD4,
chr4	146044173	146046253	chr4:146044173-146046253	2	2_2_0	0	1	exon	NM_002940,NM_001040876,	+	ABCE1,
chr21	43691180	43706104	chr21:43691180-43706104	2	1_1_1	21	0.16	exon	NM_207174,NM_016818,NM_207628,NM_207627,NM_004915,NM_207629,	+	ABCG1,
chr4	89052213	89061166	chr4:89052213-89061166	2	2_2_0	4	0.5	exon	NM_001257386,NM_004827,	-	ABCG2,
chr20	25295561	25300954	chr20:25295561-25300954	6	1_4_3	60	0.167	exon	NM_001042472,NM_015600,	-	ABHD12,
chr20	25287469	25290211	chr20:25287469-25290211	4	2_3_1	63	0.113	exon	NM_001042472,NM_015600,	-	ABHD12,
chr20	25287469	25297714	chr20:25287469-25297714	4	3_0_3	54	0.129	exon	NM_001042472,NM_015600,	-	ABHD12,
chr20	25282855	25290211	chr20:25282855-25290211	3	1_1_1	50	0.107	exon	NM_001042472,NM_015600,	-	ABHD12,
chr9	74477467	74489999	chr9:74477467-74489999	30	6_17_9	2	0.968	exon	NM_016014,	-	ABHD17B,
chr9	74481715	74489999	chr9:74481715-74489999	17	13_13_0	11	0.756	exon	NM_016014,	-	ABHD17B,
chr9	74484999	74489999	chr9:74484999-74489999	5	4_3_1	40	0.2	exon	NM_001025780,NM_016014,	-	ABHD17B,
chr9	74489530	74489999	chr9:74489530-74489999	3	2_2_0	51	0.105	exon	NM_001025780,NM_016014,	-	ABHD17B,
chr4	128904094	128910976	chr4:128904094-128910976	9	4_5_2	16	0.529	intron	NM_001319305,NM_001319307,NM_001319306,	+	ABHD18,
chr4	128938513	128942393	chr4:128938513-128942393	6	5_4_1	13	0.48	intron	NM_001319305,NM_001319307,NM_001319306,	+	ABHD18,
chr4	128904094	128942393	chr4:128904094-128942393	5	3_3_1	11	0.476	exon	NM_001319306,NM_001319307,NM_001319305,	+	ABHD18,
chr4	128930075	128942393	chr4:128930075-128942393	5	2_4_4	17	0.37	exon	NM_001319306,NM_001319307,NM_001319305,	+	ABHD18,
chr4	128938518	128942393	chr4:128938518-128942393	5	2_2_1	13	0.435	exon	NM_001319306,NM_001319307,NM_001319305,	+	ABHD18,
chr4	128910876	128932855	chr4:128910876-128932855	4	2_0_4	30	0.211	intron	NM_001319305,NM_001319307,NM_001319306,	+	ABHD18,
chr15	89656956	89659752	chr15:89656956-89659752	88	31_39_14	42	0.807	exon	NM_007011,NM_152924,	+	ABHD2,
chr15	89656956	89698765	chr15:89656956-89698765	10	6_6_1	37	0.351	exon	NM_007011,NM_152924,	+	ABHD2,
chr15	89645731	89659752	chr15:89645731-89659752	3	1_1_1	27	0.182	exon	NM_007011,	+	ABHD2,
chr18	19236822	19239304	chr18:19236822-19239304	7	5_5_0	6	0.7	exon	NM_001308256,NM_138340,NM_001308257,	-	ABHD3,
chr18	19236822	19244191	chr18:19236822-19244191	2	2_1_1	5	0.444	exon	NM_138340,	-	ABHD3,
chr18	19261722	19263926	chr18:19261722-19263926	2	1_1_1	2	0.667	intron	NM_138340,NM_001308256,	-	ABHD3,
chr3	43753201	43756550	chr3:43753201-43756550	2	2_2_0	3	0.571	exon	NM_016006,	+	ABHD5,
chr10	27054147	27059274	chr10:27054147-27059274	43	16_19_15	22	0.796	exon	NM_001178123,NM_001178120,NM_001012752,NM_001178125,NM_001178122,NM_001012751,NM_001178119,NM_005470,NM_001178116,NM_001012750,NM_001178121,NM_001178124,	-	ABI1,
chr10	27053439	27054247	chr10:27053439-27054247	2	2_2_0	25	0.138	intron	NM_001012750,NM_001178119,NM_001178116,NM_001178124,NM_001012751,NM_001012752,NM_001178125,NM_001178122,NM_001178120,NM_001178123,NM_005470,NM_001178121,	-	ABI1,
chr2	204281631	204291992	chr2:204281631-204291992	7	5_5_3	14	0.5	exon	NM_001282925,NM_005759,NM_001282926,NM_001282932,NM_001282927,	+	ABI2,
chr2	204244931	204248044	chr2:204244931-204248044	5	3_2_1	12	0.455	intron	NM_001282925,NM_005759,NM_001282926,NM_001282932,NM_001282927,	+	ABI2,
chr2	204255769	204267457	chr2:204255769-204267457	5	2_4_2	28	0.263	exon	NM_001282926,NM_001282932,NM_001282925,NM_001282927,NM_005759,	+	ABI2,
chr2	204267299	204291992	chr2:204267299-204291992	5	4_2_1	27	0.27	exon	NM_001282925,NM_005759,NM_001282926,NM_001282932,NM_001282927,	+	ABI2,
chr2	204276008	204291992	chr2:204276008-204291992	4	1_1_3	8	0.5	exon	NM_005759,	+	ABI2,
chr2	204231600	204291992	chr2:204231600-204291992	3	2_2_0	2	0.75	exon	NM_001282925,NM_005759,NM_001282926,	+	ABI2,
chr9	133729451	133738422	chr9:133729451-133738422	4	2_4_1	90	0.082	exon	NM_005157,NM_007313,	+	ABL1,
chr9	133729451	133748424	chr9:133729451-133748424	3	2_2_0	66	0.083	exon	NM_005157,NM_007313,	+	ABL1,
chr9	133738150	133748424	chr9:133738150-133748424	3	3_3_0	90	0.062	exon	NM_005157,NM_007313,	+	ABL1,
chr9	133729451	133730483	chr9:133729451-133730483	2	2_0_1	90	0.043	exon	NM_005157,NM_007313,	+	ABL1,
chr1	179100446	179102509	chr1:179100446-179102509	53	29_12_14	24	0.815	exon	NM_005158,NM_001168237,NM_007314,NM_001136000,	-	ABL2,
chr1	179089325	179091002	chr1:179089325-179091002	18	8_12_3	49	0.424	exon	NM_005158,NM_001168237,NM_001136001,NM_001168239,NM_007314,NM_001136000,NM_001168236,NM_001168238,	-	ABL2,
chr1	179087722	179091002	chr1:179087722-179091002	13	8_8_0	36	0.419	exon	NM_005158,NM_001168237,NM_001136001,NM_001168239,NM_007314,NM_001136000,NM_001168236,NM_001168238,	-	ABL2,
chr1	179086467	179087899	chr1:179086467-179087899	7	4_3_1	22	0.389	exon	NM_005158,NM_001168237,NM_001136001,NM_001168239,NM_007314,NM_001136000,NM_001168236,NM_001168238,	-	ABL2,
chr1	179090730	179100616	chr1:179090730-179100616	3	3_3_0	53	0.102	exon	NM_005158,NM_001168237,NM_001136001,NM_001168239,NM_007314,NM_001136000,NM_001168236,NM_001168238,	-	ABL2,
chr1	179100446	179100616	chr1:179100446-179100616	3	3_2_0	40	0.13	exon	NM_005158,NM_001168237,NM_001136001,NM_001168239,NM_007314,NM_001136000,NM_001168236,NM_001168238,	-	ABL2,
chr1	179089325	179100616	chr1:179089325-179100616	2	1_2_1	47	0.078	exon	NM_005158,NM_001168237,NM_001136001,NM_001168239,NM_007314,NM_001136000,NM_001168236,NM_001168238,	-	ABL2,
chr10	116247717	116251637	chr10:116247717-116251637	10	0_3_4	16	0.556	exon	NM_001322891,NM_001322887,NM_001322892,NM_006720,NM_001322884,NM_001322893,NM_001322898,NM_001322899,NM_001322883,NM_001322895,NM_001322882,NM_001322896,NM_001322897,NM_001322900,NM_001322890,NM_001322885,NM_001003408,NM_001003407,NM_001322886,NM_001322888,NM_002313,NM_001322894,NM_001322889,	-	ABLIM1,
chr4	7984991	7994654	chr4:7984991-7994654	4	1_0_3	0	1	exon	NM_001130084,NM_001286688,NM_001130086,NM_001130083,	-	ABLIM2,
chr17	953290	1003975	chr17:953290-1003975	22	12_9_3	66	0.4	exon	NM_001322841,NM_001322840,NM_021962,NM_001159746,NM_001092,	-	ABR,
chr17	986760	1003975	chr17:986760-1003975	22	10_10_7	80	0.355	exon	NM_001322841,NM_001322840,NM_021962,NM_001159746,NM_001092,	-	ABR,
chr17	994905	1003975	chr17:994905-1003975	9	8_5_3	116	0.134	exon	NM_001322841,NM_001322840,NM_021962,NM_001159746,NM_001092,	-	ABR,
chr17	982570	1003975	chr17:982570-1003975	7	3_3_5	80	0.149	exon	NM_001322841,NM_001322840,NM_021962,NM_001159746,NM_001092,	-	ABR,
chr17	953290	1028702	chr17:953290-1028702	5	3_3_0	41	0.196	exon	NM_001322841,NM_001322840,NM_021962,NM_001159746,	-	ABR,
chr17	970317	1003975	chr17:970317-1003975	5	3_2_2	88	0.102	exon	NM_001322841,NM_001322840,NM_021962,NM_001159746,NM_001092,	-	ABR,
chr17	1003877	1008768	chr17:1003877-1008768	5	3_3_1	118	0.078	intron	NM_001092,NM_001322840,NM_021962,NM_001159746,NM_001322841,	-	ABR,
chr17	973209	1003975	chr17:973209-1003975	4	3_0_3	115	0.065	exon	NM_001322841,NM_001322840,NM_021962,NM_001159746,NM_001092,	-	ABR,
chr17	994905	1028702	chr17:994905-1028702	4	4_3_1	92	0.08	exon	NM_001322841,NM_001322840,NM_021962,NM_001159746,	-	ABR,
chr17	1003877	1028702	chr17:1003877-1028702	4	2_2_0	133	0.057	exon	NM_001322841,NM_001322840,NM_021962,NM_001159746,	-	ABR,
chr17	970317	973330	chr17:970317-973330	3	3_3_0	103	0.055	exon	NM_001322841,NM_001322840,NM_021962,NM_001159746,NM_001092,NM_001282149,	-	ABR,
chr17	970317	975994	chr17:970317-975994	3	2_2_0	93	0.061	exon	NM_001322841,NM_001322840,NM_021962,NM_001159746,NM_001092,NM_001282149,	-	ABR,
chr17	975854	1003975	chr17:975854-1003975	2	2_0_2	101	0.038	exon	NM_001322841,NM_001322840,NM_021962,NM_001159746,NM_001092,	-	ABR,
chr11	34218872	34226237	chr11:34218872-34226237	8	7_7_0	11	0.593	exon	NM_145804,	-	ABTB2,
chr17	35640168	35646430	chr17:35640168-35646430	33	23_19_5	15	0.815	exon	NM_198838,	-	ACACA,
chr17	35604935	35609962	chr17:35604935-35609962	16	10_8_1	40	0.444	exon	NM_198837,NM_198838,NM_198834,NM_198839,NM_198836,	-	ACACA,
chr17	35603742	35609962	chr17:35603742-35609962	15	10_10_0	35	0.462	exon	NM_198837,NM_198838,NM_198834,NM_198839,NM_198836,	-	ACACA,
chr17	35578645	35583373	chr17:35578645-35583373	12	6_7_1	3	0.889	exon	NM_198837,NM_198838,NM_198834,NM_198839,NM_198836,	-	ACACA,
chr17	35687113	35687365	chr17:35687113-35687365	11	6_7_1	23	0.489	exon	NM_198834,NM_198839,NM_198836,	-	ACACA,
chr17	35536201	35538297	chr17:35536201-35538297	8	5_5_0	29	0.356	exon	NM_198837,NM_198838,NM_198834,NM_198839,NM_198836,	-	ACACA,
chr17	35640168	35641871	chr17:35640168-35641871	6	5_5_0	42	0.222	exon	NM_198837,NM_198838,NM_198834,NM_198839,NM_198836,	-	ACACA,
chr17	35506788	35538297	chr17:35506788-35538297	5	4_4_0	26	0.278	exon	NM_198837,NM_198838,NM_198834,NM_198839,NM_198836,	-	ACACA,
chr17	35506788	35564714	chr17:35506788-35564714	5	4_4_0	7	0.588	exon	NM_198837,NM_198838,NM_198834,NM_198839,NM_198836,	-	ACACA,
chr17	35545217	35550356	chr17:35545217-35550356	5	3_1_2	30	0.25	exon	NM_198837,NM_198838,NM_198834,NM_198839,NM_198836,	-	ACACA,
chr17	35453931	35454919	chr17:35453931-35454919	4	3_3_0	10	0.444	exon	NM_198837,NM_198838,NM_198834,NM_198839,NM_198836,	-	ACACA,
chr17	35536201	35545420	chr17:35536201-35545420	4	3_3_0	33	0.195	exon	NM_198837,NM_198838,NM_198834,NM_198839,NM_198836,	-	ACACA,
chr17	35632844	35634898	chr17:35632844-35634898	4	2_1_1	17	0.32	exon	NM_198837,NM_198838,NM_198834,NM_198839,NM_198836,	-	ACACA,
chr17	35685778	35687365	chr17:35685778-35687365	4	4_3_1	13	0.381	intron	NM_198836,NM_198834,NM_198839,	-	ACACA,
chr17	35536201	35550356	chr17:35536201-35550356	3	2_1_1	20	0.231	exon	NM_198837,NM_198838,NM_198834,NM_198839,NM_198836,	-	ACACA,
chr17	35557082	35557426	chr17:35557082-35557426	2	1_2_1	15	0.211	exon	NM_198837,NM_198838,NM_198834,NM_198839,NM_198836,	-	ACACA,
chr17	35600287	35603892	chr17:35600287-35603892	2	1_2_0	26	0.133	exon	NM_198837,NM_198838,NM_198834,NM_198839,NM_198836,	-	ACACA,
chr17	35601504	35603892	chr17:35601504-35603892	2	2_2_0	31	0.114	exon	NM_198837,NM_198838,NM_198834,NM_198839,NM_198836,	-	ACACA,
chr17	35687113	35696810	chr17:35687113-35696810	2	2_1_1	22	0.154	exon	NM_198834,NM_198839,NM_198836,	-	ACACA,
chr12	109660312	109661709	chr12:109660312-109661709	24	12_6_10	15	0.762	exon	NM_001093,	+	ACACB,
chr12	109609610	109612035	chr12:109609610-109612035	17	12_10_3	30	0.531	exon	NM_001093,	+	ACACB,
chr12	109687789	109696913	chr12:109687789-109696913	14	7_8_1	15	0.651	exon	NM_001093,	+	ACACB,
chr12	109605701	109617102	chr12:109605701-109617102	10	7_6_0	40	0.333	exon	NM_001093,	+	ACACB,
chr12	109673118	109680397	chr12:109673118-109680397	8	1_3_3	12	0.571	exon	NM_001093,	+	ACACB,
chr12	109605701	109612035	chr12:109605701-109612035	6	3_1_2	38	0.24	exon	NM_001093,	+	ACACB,
chr12	109660312	109665294	chr12:109660312-109665294	6	4_3_1	22	0.353	exon	NM_001093,	+	ACACB,
chr12	109687789	109694041	chr12:109687789-109694041	6	2_2_2	26	0.316	exon	NM_001093,	+	ACACB,
chr12	109604666	109605839	chr12:109604666-109605839	4	3_2_0	29	0.216	exon	NM_001093,	+	ACACB,
chr12	109605701	109617176	chr12:109605701-109617176	4	3_2_0	31	0.205	intron	NM_001093,	+	ACACB,
chr12	109613736	109617102	chr12:109613736-109617102	4	3_2_0	27	0.229	exon	NM_001093,	+	ACACB,
chr12	109604666	109609719	chr12:109604666-109609719	3	2_2_0	40	0.13	exon	NM_001093,	+	ACACB,
chr12	109634813	109637357	chr12:109634813-109637357	3	2_2_1	31	0.162	exon	NM_001093,	+	ACACB,
chr12	109689851	109692139	chr12:109689851-109692139	3	2_2_0	33	0.154	exon	NM_001093,	+	ACACB,
chr12	109605701	109614068	chr12:109605701-109614068	2	2_2_0	59	0.063	exon	NM_001093,	+	ACACB,
chr12	109609610	109614068	chr12:109609610-109614068	2	2_2_0	50	0.074	exon	NM_001093,	+	ACACB,
chr12	109637207	109650741	chr12:109637207-109650741	2	2_1_1	22	0.154	exon	NM_001093,	+	ACACB,
chr12	109644515	109650741	chr12:109644515-109650741	2	2_2_0	13	0.235	exon	NM_001093,	+	ACACB,
chr12	109659255	109661709	chr12:109659255-109661709	2	2_1_0	8	0.333	intron	NM_001093,	+	ACACB,
chr12	112171727	112171872	chr12:112171727-112171872	8	7_5_1	19	0.457	exon	NM_025247,NM_001136538,	+	ACAD10,
chr12	112130501	112174808	chr12:112130501-112174808	6	4_3_0	50	0.194	exon	NM_025247,NM_001136538,	+	ACAD10,
chr12	112167610	112171872	chr12:112167610-112171872	5	2_1_0	13	0.435	exon	NM_025247,NM_001136538,	+	ACAD10,
chr12	112128256	112130700	chr12:112128256-112130700	4	1_2_0	26	0.235	intron	NM_025247,NM_001136538,	+	ACAD10,
chr12	112130501	112148241	chr12:112130501-112148241	3	2_1_0	44	0.12	intron	NM_025247,NM_001136538,	+	ACAD10,
chr12	112150302	112186907	chr12:112150302-112186907	3	2_1_1	13	0.316	intron	NM_025247,NM_001136538,	+	ACAD10,
chr12	112130501	112165947	chr12:112130501-112165947	2	2_2_0	49	0.075	exon	NM_025247,NM_001136538,	+	ACAD10,
chr3	132358336	132363740	chr3:132358336-132363740	5	3_2_1	11	0.476	exon	NR_132427,NR_132428,NR_132426,NM_032169,	-	ACAD11,
chr3	128616475	128623348	chr3:128616475-128623348	5	2_3_3	112	0.082	exon	NR_033426,NM_014049,	+	ACAD9,
chr3	128621396	128623348	chr3:128621396-128623348	5	2_4_2	140	0.067	exon	NR_033426,NM_014049,	+	ACAD9,
chr3	128603496	128623348	chr3:128603496-128623348	3	2_2_1	112	0.051	exon	NR_033426,NM_014049,	+	ACAD9,
chr3	128612398	128623348	chr3:128612398-128623348	3	2_1_1	112	0.051	exon	NR_033426,NM_014049,	+	ACAD9,
chr1	76211491	76216231	chr1:76211491-76216231	16	5_7_4	6	0.842	exon	NM_001286043,NM_000016,NM_001127328,NM_001286042,NM_001286044,	+	ACADM,
chr1	76211491	76215244	chr1:76211491-76215244	3	1_2_1	12	0.333	exon	NM_001286043,NM_000016,NM_001127328,NM_001286042,NM_001286044,	+	ACADM,
chr10	124799982	124800895	chr10:124799982-124800895	3	3_3_0	7	0.462	exon	NM_001609,NM_001330174,	+	ACADSB,
chr3	195101738	195112876	chr3:195101738-195112876	181	27_25_78	63	0.852	exon	NM_012287,	-	ACAP2,
chr3	195101738	195133645	chr3:195101738-195133645	52	11_12_34	37	0.738	intron	NM_012287,	-	ACAP2,
chr3	195022304	195022903	chr3:195022304-195022903	28	7_19_11	19	0.747	exon	NM_012287,	-	ACAP2,
chr3	195086211	195112876	chr3:195086211-195112876	14	4_8_11	32	0.467	intron	NM_012287,	-	ACAP2,
chr3	195027240	195041542	chr3:195027240-195041542	9	5_5_3	19	0.486	exon	NM_012287,	-	ACAP2,
chr3	195047614	195066046	chr3:195047614-195066046	8	4_2_6	24	0.4	exon	NM_012287,	-	ACAP2,
chr3	195063200	195066046	chr3:195063200-195066046	7	6_4_2	28	0.333	exon	NM_012287,	-	ACAP2,
chr3	195015448	195018010	chr3:195015448-195018010	6	5_1_4	12	0.5	exon	NM_012287,	-	ACAP2,
chr3	195016437	195022903	chr3:195016437-195022903	6	6_5_0	23	0.343	exon	NM_012287,	-	ACAP2,
chr3	195027240	195029566	chr3:195027240-195029566	5	1_3_5	21	0.323	exon	NM_012287,	-	ACAP2,
chr3	195101738	195102751	chr3:195101738-195102751	5	2_3_2	128	0.072	exon	NM_012287,	-	ACAP2,
chr3	195027240	195053852	chr3:195027240-195053852	4	1_1_3	18	0.308	exon	NM_012287,	-	ACAP2,
chr3	195101728	195112876	chr3:195101728-195112876	4	1_2_3	32	0.2	intron	NM_012287,	-	ACAP2,
chr3	195047614	195057705	chr3:195047614-195057705	3	2_0_3	22	0.214	exon	NM_012287,	-	ACAP2,
chr3	195131436	195133645	chr3:195131436-195133645	3	3_1_2	22	0.214	intron	NM_012287,	-	ACAP2,
chr3	195022304	195028052	chr3:195022304-195028052	2	0_2_2	16	0.2	exon	NM_012287,	-	ACAP2,
chr3	195022304	195041542	chr3:195022304-195041542	2	0_1_2	15	0.211	exon	NM_012287,	-	ACAP2,
chr11	108002634	108005969	chr11:108002634-108005969	4	3_3_2	10	0.444	exon	NM_000019,	+	ACAT1,
chr11	108002634	108005043	chr11:108002634-108005043	2	0_2_2	6	0.4	exon	NM_000019,	+	ACAT1,
chr11	108004547	108009768	chr11:108004547-108009768	2	2_2_0	7	0.364	exon	NM_000019,	+	ACAT1,
chr1	226352490	226353701	chr1:226352490-226353701	2	2_2_0	3	0.571	exon	NM_022735,	-	ACBD3,
chr10	27497175	27500010	chr10:27497175-27500010	2	2_2_0	22	0.154	exon	NM_001301253,NM_001301252,NM_145698,NM_001271512,NM_001301251,NM_001301254,NM_001042473,	-	ACBD5,
chr10	27506909	27520749	chr10:27506909-27520749	2	2_0_1	6	0.4	exon	NM_001301253,NM_001301252,NM_145698,NM_001271512,NM_001301251,NM_001042473,	-	ACBD5,
chr1	180366651	180399397	chr1:180366651-180399397	16	5_4_12	26	0.552	exon	NM_032360,	-	ACBD6,
chr1	180366651	180387058	chr1:180366651-180387058	2	2_2_0	20	0.167	intron	NM_032360,	-	ACBD6,
chr9	19423860	19435082	chr9:19423860-19435082	39	15_16_5	4	0.951	exon	NM_001010887,	+	ACER2,
chr9	19423860	19424839	chr9:19423860-19424839	12	7_9_0	10	0.706	exon	NM_001010887,	+	ACER2,
chr9	19423860	19428308	chr9:19423860-19428308	4	1_1_1	2	0.8	intron	NM_001010887,	+	ACER2,
chr11	76696687	76709865	chr11:76696687-76709865	11	3_5_7	10	0.688	exon	NM_001300954,NM_001300955,NM_001300953,NM_018367,	+	ACER3,
chr11	76696687	76722419	chr11:76696687-76722419	6	2_1_5	6	0.667	intron	NM_018367,NM_001300954,NM_001300953,NM_001300955,	+	ACER3,
chr11	76701583	76709865	chr11:76701583-76709865	4	0_2_3	11	0.421	exon	NM_001300954,NM_001300955,NM_001300953,NM_018367,	+	ACER3,
chr14	23530293	23530831	chr14:23530293-23530831	18	9_11_5	159	0.185	exon	NM_001164815,NM_001164814,NM_001164816,NM_001164817,NM_014977,	-	ACIN1,
chr14	23550957	23559842	chr14:23550957-23559842	7	3_2_4	22	0.389	exon	NM_001164815,NM_001164814,NM_014977,	-	ACIN1,
chr14	23530293	23533694	chr14:23530293-23533694	3	1_2_2	161	0.036	exon	NM_001164814,	-	ACIN1,
chr14	23547360	23562753	chr14:23547360-23562753	2	2_2_0	62	0.061	exon	NM_001164815,NM_001164814,NM_014977,	-	ACIN1,
chr17	40040446	40042561	chr17:40040446-40042561	12	4_6_2	288	0.077	exon	NM_001303275,NM_198830,NM_001096,NM_001303274,	-	ACLY,
chr17	40027942	40042561	chr17:40027942-40042561	8	5_5_0	201	0.074	exon	NM_001303275,NM_198830,NM_001096,NM_001303274,	-	ACLY,
chr17	40034356	40043956	chr17:40034356-40043956	4	1_2_1	242	0.032	exon	NM_001303275,NM_198830,NM_001096,NM_001303274,	-	ACLY,
chr17	40039375	40040527	chr17:40039375-40040527	4	2_3_2	354	0.022	exon	NM_001303275,NM_198830,NM_001096,NM_001303274,	-	ACLY,
chr17	40052873	40066537	chr17:40052873-40066537	4	0_3_3	413	0.019	exon	NM_001096,NM_001303274,	-	ACLY,
chr17	40060982	40063825	chr17:40060982-40063825	4	0_4_4	522	0.015	exon	NM_001303275,NM_198830,NM_001096,NM_001303274,	-	ACLY,
chr17	40024962	40028435	chr17:40024962-40028435	3	2_2_0	115	0.05	exon	NM_001303275,NM_198830,NM_001096,NM_001303274,	-	ACLY,
chr17	40030064	40042561	chr17:40030064-40042561	3	2_3_0	209	0.028	exon	NM_001303275,NM_198830,NM_001096,NM_001303274,	-	ACLY,
chr17	40034356	40042561	chr17:40034356-40042561	3	1_2_0	246	0.024	exon	NM_001303275,NM_198830,NM_001096,NM_001303274,	-	ACLY,
chr17	40039375	40042561	chr17:40039375-40042561	3	2_3_0	396	0.015	exon	NM_001303275,NM_198830,NM_001096,NM_001303274,	-	ACLY,
chr17	40068673	40070153	chr17:40068673-40070153	3	2_3_0	754	0.008	exon	NM_001303275,NM_001303274,	-	ACLY,
chr17	40027942	40030218	chr17:40027942-40030218	2	2_2_0	136	0.029	exon	NM_001303275,NM_198830,NM_001096,NM_001303274,	-	ACLY,
chr17	40034356	40040527	chr17:40034356-40040527	2	1_1_2	232	0.017	exon	NM_001303275,NM_198830,NM_001096,NM_001303274,	-	ACLY,
chr17	40043852	40049427	chr17:40043852-40049427	2	2_2_0	335	0.012	exon	NM_001303275,NM_198830,NM_001096,NM_001303274,	-	ACLY,
chr17	40054884	40063825	chr17:40054884-40063825	2	2_2_0	482	0.008	exon	NM_001303275,NM_198830,NM_001096,NM_001303274,	-	ACLY,
chr14	74035982	74040294	chr14:74035982-74040294	4	1_2_1	0	1	exon	NR_046028,	+	ACOT2,
chr1	6341162	6355040	chr1:6341162-6355040	5	4_3_2	13	0.435	exon	NM_181865,NM_181866,NM_181864,NM_007274,	-	ACOT7,
chr1	6378552	6393628	chr1:6378552-6393628	3	3_1_2	3	0.667	exon	NM_181865,NM_181866,NM_181864,NM_007274,	-	ACOT7,
chr1	6378552	6409926	chr1:6378552-6409926	2	1_2_0	18	0.182	exon	NM_181865,NM_181866,NM_181864,NM_007274,	-	ACOT7,
chr20	44477089	44477314	chr20:44477089-44477314	6	4_4_0	27	0.308	exon	NM_005469,	-	ACOT8,
chr20	44477089	44483931	chr20:44477089-44483931	4	3_2_0	23	0.258	exon	NM_005469,	-	ACOT8,
chrX	23739998	23751334	chrX:23739998-23751334	7	5_0_6	9	0.609	exon	NM_001037171,NM_001033583,NM_001330259,	-	ACOT9,
chrX	23739998	23754133	chrX:23739998-23754133	7	3_1_3	4	0.778	exon	NM_001037171,NM_001033583,	-	ACOT9,
chrX	23748644	23754133	chrX:23748644-23754133	6	1_1_2	15	0.444	exon	NM_001037171,NM_001033583,	-	ACOT9,
chrX	23731252	23740870	chrX:23731252-23740870	3	2_1_1	16	0.273	exon	NM_001037171,NM_001033583,NM_001330259,	-	ACOT9,
chr17	73951647	73952028	chr17:73951647-73952028	5	3_4_1	9	0.526	exon	NM_007292,NM_004035,NM_001185039,	-	ACOX1,
chr17	73945298	73952028	chr17:73945298-73952028	3	2_2_0	6	0.5	exon	NM_007292,NM_004035,NM_001185039,	-	ACOX1,
chr1	147120048	147131890	chr1:147120048-147131890	20	15_14_1	4	0.909	exon	NR_136635,NM_016361,	-	ACP6,
chr1	147131075	147131890	chr1:147131075-147131890	4	3_3_0	45	0.151	exon	NR_136633,NR_136635,NR_136634,NM_016361,NR_136636,NM_001323625,	-	ACP6,
chr1	147124395	147131890	chr1:147124395-147131890	3	1_2_1	16	0.273	exon	NR_136633,NR_136635,NR_136634,NR_136636,	-	ACP6,
chr3	132083496	132086989	chr3:132083496-132086989	5	4_4_0	0	1	intron	NM_001134194,	-	ACPP,
chr16	89164999	89169167	chr16:89164999-89169167	75	39_42_0	225	0.4	exon	NR_104293,NM_174917,NM_001243279,	+	ACSF3,
chr16	89164999	89180895	chr16:89164999-89180895	33	19_17_0	163	0.288	exon	NR_104293,NM_174917,NM_001243279,	+	ACSF3,
chr16	89167070	89169167	chr16:89167070-89169167	16	10_11_0	335	0.087	exon	NR_104293,NM_001127214,NM_174917,NM_001243279,	+	ACSF3,
chr16	89164999	89178654	chr16:89164999-89178654	9	8_7_0	271	0.062	exon	NR_104293,NM_174917,NM_001243279,	+	ACSF3,
chr16	89167070	89178654	chr16:89167070-89178654	5	3_5_0	388	0.025	exon	NR_104293,NM_001127214,NM_174917,NM_001243279,	+	ACSF3,
chr16	89178500	89180895	chr16:89178500-89180895	4	3_3_0	156	0.049	exon	NR_104293,NM_001127214,NM_174917,NM_001243279,NM_001284316,	+	ACSF3,
chr16	89164999	89212457	chr16:89164999-89212457	3	3_2_0	121	0.047	exon	NR_104293,NM_174917,NM_001243279,	+	ACSF3,
chr16	89167070	89187321	chr16:89167070-89187321	3	2_0_2	290	0.02	exon	NR_104293,NM_001127214,NM_174917,NM_001243279,	+	ACSF3,
chr16	89178500	89187321	chr16:89178500-89187321	3	2_1_1	163	0.036	exon	NR_104293,NM_001127214,NM_174917,NM_001243279,NM_001284316,	+	ACSF3,
chr2	223782764	223789313	chr2:223782764-223789313	11	4_6_1	14	0.611	exon	NM_004457,NM_203372,	+	ACSL3,
chr2	223765392	223773868	chr2:223765392-223773868	9	4_4_1	9	0.667	exon	NM_004457,	+	ACSL3,
chr2	223781037	223783920	chr2:223781037-223783920	6	4_2_0	15	0.444	exon	NM_004457,NM_203372,	+	ACSL3,
chr2	223752548	223773868	chr2:223752548-223773868	3	1_3_2	8	0.429	exon	NM_004457,NM_203372,	+	ACSL3,
chr20	25000646	25004277	chr20:25000646-25004277	8	7_7_0	16	0.5	exon	NM_032501,NM_001252676,NM_001252675,NM_001252677,	-	ACSS1,
chr20	25002025	25011594	chr20:25002025-25011594	5	3_3_0	34	0.227	exon	NM_032501,NM_001252676,NM_001252675,NM_001252677,	-	ACSS1,
chr20	25011395	25028817	chr20:25011395-25028817	5	2_2_1	19	0.345	exon	NM_032501,NM_001252675,NM_001252677,	-	ACSS1,
chr20	25002025	25004277	chr20:25002025-25004277	2	2_2_0	32	0.111	exon	NM_032501,NM_001252676,NM_001252675,NM_001252677,	-	ACSS1,
chr12	81528595	81545875	chr12:81528595-81545875	10	5_4_1	35	0.364	exon	NM_001330243,NM_001330242,NM_024560,	+	ACSS3,
chr12	81536886	81545875	chr12:81536886-81545875	9	6_6_0	40	0.31	exon	NM_001330243,NM_001330242,NM_024560,	+	ACSS3,
chr12	81503339	81545875	chr12:81503339-81545875	8	8_6_2	22	0.421	exon	NM_001330243,NM_001330242,NM_024560,	+	ACSS3,
chr12	81593120	81627250	chr12:81593120-81627250	5	4_3_2	12	0.455	exon	NM_001330243,NM_001330242,NM_024560,	+	ACSS3,
chr12	81536886	81593223	chr12:81536886-81593223	4	2_2_0	30	0.211	exon	NM_001330243,NM_001330242,NM_024560,	+	ACSS3,
chr12	81536886	81568718	chr12:81536886-81568718	3	2_1_0	26	0.188	exon	NM_001330243,NM_001330242,NM_024560,	+	ACSS3,
chr12	81536886	81540131	chr12:81536886-81540131	2	2_0_2	23	0.148	exon	NM_001330243,	+	ACSS3,
chr12	81540081	81545875	chr12:81540081-81545875	2	1_1_2	28	0.125	exon	NM_001330243,	+	ACSS3,
chr12	81593120	81613855	chr12:81593120-81613855	2	1_0_2	19	0.174	exon	NM_001330243,NM_001330242,NM_024560,	+	ACSS3,
chr14	69356856	69360464	chr14:69356856-69360464	9	5_1_5	87	0.171	exon	NM_001130005,NM_001130004,NM_001102,	-	ACTN1,
chr14	69378873	69392389	chr14:69378873-69392389	7	2_3_1	83	0.144	exon	NM_001130005,NM_001130004,NM_001102,	-	ACTN1,
chr14	69387723	69392389	chr14:69387723-69392389	7	4_5_1	76	0.156	exon	NM_001130005,NM_001130004,NM_001102,	-	ACTN1,
chr14	69356856	69387842	chr14:69356856-69387842	6	2_1_1	103	0.104	exon	NM_001130005,NM_001130004,NM_001102,	-	ACTN1,
chr14	69369194	69392389	chr14:69369194-69392389	4	1_3_2	75	0.096	exon	NM_001130005,NM_001130004,NM_001102,	-	ACTN1,
chr14	69356856	69392389	chr14:69356856-69392389	2	1_2_0	77	0.049	exon	NM_001130005,NM_001130004,NM_001102,	-	ACTN1,
chr19	39191240	39191761	chr19:39191240-39191761	4	3_3_0	1850	0.004	exon	NM_001322033,NM_004924,	+	ACTN4,
chr19	39191240	39200116	chr19:39191240-39200116	3	3_1_2	1893	0.003	exon	NM_001322033,NM_004924,	+	ACTN4,
chr19	39207726	39208714	chr19:39207726-39208714	3	2_2_0	1516	0.004	exon	NM_001322033,NM_004924,	+	ACTN4,
chr14	58681923	58690574	chr14:58681923-58690574	4	2_1_3	12	0.4	exon	NM_018477,	+	ACTR10,
chr14	58690340	58690574	chr14:58690340-58690574	4	1_3_4	13	0.381	exon	NM_018477,	+	ACTR10,
chr14	58674654	58686447	chr14:58674654-58686447	2	2_0_2	11	0.267	exon	NM_018477,	+	ACTR10,
chr14	58686412	58695569	chr14:58686412-58695569	2	0_2_2	5	0.444	intron	NM_018477,	+	ACTR10,
chr10	104247907	104248895	chr10:104247907-104248895	9	5_3_2	43	0.295	exon	NM_005736,	-	ACTR1A,
chr10	104247907	104250370	chr10:104247907-104250370	4	3_3_1	66	0.108	exon	NM_005736,	-	ACTR1A,
chr2	65473658	65492309	chr2:65473658-65492309	8	3_4_0	137	0.105	exon	NM_005722,NM_001005386,	+	ACTR2,
chr2	65488381	65492309	chr2:65488381-65492309	8	4_4_1	135	0.106	exon	NM_005722,NM_001005386,	+	ACTR2,
chr2	65473658	65482828	chr2:65473658-65482828	4	2_2_0	11	0.421	exon	NM_005722,NM_001005386,	+	ACTR2,
chr2	114674461	114688973	chr2:114674461-114688973	5	2_2_2	6	0.625	exon	NM_001277140,NM_005721,	+	ACTR3,
chr2	114697536	114709422	chr2:114697536-114709422	5	2_2_0	37	0.213	exon	NM_001277140,NM_005721,NR_102318,	+	ACTR3,
chr2	114670749	114699936	chr2:114670749-114699936	4	0_2_2	19	0.296	exon	NM_001277140,NM_005721,NR_102318,	+	ACTR3,
chr2	114709056	114713283	chr2:114709056-114713283	3	1_0_2	10	0.375	exon	NM_001277140,NM_005721,NR_102318,	+	ACTR3,
chr2	114697536	114699936	chr2:114697536-114699936	2	2_2_0	14	0.222	exon	NM_001277140,NM_005721,NR_102318,	+	ACTR3,
chr7	152480272	152522207	chr7:152480272-152522207	34	7_11_18	28	0.708	exon	NM_001040135,NM_020445,NR_073001,	+	ACTR3B,
chr7	152511635	152522207	chr7:152511635-152522207	14	7_2_10	95	0.228	exon	NR_073000,NM_001040135,NM_020445,NR_073001,	+	ACTR3B,
chr7	152508782	152522207	chr7:152508782-152522207	4	0_3_4	39	0.17	intron	NM_020445,NM_001040135,NR_073001,NR_073000,	+	ACTR3B,
chr7	149981842	149992436	chr7:149981842-149992436	23	8_5_12	6	0.885	exon	NM_001164459,NM_001164458,	-	ACTR3C,
chr7	149981842	149995284	chr7:149981842-149995284	3	1_0_3	4	0.6	intron	NM_001164459,NM_001164458,	-	ACTR3C,
chr20	37394045	37396239	chr20:37394045-37396239	2	2_1_1	9	0.308	exon	NM_024855,	+	ACTR5,
chr12	100598718	100599522	chr12:100598718-100599522	12	9_1_8	7	0.774	exon	NR_048568,NM_022496,	+	ACTR6,
chr12	100612193	100613924	chr12:100612193-100613924	5	4_5_0	2	0.833	exon	NR_048568,NR_048569,NM_022496,	+	ACTR6,
chr12	100598718	100601564	chr12:100598718-100601564	4	4_4_0	2	0.8	exon	NR_048568,NR_048569,NM_022496,	+	ACTR6,
chr12	100598718	100604129	chr12:100598718-100604129	2	2_0_2	1	0.8	exon	NR_048568,NR_048569,NM_022496,	+	ACTR6,
chr3	53908238	53910107	chr3:53908238-53910107	28	17_17_1	9	0.862	exon	NM_022899,	-	ACTR8,
chr3	53902701	53914136	chr3:53902701-53914136	2	1_1_1	5	0.444	exon	NM_022899,	-	ACTR8,
chr2	158655939	158675071	chr2:158655939-158675071	15	5_10_5	6	0.833	exon	NM_001105,NM_001111067,	-	ACVR1,
chr2	158713977	158716691	chr2:158713977-158716691	9	5_6_2	0	1	intron	NM_001105,NM_001111067,	-	ACVR1,
chr2	158617392	158630699	chr2:158617392-158630699	4	3_1_2	4	0.667	exon	NM_001105,NM_001111067,	-	ACVR1,
chr2	158617392	158622708	chr2:158617392-158622708	3	2_1_1	17	0.261	exon	NM_001105,NM_001111067,	-	ACVR1,
chr12	52380602	52385777	chr12:52380602-52385777	8	6_6_1	303	0.05	exon	NM_020327,NM_020328,NM_004302,	+	ACVR1B,
chr12	52367483	52367807	chr12:52367483-52367807	4	2_2_0	2	0.8	intron	NM_004302,NM_020328,NM_020327,	+	ACVR1B,
chr12	52369049	52385777	chr12:52369049-52385777	2	2_1_1	319	0.012	exon	NM_020327,NM_020328,NM_004302,	+	ACVR1B,
chr12	52374753	52379132	chr12:52374753-52379132	2	2_2_0	174	0.022	exon	NM_020327,NM_020328,NM_004302,	+	ACVR1B,
chr2	148653870	148657467	chr2:148653870-148657467	121	47_46_1	7	0.972	exon	NM_001616,NM_001278579,	+	ACVR2A,
chr2	148653870	148657136	chr2:148653870-148657136	23	15_12_4	115	0.286	exon	NM_001616,NM_001278579,	+	ACVR2A,
chr2	54263699	54284497	chr2:54263699-54284497	2	0_2_2	2	0.667	intron	NM_001320587,NM_001320586,	+	ACYP2,
chr2	54265349	54296401	chr2:54265349-54296401	2	2_2_0	2	0.667	intron	NM_001320587,NM_001320586,	+	ACYP2,
chr15	43627143	43628024	chr15:43627143-43628024	20	13_12_0	5	0.889	exon	NM_001324365,NM_001324367,NM_001324368,NM_001012969,NM_001324364,NM_001324366,NM_001159280,	+	ADAL,
chr15	43627894	43641243	chr15:43627894-43641243	7	3_4_1	13	0.519	exon	NM_001324366,NM_001159280,	+	ADAL,
chr15	43638052	43641243	chr15:43638052-43641243	3	2_2_0	6	0.5	exon	NM_001324366,NM_001159280,	+	ADAL,
chr15	58902496	58904190	chr15:58902496-58904190	4	2_2_0	13	0.381	exon	NM_001110,NM_001320570,	-	ADAM10,
chr15	58913670	58933159	chr15:58913670-58933159	4	1_1_1	14	0.364	exon	NM_001110,NM_001320570,	-	ADAM10,
chr15	58913670	58936177	chr15:58913670-58936177	4	2_2_0	15	0.348	exon	NM_001110,	-	ADAM10,
chr15	58932976	58957396	chr15:58932976-58957396	3	3_2_0	7	0.462	exon	NM_001110,NM_001320570,	-	ADAM10,
chr1	155030113	155032450	chr1:155030113-155032450	3	3_1_2	1031	0.006	exon	NM_001261464,NM_207191,NM_207197,NM_001261465,NM_207195,NR_048579,NM_207194,NM_207196,NR_048578,NM_003815,NR_048577,	+	ADAM15,
chr1	155026790	155026982	chr1:155026790-155026982	2	2_2_0	658	0.006	exon	NM_001261464,NM_207191,NM_207197,NM_001261465,NM_207195,NR_048579,NM_207194,NM_207196,NR_048578,NM_001261466,NM_003815,NR_048577,	+	ADAM15,
chr2	9675963	9676957	chr2:9675963-9676957	11	4_6_2	10	0.688	exon	NM_003183,	-	ADAM17,
chr2	9661332	9668083	chr2:9661332-9668083	7	1_3_2	16	0.467	exon	NM_003183,	-	ADAM17,
chr2	9642302	9650260	chr2:9642302-9650260	2	1_2_1	14	0.222	exon	NM_003183,	-	ADAM17,
chr2	9658030	9676957	chr2:9658030-9676957	2	2_2_0	12	0.25	exon	NM_003183,	-	ADAM17,
chr2	9667915	9676957	chr2:9667915-9676957	2	2_2_0	14	0.222	exon	NM_003183,	-	ADAM17,
chr7	87593949	87607727	chr7:87593949-87607727	77	9_19_43	0	1	intron	NM_021721,NM_004194,NM_001324417,NM_001324421,NM_001324418,NM_021722,NM_001324419,NM_021723,NM_016351,NM_001324420,	+	ADAM22,
chr7	87772341	87811339	chr7:87772341-87811339	4	2_1_1	2	0.8	exon	NM_001324419,NM_016351,NM_001324421,NM_001324418,NM_001324420,NM_021723,NM_001324417,NM_021722,	+	ADAM22,
chr7	87586916	87607727	chr7:87586916-87607727	3	3_2_1	0	1	intron	NM_021721,NM_004194,NM_001324417,NM_001324421,NM_001324418,NM_021722,NM_001324419,NM_021723,NM_016351,NM_001324420,	+	ADAM22,
chr7	87772341	87780635	chr7:87772341-87780635	3	2_0_2	2	0.75	exon	NM_004194,NM_001324419,NM_016351,NM_001324421,NM_001324418,NM_001324420,NM_021723,NM_021721,NM_001324417,NM_021722,	+	ADAM22,
chr8	38994176	39009067	chr8:38994176-39009067	15	5_5_8	38	0.441	exon	NM_145004,NM_001313994,	+	ADAM32,
chr8	38994176	39018484	chr8:38994176-39018484	10	2_1_6	41	0.328	exon	NM_145004,NM_001313994,	+	ADAM32,
chr8	38994176	39027516	chr8:38994176-39027516	8	3_2_6	12	0.571	exon	NM_145004,NM_001313994,	+	ADAM32,
chr8	39079129	39114862	chr8:39079129-39114862	8	1_4_3	3	0.842	exon	NM_145004,NM_001313994,	+	ADAM32,
chr8	39044428	39114862	chr8:39044428-39114862	4	3_2_0	10	0.444	exon	NM_145004,	+	ADAM32,
chr8	38975605	39009067	chr8:38975605-39009067	3	1_2_1	36	0.143	exon	NM_145004,	+	ADAM32,
chr8	39018416	39027516	chr8:39018416-39027516	3	0_2_3	40	0.13	exon	NM_145004,NM_001313994,	+	ADAM32,
chr8	39079129	39103685	chr8:39079129-39103685	3	3_2_1	18	0.25	exon	NM_145004,NM_001313994,	+	ADAM32,
chr8	38994176	39068843	chr8:38994176-39068843	2	0_2_2	7	0.364	exon	NM_145004,	+	ADAM32,
chr8	39004649	39018484	chr8:39004649-39018484	2	0_2_2	49	0.075	exon	NM_145004,NM_001313994,	+	ADAM32,
chr8	38879162	38880844	chr8:38879162-38880844	4	1_2_2	6	0.571	exon	NR_027639,NM_003816,NR_027878,NR_027638,	+	ADAM9,
chr8	38947566	38948865	chr8:38947566-38948865	3	2_2_0	7	0.462	exon	NR_027639,NM_003816,NR_027878,	+	ADAM9,
chr8	38912000	38913291	chr8:38912000-38913291	2	2_2_0	1	0.8	exon	NR_027639,NM_003816,NR_027878,NR_027638,	+	ADAM9,
chr9	136302869	136303486	chr9:136302869-136303486	15	10_9_3	9	0.769	exon	NM_139026,NM_139027,NM_139025,	+	ADAMTS13,
chr15	100871094	100874385	chr15:100871094-100874385	62	35_31_2	11	0.919	intron	NM_139057,	-	ADAMTS17,
chr15	100692817	100739628	chr15:100692817-100739628	20	11_9_3	22	0.645	exon	NM_139057,	-	ADAMTS17,
chr15	100692817	100695525	chr15:100692817-100695525	12	8_7_0	38	0.387	exon	NM_139057,	-	ADAMTS17,
chr15	100672212	100739628	chr15:100672212-100739628	11	5_4_3	13	0.629	exon	NM_139057,	-	ADAMTS17,
chr15	100672212	100695525	chr15:100672212-100695525	9	6_5_1	31	0.367	exon	NM_139057,	-	ADAMTS17,
chr15	100672212	100674826	chr15:100672212-100674826	7	4_6_1	5	0.737	intron	NM_139057,	-	ADAMTS17,
chr15	100632635	100649321	chr15:100632635-100649321	6	2_3_1	8	0.6	intron	NM_139057,	-	ADAMTS17,
chr15	100672212	100673520	chr15:100672212-100673520	6	4_3_0	20	0.375	exon	NM_139057,	-	ADAMTS17,
chr15	100794341	100871259	chr15:100794341-100871259	3	1_2_1	31	0.162	exon	NM_139057,	-	ADAMTS17,
chr15	100821434	100874385	chr15:100821434-100874385	3	2_2_0	14	0.3	intron	NM_139057,	-	ADAMTS17,
chr15	100692817	100695617	chr15:100692817-100695617	2	2_1_0	19	0.174	intron	NM_139057,	-	ADAMTS17,
chr15	100821434	100871259	chr15:100821434-100871259	2	2_2_0	36	0.1	exon	NM_139057,	-	ADAMTS17,
chr5	129015457	129040084	chr5:129015457-129040084	553	98_98_15	69	0.941	exon	NM_133638,	+	ADAMTS19,
chr5	129019813	129040084	chr5:129019813-129040084	537	98_98_14	263	0.803	exon	NM_133638,	+	ADAMTS19,
chr5	128861977	128864370	chr5:128861977-128864370	173	65_62_7	98	0.779	exon	NM_133638,	+	ADAMTS19,
chr5	129030413	129040084	chr5:129030413-129040084	81	40_37_1	541	0.23	exon	NM_133638,	+	ADAMTS19,
chr5	128956311	128958041	chr5:128956311-128958041	79	46_42_1	63	0.715	exon	NM_133638,	+	ADAMTS19,
chr5	128814259	128844935	chr5:128814259-128844935	29	15_20_1	5	0.921	intron	NM_133638,	+	ADAMTS19,
chr5	128861977	128887600	chr5:128861977-128887600	24	13_3_11	80	0.375	exon	NM_133638,	+	ADAMTS19,
chr5	128932252	128958041	chr5:128932252-128958041	23	7_11_4	70	0.397	exon	NM_133638,	+	ADAMTS19,
chr5	128983458	129040084	chr5:128983458-129040084	16	13_12_2	52	0.381	exon	NM_133638,	+	ADAMTS19,
chr5	128861977	128932357	chr5:128861977-128932357	13	9_7_2	63	0.292	exon	NM_133638,	+	ADAMTS19,
chr5	128861977	128902228	chr5:128861977-128902228	12	8_8_0	25	0.49	intron	NM_133638,	+	ADAMTS19,
chr5	128855560	128887600	chr5:128855560-128887600	9	3_0_5	70	0.205	intron	NM_133638,	+	ADAMTS19,
chr5	128844770	128887600	chr5:128844770-128887600	8	5_3_2	83	0.162	exon	NM_133638,	+	ADAMTS19,
chr5	128977552	128994430	chr5:128977552-128994430	8	8_6_2	39	0.291	exon	NM_133638,	+	ADAMTS19,
chr5	128977552	129001272	chr5:128977552-129001272	8	7_3_4	39	0.291	exon	NM_133638,	+	ADAMTS19,
chr5	129015457	129030548	chr5:129015457-129030548	7	5_6_0	1080	0.013	exon	NM_133638,	+	ADAMTS19,
chr5	128861977	128868582	chr5:128861977-128868582	6	5_4_0	14	0.462	intron	NM_133638,	+	ADAMTS19,
chr5	128844770	128864370	chr5:128844770-128864370	5	4_4_0	104	0.088	exon	NM_133638,	+	ADAMTS19,
chr5	128861977	128897039	chr5:128861977-128897039	5	4_3_0	30	0.25	intron	NM_133638,	+	ADAMTS19,
chr5	128861977	128958041	chr5:128861977-128958041	5	2_3_1	27	0.27	exon	NM_133638,	+	ADAMTS19,
chr5	128814259	128864370	chr5:128814259-128864370	4	1_3_0	90	0.082	intron	NM_133638,	+	ADAMTS19,
chr5	128863441	128932357	chr5:128863441-128932357	4	2_2_3	209	0.037	exon	NM_133638,	+	ADAMTS19,
chr5	128977552	128984663	chr5:128977552-128984663	4	2_2_1	60	0.118	exon	NM_133638,	+	ADAMTS19,
chr5	128977552	129019966	chr5:128977552-129019966	4	2_2_0	448	0.018	exon	NM_133638,	+	ADAMTS19,
chr5	129015457	129019966	chr5:129015457-129019966	4	3_4_1	486	0.016	exon	NM_133638,	+	ADAMTS19,
chr5	129027703	129040084	chr5:129027703-129040084	4	0_3_4	27	0.229	intron	NM_133638,	+	ADAMTS19,
chr5	128855560	128864370	chr5:128855560-128864370	3	2_2_0	91	0.062	intron	NM_133638,	+	ADAMTS19,
chr5	128887557	128932357	chr5:128887557-128932357	3	1_2_3	114	0.05	exon	NM_133638,	+	ADAMTS19,
chr5	128956311	129040084	chr5:128956311-129040084	3	2_2_0	69	0.08	exon	NM_133638,	+	ADAMTS19,
chr5	128977552	129040084	chr5:128977552-129040084	3	0_1_2	31	0.162	exon	NM_133638,	+	ADAMTS19,
chr5	128983440	129040084	chr5:128983440-129040084	3	3_2_0	25	0.194	intron	NM_133638,	+	ADAMTS19,
chr5	128983458	129030548	chr5:128983458-129030548	3	2_2_0	1062	0.006	exon	NM_133638,	+	ADAMTS19,
chr5	129037081	129040084	chr5:129037081-129040084	3	3_2_0	949	0.006	exon	NM_133638,	+	ADAMTS19,
chr5	128844770	128932357	chr5:128844770-128932357	2	2_1_1	65	0.058	exon	NM_133638,	+	ADAMTS19,
chr5	128956311	128958053	chr5:128956311-128958053	2	2_2_0	50	0.074	intron	NM_133638,	+	ADAMTS19,
chr5	128977552	129001305	chr5:128977552-129001305	2	2_2_0	13	0.235	intron	NM_133638,	+	ADAMTS19,
chr5	129019813	129051076	chr5:129019813-129051076	2	2_2_0	245	0.016	intron	NM_133638,	+	ADAMTS19,
chr5	129023788	129040084	chr5:129023788-129040084	2	1_2_1	44	0.083	intron	NM_133638,	+	ADAMTS19,
chr15	84487614	84488799	chr15:84487614-84488799	2	0_2_2	1	0.8	intron	NM_207517,NM_001301110,	+	ADAMTSL3,
chr15	84581844	84582200	chr15:84581844-84582200	2	2_2_0	0	1	intron	NM_207517,NM_001301110,	+	ADAMTSL3,
chr19	1510149	1510916	chr19:1510149-1510916	30	10_9_15	20	0.75	exon	NM_213604,	-	ADAMTSL5,
chr7	959605	975141	chr7:959605-975141	23	6_10_6	85	0.351	exon	NM_001284308,NM_001284309,NM_006869,	-	ADAP1,
chr7	959605	966280	chr7:959605-966280	10	5_5_3	89	0.183	exon	NM_001284308,NM_001284310,NM_001284309,NM_006869,	-	ADAP1,
chr1	154561027	154569743	chr1:154561027-154569743	14	9_10_1	92	0.233	exon	NM_001025107,NM_015840,NM_001193495,NM_015841,NM_001111,	-	ADAR,
chr21	46548317	46554747	chr21:46548317-46554747	379	97_85_26	200	0.791	exon	NR_027673,	+	ADARB1,
chr21	46538479	46554747	chr21:46538479-46554747	60	11_32_26	125	0.49	intron	NR_027672,NR_073200,NM_001160230,NM_001112,NR_027673,NR_027674,NM_015833,NM_015834,	+	ADARB1,
chr21	46536848	46554747	chr21:46536848-46554747	23	8_13_11	56	0.451	intron	NR_027672,NR_073200,NM_001160230,NM_001112,NR_027673,NR_027674,NM_015833,NM_015834,	+	ADARB1,
chr21	46548317	46564616	chr21:46548317-46564616	18	11_5_4	163	0.181	intron	NR_027672,NR_073200,NM_001160230,NM_001112,NR_027673,NR_027674,NM_015833,NM_015834,	+	ADARB1,
chr21	46538479	46548488	chr21:46538479-46548488	15	3_12_9	405	0.069	intron	NR_027672,NR_073200,NM_001160230,NM_001112,NR_027673,NR_027674,NM_015833,NM_015834,	+	ADARB1,
chr21	46536848	46564616	chr21:46536848-46564616	13	4_5_5	12	0.684	intron	NR_027672,NR_073200,NM_001160230,NM_001112,NR_027673,NR_027674,NM_015833,NM_015834,	+	ADARB1,
chr21	46538479	46564616	chr21:46538479-46564616	11	2_4_8	83	0.21	intron	NR_027672,NR_073200,NM_001160230,NM_001112,NR_027673,NR_027674,NM_015833,NM_015834,	+	ADARB1,
chr21	46591525	46605006	chr21:46591525-46605006	10	5_7_2	45	0.308	exon	NR_073200,NR_027673,NR_027672,NM_001112,NM_015834,NR_027674,NM_001160230,NM_015833,	+	ADARB1,
chr21	46600245	46605006	chr21:46600245-46605006	10	5_7_2	73	0.215	exon	NR_073200,NR_027673,NR_027672,NM_001112,NM_015834,NR_027674,NM_001160230,NM_015833,	+	ADARB1,
chr21	46536848	46548488	chr21:46536848-46548488	9	6_7_1	334	0.051	intron	NR_027672,NR_073200,NM_001160230,NM_001112,NR_027673,NR_027674,NM_015833,NM_015834,	+	ADARB1,
chr21	46540709	46554747	chr21:46540709-46554747	8	7_5_1	167	0.087	intron	NR_027672,NR_073200,NM_001160230,NM_001112,NR_027673,NR_027674,NM_015833,NM_015834,	+	ADARB1,
chr21	46591525	46624651	chr21:46591525-46624651	7	2_5_4	24	0.368	exon	NR_073200,NR_027673,NR_027672,NM_001112,NM_015834,NR_027674,NM_001160230,NM_015833,	+	ADARB1,
chr21	46548317	46605006	chr21:46548317-46605006	5	4_4_0	186	0.051	exon	NR_073200,NR_027673,NR_027672,NM_001112,NM_015834,NR_027674,NM_001160230,NM_015833,	+	ADARB1,
chr21	46604838	46624651	chr21:46604838-46624651	5	4_3_0	34	0.227	exon	NR_073200,NR_027673,NR_027672,NM_001112,NM_015834,NR_027674,NM_001160230,NM_015833,	+	ADARB1,
chr21	46500913	46564616	chr21:46500913-46564616	4	4_1_3	7	0.533	intron	NR_027672,NR_073200,NM_001160230,NM_001112,NR_027673,NR_027674,NM_015833,NM_015834,	+	ADARB1,
chr21	46536848	46558290	chr21:46536848-46558290	4	2_3_1	19	0.296	intron	NR_027672,NR_073200,NM_001160230,NM_001112,NR_027673,NR_027674,NM_015833,NM_015834,	+	ADARB1,
chr21	46536888	46554747	chr21:46536888-46554747	4	1_3_2	68	0.105	intron	NR_027672,NR_073200,NM_001160230,NM_001112,NR_027673,NR_027674,NM_015833,NM_015834,	+	ADARB1,
chr21	46548317	46624651	chr21:46548317-46624651	4	2_3_0	165	0.046	exon	NR_073200,NR_027673,NR_027672,NM_001112,NM_015834,NR_027674,NM_001160230,NM_015833,	+	ADARB1,
chr21	46595645	46624651	chr21:46595645-46624651	4	2_4_0	42	0.16	exon	NM_015834,NR_073200,NM_001112,NM_001160230,NR_027674,NR_027673,NM_015833,	+	ADARB1,
chr21	46540709	46548488	chr21:46540709-46548488	3	2_2_0	445	0.013	intron	NR_027672,NR_073200,NM_001160230,NM_001112,NR_027673,NR_027674,NM_015833,NM_015834,	+	ADARB1,
chr21	46548317	46558290	chr21:46548317-46558290	3	2_2_0	169	0.034	intron	NR_027672,NR_073200,NM_001160230,NM_001112,NR_027673,NR_027674,NM_015833,NM_015834,	+	ADARB1,
chr21	46624470	46631854	chr21:46624470-46631854	3	2_2_0	31	0.162	intron	NR_027672,NR_073200,NM_001160230,NM_001112,NR_027673,NR_027674,NM_015833,NM_015834,	+	ADARB1,
chr21	46533511	46554747	chr21:46533511-46554747	2	2_2_0	51	0.073	intron	NR_027672,NR_073200,NM_001160230,NM_001112,NR_027673,NR_027674,NM_015833,NM_015834,	+	ADARB1,
chr21	46538479	46558290	chr21:46538479-46558290	2	1_1_2	90	0.043	intron	NR_027672,NR_073200,NM_001160230,NM_001112,NR_027673,NR_027674,NM_015833,NM_015834,	+	ADARB1,
chr21	46548317	46591599	chr21:46548317-46591599	2	2_1_1	192	0.02	exon	NR_073200,NR_027673,NR_027672,NM_001112,NM_015834,NR_027674,NM_001160230,NM_015833,	+	ADARB1,
chr16	75636983	75656362	chr16:75636983-75656362	28	7_5_15	61	0.479	exon	NM_001324450,NM_001324448,NM_001324444,NM_012091,	-	ADAT1,
chr16	75634118	75656362	chr16:75634118-75656362	26	20_7_13	31	0.627	exon	NM_001324444,NM_001324452,NM_001324451,NM_001324450,NM_001324449,NM_001324445,NM_012091,NM_001324448,NM_001324453,	-	ADAT1,
chr16	75642122	75642886	chr16:75642122-75642886	14	9_11_1	144	0.163	exon	NM_001324452,NM_001324446,NM_001324444,NM_012091,NM_001324445,	-	ADAT1,
chr16	75651040	75656362	chr16:75651040-75656362	7	5_4_2	103	0.12	exon	NM_001324450,NM_001324448,NM_001324444,NM_012091,	-	ADAT1,
chr16	75646141	75651170	chr16:75646141-75651170	5	2_2_0	215	0.044	exon	NM_001324452,NM_001324450,NM_001324448,NM_001324446,NM_001324444,NM_001324451,NM_001324453,NM_012091,NM_001324449,NM_001324445,	-	ADAT1,
chr16	75646141	75656362	chr16:75646141-75656362	4	4_1_3	118	0.063	exon	NM_001324450,NM_001324448,NM_001324444,NM_012091,	-	ADAT1,
chr16	75651040	75654718	chr16:75651040-75654718	4	3_3_0	158	0.048	exon	NM_001324452,NM_001324450,NM_001324448,NM_001324446,NM_001324444,NM_001324451,NM_001324453,NM_012091,NM_001324449,NM_001324445,	-	ADAT1,
chr16	75634118	75642886	chr16:75634118-75642886	3	2_2_0	102	0.056	exon	NM_001324444,NM_001324452,NM_001324446,NM_001324445,NM_012091,	-	ADAT1,
chr16	75642122	75656362	chr16:75642122-75656362	3	1_0_3	81	0.069	exon	NM_001324444,NM_012091,	-	ADAT1,
chr14	78390800	78392304	chr14:78390800-78392304	3	2_2_0	21	0.222	exon	NM_020421,NM_001142545,	+	ADCK1,
chr14	78353434	78399987	chr14:78353434-78399987	2	2_2_0	11	0.267	exon	NM_001142545,NM_020421,	+	ADCK1,
chr14	78390800	78399987	chr14:78390800-78399987	2	2_1_0	9	0.308	exon	NM_001142545,NM_020421,	+	ADCK1,
chr7	45688269	45701813	chr7:45688269-45701813	10	8_8_0	10	0.667	exon	NM_001281768,NM_021116,	+	ADCY1,
chr12	49167252	49168301	chr12:49167252-49168301	17	10_8_3	56	0.378	exon	NM_015270,	-	ADCY6,
chr12	49167252	49167881	chr12:49167252-49167881	5	3_1_0	57	0.149	exon	NM_015270,	-	ADCY6,
chr16	50321823	50322261	chr16:50321823-50322261	16	9_9_0	33	0.492	exon	NM_001114,NM_001286057,	+	ADCY7,
chr16	4029117	4033441	chr16:4029117-4033441	62	31_28_3	44	0.738	exon	NM_001116,	-	ADCY9,
chr16	4038995	4043511	chr16:4038995-4043511	12	6_7_5	58	0.293	exon	NM_001116,	-	ADCY9,
chr4	2877623	2886393	chr4:2877623-2886393	11	6_8_0	45	0.328	exon	NM_014189,NM_001286645,NM_176801,NM_001119,NM_014190,	+	ADD1,
chr4	2883625	2896458	chr4:2883625-2896458	7	5_5_0	38	0.269	exon	NM_014189,NM_001286645,NM_176801,NM_001119,NM_014190,	+	ADD1,
chr4	2883625	2886393	chr4:2883625-2886393	3	2_2_0	44	0.12	exon	NM_014189,NM_001286645,NM_176801,NM_001119,NM_014190,	+	ADD1,
chr4	2895740	2916767	chr4:2895740-2916767	2	2_2_0	49	0.075	exon	NM_014189,NM_001286645,NM_176801,NM_001119,NM_014190,	+	ADD1,
chr10	111883775	111890244	chr10:111883775-111890244	6	5_4_0	2	0.857	exon	NM_001320593,NM_001320594,NM_019903,NM_016824,NM_001121,NM_001320592,NM_001320591,	+	ADD3,
chr4	22403054	22404422	chr4:22403054-22404422	17	11_10_2	11	0.756	exon	NM_145290,	-	ADGRA3,
chr4	22390711	22404422	chr4:22390711-22404422	5	2_3_2	15	0.4	exon	NM_145290,	-	ADGRA3,
chr4	22390711	22415437	chr4:22390711-22415437	3	1_2_0	15	0.286	exon	NM_145290,	-	ADGRA3,
chr4	22399614	22404422	chr4:22399614-22404422	2	2_2_0	7	0.364	intron	NM_145290,	-	ADGRA3,
chr19	14854232	14854596	chr19:14854232-14854596	10	5_6_2	5	0.8	exon	NM_013447,NM_001271052,	-	ADGRE2,
chr19	14513409	14515374	chr19:14513409-14515374	14	9_9_0	26	0.519	exon	NM_001784,NM_001025160,NM_078481,	+	ADGRE5,
chr19	14501736	14512572	chr19:14501736-14512572	3	2_2_0	34	0.15	exon	NM_001784,NM_001025160,NM_078481,	+	ADGRE5,
chr6	142688706	142691930	chr6:142688706-142691930	4	3_3_0	6	0.571	exon	NM_001032394,NM_020455,NM_198569,NM_001032395,	+	ADGRG6,
chr19	14288343	14294509	chr19:14288343-14294509	20	15_14_0	126	0.241	exon	NM_014921,NM_001008701,	-	ADGRL1,
chr19	14288343	14300501	chr19:14288343-14300501	10	4_3_1	75	0.211	intron	NM_001008701,NM_014921,	-	ADGRL1,
chr19	14288343	14288556	chr19:14288343-14288556	2	2_1_0	139	0.028	exon	NM_014921,NM_001008701,	-	ADGRL1,
chr1	82302570	82372915	chr1:82302570-82372915	8	4_4_0	0	1	exon	NM_001297705,NM_012302,NM_001297704,NM_001330645,NM_001297706,	+	ADGRL2,
chr5	90059122	90074914	chr5:90059122-90074914	5	4_4_0	0	1	exon	NM_032119,NR_003149,	+	ADGRV1,
chr5	90445847	90449215	chr5:90445847-90449215	4	3_3_0	1	0.889	exon	NM_032119,NR_003149,	+	ADGRV1,
chr5	89999482	90000305	chr5:89999482-90000305	3	2_1_1	2	0.75	exon	NM_032119,NR_003149,	+	ADGRV1,
chr5	90261232	90281339	chr5:90261232-90281339	3	3_3_0	0	1	exon	NM_032119,NR_003149,	+	ADGRV1,
chr5	90083888	90087163	chr5:90083888-90087163	2	2_2_0	2	0.667	exon	NM_032119,NR_003149,	+	ADGRV1,
chr1	202920058	202923435	chr1:202920058-202923435	7	4_0_3	34	0.292	exon	NM_001290557,NM_001290629,	-	ADIPOR1,
chr12	1812052	1863680	chr12:1812052-1863680	38	11_16_6	86	0.469	intron	NM_024551,	+	ADIPOR2,
chr12	1863424	1882127	chr12:1863424-1882127	16	7_5_3	122	0.208	exon	NM_024551,	+	ADIPOR2,
chr12	1882008	1893239	chr12:1882008-1893239	7	4_4_1	162	0.08	exon	NM_024551,	+	ADIPOR2,
chr12	1887020	1893239	chr12:1887020-1893239	7	5_5_0	153	0.084	exon	NM_024551,	+	ADIPOR2,
chr12	1863424	1863680	chr12:1863424-1863680	6	5_6_0	123	0.089	exon	NM_024551,	+	ADIPOR2,
chr12	1863424	1866935	chr12:1863424-1866935	6	3_2_0	55	0.179	intron	NM_024551,	+	ADIPOR2,
chr12	1853688	1863680	chr12:1853688-1863680	5	3_3_0	85	0.105	intron	NM_024551,	+	ADIPOR2,
chr12	1863424	1893239	chr12:1863424-1893239	4	3_3_0	123	0.061	exon	NM_024551,	+	ADIPOR2,
chr12	1851988	1863680	chr12:1851988-1863680	2	1_2_1	83	0.046	intron	NM_024551,	+	ADIPOR2,
chr10	76153899	76158337	chr10:76153899-76158337	24	12_10_3	22	0.686	exon	NM_001202449,NM_001202450,NM_001123,NM_006721,	+	ADK,
chr10	76002496	76158337	chr10:76002496-76158337	7	3_3_1	6	0.7	intron	NM_001202450,NM_006721,NM_001123,NM_001202449,	+	ADK,
chr10	76074425	76158337	chr10:76074425-76158337	7	2_5_3	24	0.368	exon	NM_001202449,NM_001202450,NM_001123,NM_006721,	+	ADK,
chr10	76360137	76361919	chr10:76360137-76361919	6	0_1_3	9	0.571	intron	NM_001202450,NM_006721,NM_001123,NM_001202449,	+	ADK,
chr10	76140687	76158337	chr10:76140687-76158337	4	0_2_2	11	0.421	intron	NM_001202450,NM_006721,NM_001123,NM_001202449,	+	ADK,
chr10	76349040	76360251	chr10:76349040-76360251	4	1_4_3	15	0.348	exon	NM_001202449,NM_001202450,NM_001123,NM_006721,	+	ADK,
chr10	76000686	76002791	chr10:76000686-76002791	3	0_3_2	6	0.5	intron	NM_001202450,NM_006721,NM_001123,NM_001202449,	+	ADK,
chr10	76153506	76158337	chr10:76153506-76158337	2	2_2_0	5	0.444	intron	NM_001202450,NM_006721,NM_001123,NM_001202449,	+	ADK,
chr20	49520426	49545362	chr20:49520426-49545362	6	3_3_2	4	0.75	exon	NM_015339,NM_001282531,	-	ADNP,
chr20	49518554	49535318	chr20:49518554-49535318	5	3_2_3	10	0.5	intron	NM_181442,NM_001282531,NM_015339,	-	ADNP,
chr20	49518554	49545362	chr20:49518554-49545362	4	1_2_1	6	0.571	exon	NM_015339,NM_001282531,	-	ADNP,
chr20	49518554	49520538	chr20:49518554-49520538	3	2_1_1	12	0.333	exon	NM_181442,NM_001282532,NM_015339,NM_001282531,	-	ADNP,
chr20	49520426	49521386	chr20:49520426-49521386	3	2_2_2	6	0.5	exon	NM_001282531,	-	ADNP,
chr20	49535198	49545362	chr20:49535198-49545362	2	1_2_0	0	1	intron	NM_181442,NM_001282531,NM_015339,	-	ADNP,
chr15	73064124	73067438	chr15:73064124-73067438	56	11_31_19	65	0.633	exon	NM_031284,NR_023318,	-	ADPGK,
chr15	73052748	73067438	chr15:73052748-73067438	43	25_28_1	49	0.637	exon	NM_031284,NR_023318,	-	ADPGK,
chr15	73052748	73072663	chr15:73052748-73072663	15	9_8_1	26	0.536	intron	NR_023318,NR_023319,NM_031284,	-	ADPGK,
chr15	73064124	73072663	chr15:73064124-73072663	9	4_8_4	44	0.29	intron	NR_023318,NR_023319,NM_031284,	-	ADPGK,
chr15	73045114	73067438	chr15:73045114-73067438	3	2_2_1	39	0.133	exon	NR_023318,NM_031284,	-	ADPGK,
chr15	73064124	73065028	chr15:73064124-73065028	2	0_2_2	45	0.082	intron	NR_023318,NR_023319,NM_031284,	-	ADPGK,
chr15	73067213	73072663	chr15:73067213-73072663	2	2_2_0	87	0.044	intron	NR_023318,NR_023319,NM_031284,	-	ADPGK,
chr22	40745836	40750331	chr22:40745836-40750331	6	5_1_4	19	0.387	exon	NM_000026,NM_001317923,NR_134256,NM_001123378,	+	ADSL,
chr22	40755264	40762502	chr22:40755264-40762502	4	0_1_2	29	0.216	exon	NR_134256,NM_001123378,NM_001317923,NM_000026,	+	ADSL,
chr22	40749077	40759075	chr22:40749077-40759075	2	1_1_2	28	0.125	exon	NM_000026,NM_001317923,NR_134256,NM_001123378,	+	ADSL,
chr1	244574589	244601070	chr1:244574589-244601070	3	1_0_2	7	0.462	exon	NM_001126,	-	ADSS,
chr1	244572014	244587689	chr1:244572014-244587689	2	0_2_2	0	1	exon	NM_001126,	-	ADSS,
chr1	244582062	244583598	chr1:244582062-244583598	2	2_2_0	16	0.2	exon	NM_001126,	-	ADSS,
chr14	105201357	105211246	chr14:105201357-105211246	2	1_1_2	7	0.364	exon	NM_199165,NM_152328,NM_001320424,	+	ADSSL1,
chr12	19615444	19626289	chr12:19615444-19626289	73	37_25_15	48	0.753	exon	NM_001267043,NM_153207,NM_001114176,	+	AEBP2,
chr12	19615444	19653155	chr12:19615444-19653155	18	13_13_1	19	0.655	exon	NM_001267043,NM_153207,NM_001114176,	+	AEBP2,
chr12	19626182	19653155	chr12:19626182-19653155	11	4_6_3	66	0.25	exon	NM_001267043,NM_153207,NM_001114176,	+	AEBP2,
chr12	19615444	19619784	chr12:19615444-19619784	5	4_4_0	21	0.323	intron	NM_001114176,NM_153207,NM_001267043,	+	AEBP2,
chr12	19615444	19646920	chr12:19615444-19646920	5	3_2_0	48	0.172	exon	NM_001267043,NM_153207,NM_001114176,	+	AEBP2,
chr12	19615444	19667718	chr12:19615444-19667718	3	2_2_1	12	0.333	exon	NM_001267043,NM_153207,NM_001114176,	+	AEBP2,
chr12	19646734	19653155	chr12:19646734-19653155	3	3_3_0	46	0.115	exon	NM_001267043,NM_153207,NM_001114176,	+	AEBP2,
chr4	7870349	7873807	chr4:7870349-7873807	70	30_34_11	18	0.886	exon	NM_198595,NM_001134647,	-	AFAP1,
chr4	7774547	7780603	chr4:7774547-7780603	4	2_1_0	17	0.32	exon	NM_198595,NM_001134647,	-	AFAP1,
chr4	7840251	7845077	chr4:7840251-7845077	4	2_2_0	20	0.286	exon	NM_198595,NM_001134647,	-	AFAP1,
chr4	7770571	7780603	chr4:7770571-7780603	2	2_2_0	10	0.286	exon	NM_198595,NM_001134647,	-	AFAP1,
chr4	7857193	7873807	chr4:7857193-7873807	2	2_2_0	21	0.16	exon	NM_198595,NM_001134647,	-	AFAP1,
chr6	168271063	168303066	chr6:168271063-168303066	13	8_6_5	31	0.456	exon	NM_001291964,	+	AFDN,
chr6	168271066	168281197	chr6:168271066-168281197	11	7_8_2	79	0.218	exon	NM_001207008,NM_001040000,	+	AFDN,
chr6	168265231	168281197	chr6:168265231-168281197	10	6_5_0	62	0.244	exon	NM_001207008,NM_001040000,NM_001291964,	+	AFDN,
chr6	168271063	168281197	chr6:168271063-168281197	9	4_4_3	75	0.194	exon	NM_001291964,	+	AFDN,
chr6	168271066	168303066	chr6:168271066-168303066	6	3_2_4	35	0.255	exon	NM_001207008,NM_001040000,	+	AFDN,
chr6	168271063	168290006	chr6:168271063-168290006	5	4_3_0	58	0.147	exon	NM_001291964,	+	AFDN,
chr6	168265231	168276175	chr6:168265231-168276175	4	2_2_0	90	0.082	exon	NM_001207008,NM_001040000,NM_001291964,	+	AFDN,
chr6	168265231	168291709	chr6:168265231-168291709	4	2_2_0	60	0.118	exon	NM_001207008,NM_001040000,NM_001291964,	+	AFDN,
chr6	168271063	168299147	chr6:168271063-168299147	4	2_2_2	34	0.19	exon	NM_001291964,	+	AFDN,
chr6	168271063	168291709	chr6:168271063-168291709	3	1_1_1	73	0.076	exon	NM_001291964,	+	AFDN,
chr6	168271066	168276175	chr6:168271066-168276175	3	1_1_1	106	0.054	exon	NM_001207008,NM_001040000,	+	AFDN,
chr6	168271066	168299147	chr6:168271066-168299147	2	0_1_2	38	0.095	exon	NM_001207008,NM_001040000,	+	AFDN,
chr4	87967318	87968746	chr4:87967318-87968746	16	9_12_4	3	0.914	exon	NM_001166693,NM_005935,NM_001313959,	+	AFF1,
chr4	88005272	88012981	chr4:88005272-88012981	13	3_0_9	6	0.812	exon	NM_001313960,NM_001166693,NM_005935,NM_001313959,	+	AFF1,
chr4	88026780	88036451	chr4:88026780-88036451	2	0_2_2	0	1	exon	NM_001313960,NM_001166693,NM_005935,NM_001313959,	+	AFF1,
chr2	100453939	100625394	chr2:100453939-100625394	4	1_3_2	13	0.381	exon	NM_002285,NM_001025108,	-	AFF3,
chr2	100623094	100628033	chr2:100623094-100628033	4	4_3_1	5	0.615	exon	NM_001025108,	-	AFF3,
chr5	132227856	132228810	chr5:132227856-132228810	82	40_30_12	10	0.943	exon	NM_014423,	-	AFF4,
chr5	132219032	132220811	chr5:132219032-132220811	53	27_7_22	4	0.964	exon	NM_014423,	-	AFF4,
chr5	132224771	132228810	chr5:132224771-132228810	13	6_9_4	10	0.722	exon	NM_014423,	-	AFF4,
chr5	132262813	132273432	chr5:132262813-132273432	5	2_2_3	5	0.667	intron	NM_014423,	-	AFF4,
chr16	90044047	90060301	chr16:90044047-90060301	6	3_3_0	11	0.522	exon	NR_003228,	+	AFG3L1P,
chr16	90055260	90059236	chr16:90055260-90059236	5	4_3_1	18	0.357	exon	NR_003228,NR_003226,	+	AFG3L1P,
chr16	90045218	90045856	chr16:90045218-90045856	3	3_3_0	19	0.24	intron	NR_003226,NR_003227,NR_003228,	+	AFG3L1P,
chr16	90045218	90046744	chr16:90045218-90046744	2	2_2_0	30	0.118	exon	NR_003228,NR_003227,NR_003226,	+	AFG3L1P,
chr18	12366964	12371690	chr18:12366964-12371690	101	36_30_8	74	0.732	exon	NM_006796,	-	AFG3L2,
chr18	12356693	12360050	chr18:12356693-12360050	21	15_15_0	46	0.477	exon	NM_006796,	-	AFG3L2,
chr18	12356693	12371690	chr18:12356693-12371690	15	10_9_1	48	0.385	exon	NM_006796,	-	AFG3L2,
chr18	12356693	12358942	chr18:12356693-12358942	12	9_10_0	126	0.16	exon	NM_006796,	-	AFG3L2,
chr18	12353004	12356830	chr18:12353004-12356830	6	6_6_0	60	0.167	exon	NM_006796,	-	AFG3L2,
chr18	12358669	12371690	chr18:12358669-12371690	5	5_2_2	51	0.164	exon	NM_006796,	-	AFG3L2,
chr18	12344131	12367116	chr18:12344131-12367116	3	1_2_0	52	0.103	exon	NM_006796,	-	AFG3L2,
chr18	12351084	12360050	chr18:12351084-12360050	3	2_2_1	12	0.333	exon	NM_006796,	-	AFG3L2,
chr18	12348272	12371690	chr18:12348272-12371690	2	2_1_1	18	0.182	exon	NM_006796,	-	AFG3L2,
chr18	12363781	12371690	chr18:12363781-12371690	2	1_2_0	13	0.235	exon	NM_006796,	-	AFG3L2,
chr17	76198580	76198832	chr17:76198580-76198832	5	3_3_0	42	0.192	exon	NM_001010982,NM_001145526,	+	AFMID,
chr17	76187051	76188866	chr17:76187051-76188866	3	3_3_0	26	0.188	intron	NR_027083,NM_001010982,NM_001145526,	+	AFMID,
chr2	64800080	64812679	chr2:64800080-64812679	10	6_9_3	16	0.556	exon	NM_001002243,NM_203437,NM_017657,	+	AFTPH,
chr2	64794696	64800202	chr2:64794696-64800202	5	4_4_1	8	0.556	exon	NM_001002243,NM_203437,NM_017657,	+	AFTPH,
chr2	64796226	64800202	chr2:64796226-64800202	5	3_3_1	13	0.435	exon	NM_001002243,NM_203437,NM_017657,	+	AFTPH,
chr2	64778577	64800202	chr2:64778577-64800202	3	3_2_1	7	0.462	exon	NM_001002243,NM_203437,NM_017657,	+	AFTPH,
chr4	178355536	178360011	chr4:178355536-178360011	2	1_0_2	7	0.364	exon	NR_033655,NM_000027,NM_001171988,	-	AGA,
chr2	236706403	236715975	chr2:236706403-236715975	64	35_27_11	46	0.736	exon	NM_001244888,NM_001037131,NM_014914,	+	AGAP1,
chr2	237028836	237032843	chr2:237028836-237032843	30	16_16_2	20	0.75	exon	NM_001037131,NM_014914,	+	AGAP1,
chr2	236658998	236715975	chr2:236658998-236715975	11	9_8_1	37	0.373	exon	NM_001244888,NM_001037131,NM_014914,	+	AGAP1,
chr2	236945205	236957925	chr2:236945205-236957925	11	10_10_0	23	0.489	exon	NM_001037131,NM_014914,	+	AGAP1,
chr2	236617823	236659132	chr2:236617823-236659132	9	1_4_3	30	0.375	exon	NM_001244888,NM_001037131,NM_014914,	+	AGAP1,
chr2	236649607	236659132	chr2:236649607-236659132	8	4_5_1	41	0.281	exon	NM_001244888,NM_001037131,NM_014914,	+	AGAP1,
chr2	236817382	236839567	chr2:236817382-236839567	8	7_7_0	24	0.4	exon	NM_001037131,	+	AGAP1,
chr2	236494369	236498667	chr2:236494369-236498667	5	3_1_0	9	0.526	intron	NM_001244888,NM_001037131,NM_014914,	+	AGAP1,
chr2	236626201	236653483	chr2:236626201-236653483	4	3_4_1	42	0.16	exon	NM_001244888,NM_001037131,NM_014914,	+	AGAP1,
chr2	236706403	236708166	chr2:236706403-236708166	4	2_2_1	57	0.123	exon	NM_001244888,NM_001037131,NM_014914,	+	AGAP1,
chr2	236839409	236877267	chr2:236839409-236877267	4	4_3_0	28	0.222	exon	NM_001037131,	+	AGAP1,
chr2	236626201	236659132	chr2:236626201-236659132	3	2_3_1	44	0.12	exon	NM_001244888,NM_001037131,NM_014914,	+	AGAP1,
chr2	236877106	236877601	chr2:236877106-236877601	3	1_2_0	20	0.231	intron	NM_001037131,NM_014914,	+	AGAP1,
chr2	236945205	236949485	chr2:236945205-236949485	3	3_2_0	18	0.25	exon	NM_001037131,NM_014914,	+	AGAP1,
chr2	236494369	236499114	chr2:236494369-236499114	2	2_2_0	11	0.267	intron	NM_001244888,NM_001037131,NM_014914,	+	AGAP1,
chr12	58127809	58128187	chr12:58127809-58128187	2	2_2_0	35	0.103	exon	NM_001122772,NM_014770,	-	AGAP2,
chr7	150814182	150815719	chr7:150814182-150815719	96	28_38_14	429	0.309	exon	NM_001042535,NM_001308305,NM_001281300,NM_001308304,NM_031946,	+	AGAP3,
chr7	150813880	150820973	chr7:150813880-150820973	42	10_17_26	314	0.211	exon	NM_001281300,NM_031946,	+	AGAP3,
chr7	150813880	150817232	chr7:150813880-150817232	4	1_3_2	281	0.028	exon	NM_001042535,NM_001308305,NM_001281300,NM_031946,	+	AGAP3,
chr7	150814182	150814543	chr7:150814182-150814543	3	3_2_1	414	0.014	exon	NM_001042535,NM_001308305,NM_001281300,NM_001308304,NM_031946,	+	AGAP3,
chr7	150815297	150825771	chr7:150815297-150825771	3	2_2_0	459	0.013	exon	NM_001281300,NM_031946,	+	AGAP3,
chr7	150815297	150831655	chr7:150815297-150831655	3	1_1_1	416	0.014	exon	NM_001281300,NM_031946,	+	AGAP3,
chr7	150817074	150835400	chr7:150817074-150835400	3	2_2_0	302	0.019	exon	NM_031946,	+	AGAP3,
chr7	150814182	150820973	chr7:150814182-150820973	2	1_1_2	316	0.013	exon	NM_001281300,NM_031946,	+	AGAP3,
chr7	150814458	150820973	chr7:150814458-150820973	2	1_0_2	368	0.011	exon	NM_001281300,NM_031946,	+	AGAP3,
chr7	150820881	150831655	chr7:150820881-150831655	2	1_2_1	184	0.021	exon	NM_001281300,NM_031946,	+	AGAP3,
chr2	228384664	228389631	chr2:228384664-228389631	7	5_5_0	12	0.538	exon	NM_001135188,NM_001135189,NM_004504,NM_001135187,	+	AGFG1,
chr2	228356263	228389631	chr2:228356263-228389631	3	2_2_0	11	0.353	exon	NM_001135188,NM_001135189,NM_004504,NM_001135187,	+	AGFG1,
chr7	100146445	100153358	chr7:100146445-100153358	2	2_1_1	88	0.043	exon	NM_006076,	+	AGFG2,
chr5	76342172	76344097	chr5:76342172-76344097	39	23_19_3	17	0.821	exon	NM_018046,	+	AGGF1,
chr5	76342172	76344812	chr5:76342172-76344812	18	9_4_8	7	0.837	exon	NM_018046,	+	AGGF1,
chr5	76330243	76332545	chr5:76330243-76332545	7	3_5_1	5	0.737	exon	NM_018046,	+	AGGF1,
chr5	76330243	76335544	chr5:76330243-76335544	5	2_3_0	4	0.714	exon	NM_018046,	+	AGGF1,
chr5	76344761	76351421	chr5:76344761-76351421	5	1_1_3	17	0.37	exon	NM_018046,	+	AGGF1,
chr5	76349790	76351421	chr5:76349790-76351421	2	2_1_0	17	0.19	exon	NM_018046,	+	AGGF1,
chr7	141336760	141349133	chr7:141336760-141349133	50	9_13_15	9	0.917	exon	NM_018238,	+	AGK,
chr7	141255253	141349133	chr7:141255253-141349133	4	1_1_1	12	0.4	exon	NM_018238,	+	AGK,
chr1	36367075	36367938	chr1:36367075-36367938	6	5_5_0	40	0.231	exon	NM_001317123,NM_012199,NM_001317122,	+	AGO1,
chr8	141582911	141595410	chr8:141582911-141595410	87	38_40_10	78	0.69	exon	NM_001164623,NM_012154,	-	AGO2,
chr8	141595218	141616013	chr8:141595218-141616013	73	31_24_14	84	0.635	intron	NM_012154,NM_001164623,	-	AGO2,
chr8	141549419	141551457	chr8:141549419-141551457	20	12_14_1	26	0.606	exon	NM_001164623,NM_012154,	-	AGO2,
chr8	141582911	141616013	chr8:141582911-141616013	10	8_8_0	30	0.4	intron	NM_012154,NM_001164623,	-	AGO2,
chr8	141595218	141595410	chr8:141595218-141595410	10	5_5_0	127	0.136	exon	NM_001164623,NM_012154,	-	AGO2,
chr8	141595218	141626445	chr8:141595218-141626445	7	6_4_2	77	0.154	intron	NM_012154,NM_001164623,	-	AGO2,
chr8	141572552	141595410	chr8:141572552-141595410	6	4_4_0	85	0.124	exon	NM_001164623,NM_012154,	-	AGO2,
chr8	141549419	141559397	chr8:141549419-141559397	4	3_3_0	79	0.092	exon	NM_001164623,NM_012154,	-	AGO2,
chr8	141591004	141595410	chr8:141591004-141595410	4	4_4_0	55	0.127	intron	NM_012154,NM_001164623,	-	AGO2,
chr8	141559213	141561535	chr8:141559213-141561535	3	3_3_0	127	0.045	exon	NM_001164623,NM_012154,	-	AGO2,
chr8	141557567	141595410	chr8:141557567-141595410	2	2_2_0	109	0.035	exon	NM_001164623,NM_012154,	-	AGO2,
chr8	141595190	141616013	chr8:141595190-141616013	2	1_1_1	7	0.364	intron	NM_012154,NM_001164623,	-	AGO2,
chr1	36432556	36439112	chr1:36432556-36439112	12	6_9_4	8	0.75	exon	NM_024852,	+	AGO3,
chr1	36474291	36475195	chr1:36474291-36475195	3	1_2_1	7	0.462	exon	NM_024852,NM_177422,	+	AGO3,
chr1	36411293	36479649	chr1:36411293-36479649	2	2_2_0	2	0.667	exon	NM_024852,NM_177422,	+	AGO3,
chr1	36297028	36301594	chr1:36297028-36301594	2	2_2_0	3	0.571	exon	NM_017629,	+	AGO4,
chr1	36306766	36315859	chr1:36306766-36315859	2	2_1_1	3	0.571	exon	NM_017629,	+	AGO4,
chr21	45379515	45391371	chr21:45379515-45391371	10	7_6_0	139	0.126	exon	NM_020132,NM_001037553,	+	AGPAT3,
chr21	45400870	45402500	chr21:45400870-45402500	8	7_6_0	71	0.184	exon	NM_020132,NM_001037553,	+	AGPAT3,
chr21	45323838	45380660	chr21:45323838-45380660	4	1_2_3	121	0.062	intron	NM_020132,	+	AGPAT3,
chr21	45387827	45398002	chr21:45387827-45398002	4	4_1_3	72	0.1	exon	NM_020132,NM_001037553,	+	AGPAT3,
chr8	6582391	6590171	chr8:6582391-6590171	20	3_11_16	38	0.513	exon	NM_018361,	+	AGPAT5,
chr8	6582391	6605349	chr8:6582391-6605349	20	2_16_13	13	0.755	exon	NM_018361,	+	AGPAT5,
chr8	6588232	6590171	chr8:6588232-6590171	4	4_1_3	46	0.148	exon	NM_018361,	+	AGPAT5,
chr8	6588232	6599272	chr8:6588232-6599272	4	3_3_0	37	0.178	exon	NM_018361,	+	AGPAT5,
chr1	957581	957842	chr1:957581-957842	3	2_2_0	450	0.013	exon	NM_198576,NM_001305275,	+	AGRN,
chr9	88233898	88248289	chr9:88233898-88248289	37	21_24_0	32	0.698	exon	NM_001286717,NM_001286715,NM_015239,NM_001330701,	-	AGTPBP1,
chr9	88190230	88211364	chr9:88190230-88211364	17	9_7_2	18	0.654	exon	NM_001286717,NM_001286715,NM_015239,NM_001330701,	-	AGTPBP1,
chr9	88292351	88327481	chr9:88292351-88327481	14	5_4_3	26	0.519	exon	NM_015239,NM_001330701,	-	AGTPBP1,
chr9	88284400	88327481	chr9:88284400-88327481	12	8_4_7	8	0.75	exon	NM_015239,NM_001330701,	-	AGTPBP1,
chr9	88190230	88194011	chr9:88190230-88194011	10	7_8_0	12	0.625	exon	NM_001286717,NM_001286715,NM_015239,NM_001330701,	-	AGTPBP1,
chr9	88211277	88248289	chr9:88211277-88248289	6	1_4_1	27	0.308	exon	NM_001286717,NM_001286715,NM_015239,NM_001330701,	-	AGTPBP1,
chr9	88292351	88307728	chr9:88292351-88307728	4	2_2_0	33	0.195	exon	NM_001286717,NM_001286715,NM_015239,NM_001330701,	-	AGTPBP1,
chr9	88307604	88327481	chr9:88307604-88327481	3	2_0_2	19	0.24	exon	NM_015239,NM_001330701,	-	AGTPBP1,
chr9	88257742	88327481	chr9:88257742-88327481	2	2_0_2	16	0.2	exon	NM_015239,NM_001330701,	-	AGTPBP1,
chr1	247076534	247081679	chr1:247076534-247081679	8	6_6_0	2	0.889	exon	NM_001323342,NR_136586,NM_015446,NM_001323343,	-	AHCTF1,
chr20	32868328	32868971	chr20:32868328-32868971	2	2_2_0	44	0.083	exon	NM_001322085,NM_001322086,NM_001322084,NM_000687,NM_001161766,	-	AHCY,
chr20	32878138	32883391	chr20:32878138-32883391	2	1_1_1	299	0.013	exon	NM_000687,NM_001322086,NM_001161766,NM_001322085,NM_001322084,	-	AHCY,
chr1	110551656	110557479	chr1:110551656-110557479	2	2_2_0	32	0.111	exon	NM_001242673,NM_001242676,NM_001242675,NM_006621,NM_001242674,	+	AHCYL1,
chr7	128914121	129019590	chr7:128914121-129019590	8	6_5_1	28	0.364	intron	NM_001130720,NM_015328,	+	AHCYL2,
chr7	129008311	129019590	chr7:129008311-129019590	6	4_4_3	18	0.4	exon	NM_001130723,	+	AHCYL2,
chr7	128898422	128918196	chr7:128898422-128918196	3	3_0_3	14	0.3	intron	NM_001130720,NM_015328,	+	AHCYL2,
chr7	128898422	128928900	chr7:128898422-128928900	3	0_1_2	1	0.857	intron	NM_001130720,NM_015328,	+	AHCYL2,
chr7	128898422	129019590	chr7:128898422-129019590	3	0_2_2	18	0.25	intron	NM_001130720,NM_015328,	+	AHCYL2,
chr7	128914121	128952976	chr7:128914121-128952976	3	2_1_1	11	0.353	intron	NM_001130720,NM_015328,	+	AHCYL2,
chr7	129019482	129029575	chr7:129019482-129029575	3	3_0_3	38	0.136	exon	NM_001130720,NM_001130722,NM_001130723,	+	AHCYL2,
chr7	128898422	128914267	chr7:128898422-128914267	2	1_2_1	21	0.16	intron	NM_001130720,NM_015328,	+	AHCYL2,
chr7	129008311	129029575	chr7:129008311-129029575	2	1_0_2	25	0.138	exon	NM_001130723,	+	AHCYL2,
chr6	135639657	135644462	chr6:135639657-135644462	25	9_13_5	9	0.847	exon	NM_001134830,NM_001134831,NM_017651,	-	AHI1,
chr6	135774479	135777064	chr6:135774479-135777064	8	4_6_3	6	0.727	exon	NM_001134830,NM_001134831,NM_017651,NM_001134832,	-	AHI1,
chr6	135621638	135644462	chr6:135621638-135644462	5	0_4_4	4	0.714	exon	NM_001134830,NM_001134831,NM_017651,	-	AHI1,
chr6	135639657	135667934	chr6:135639657-135667934	3	1_1_1	5	0.545	intron	NM_017651,NM_001134831,NM_001134830,	-	AHI1,
chr6	135639657	135716034	chr6:135639657-135716034	2	2_2_0	5	0.444	exon	NM_001134830,NM_001134831,NM_017651,	-	AHI1,
chr6	135715914	135732682	chr6:135715914-135732682	2	1_1_1	2	0.667	exon	NM_001134830,NM_001134831,NM_017651,NM_001134832,	-	AHI1,
chr6	135763720	135778851	chr6:135763720-135778851	2	1_2_0	1	0.8	exon	NM_001134830,NM_001134831,NM_017651,NM_001134832,	-	AHI1,
chr5	353845	376831	chr5:353845-376831	18	14_11_2	9	0.8	exon	NM_001242412,NM_020731,	+	AHRR,
chr14	77930941	77934851	chr14:77930941-77934851	15	6_4_10	454	0.062	exon	NM_001321441,NM_012111,	+	AHSA1,
chr2	61406116	61413632	chr2:61406116-61413632	56	34_14_21	28	0.8	exon	NM_001321302,NM_001321300,	+	AHSA2,
chr2	61406116	61413889	chr2:61406116-61413889	25	13_12_1	11	0.82	exon	NM_001321304,NM_001321303,NM_152392,NM_001321301,NM_001321302,NM_001321300,	+	AHSA2,
chr2	61406116	61408540	chr2:61406116-61408540	12	6_3_2	104	0.188	exon	NM_001321302,NM_001321300,	+	AHSA2,
chr2	61406116	61413916	chr2:61406116-61413916	11	6_9_0	11	0.667	exon	NM_001321304,NM_001321303,NM_152392,NM_001321301,NM_001321302,NM_001321300,	+	AHSA2,
chr2	61406121	61413632	chr2:61406121-61413632	5	4_1_1	34	0.227	exon	NM_001321304,NM_001321303,NM_152392,NM_001321301,NM_001321302,NM_001321300,NM_001321305,	+	AHSA2,
chr9	133986984	133993305	chr9:133986984-133993305	3	1_2_1	619	0.01	exon	NM_001185095,NM_031426,NR_033701,	+	AIF1L,
chrX	129263477	129265774	chrX:129263477-129265774	15	6_7_2	9	0.769	exon	NM_001130846,NR_132647,NM_004208,NM_145812,NM_001130847,	-	AIFM1,
chrX	129263477	129290577	chrX:129263477-129290577	4	1_2_0	9	0.471	exon	NM_004208,NM_001130847,	-	AIFM1,
chr10	71873901	71883853	chr10:71873901-71883853	18	10_12_1	13	0.735	exon	NM_001198696,NM_032797,	-	AIFM2,
chr10	71873901	71883856	chr10:71873901-71883856	10	5_6_0	12	0.625	exon	NM_001198696,	-	AIFM2,
chr10	71874676	71883853	chr10:71874676-71883853	5	1_2_1	28	0.263	exon	NM_032797,	-	AIFM2,
chr7	6054777	6057676	chr7:6054777-6057676	10	7_8_0	50	0.286	exon	NM_001326609,NM_001326610,NM_001326606,NM_006303,NM_001326611,	+	AIMP2,
chr7	6057445	6057676	chr7:6057445-6057676	6	5_5_0	61	0.164	exon	NM_001326609,NM_001326610,NM_001326606,NM_006303,NM_001326607,NM_001326611,	+	AIMP2,
chr7	6054533	6054983	chr7:6054533-6054983	3	2_3_0	45	0.118	exon	NM_001326610,	+	AIMP2,
chr1	33478808	33480195	chr1:33478808-33480195	10	8_4_1	25	0.444	exon	NM_001319141,NR_134976,NM_001319142,NM_001319139,NM_013411,NM_001199199,	-	AK2,
chr5	68651476	68662422	chr5:68651476-68662422	7	5_3_2	2	0.875	exon	NM_016283,NM_001015891,	-	AK6,
chr5	68651476	68651780	chr5:68651476-68651780	6	4_3_0	1	0.923	exon	NM_016283,NM_001015891,	-	AK6,
chr14	96937815	96944999	chr14:96937815-96944999	4	2_3_0	11	0.421	exon	NM_152327,	+	AK7,
chr14	96937815	96949556	chr14:96937815-96949556	4	3_3_0	18	0.308	exon	NM_152327,	+	AK7,
chr14	96904172	96912944	chr14:96904172-96912944	3	1_0_2	17	0.261	exon	NM_152327,	+	AK7,
chr14	96944802	96949556	chr14:96944802-96949556	3	3_3_0	24	0.2	exon	NM_152327,	+	AK7,
chr14	96904172	96916216	chr14:96904172-96916216	2	0_2_2	12	0.25	exon	NM_152327,	+	AK7,
chr14	96904172	96917907	chr14:96904172-96917907	2	0_1_2	18	0.182	exon	NM_152327,	+	AK7,
chr14	96922684	96924549	chr14:96922684-96924549	2	2_2_0	20	0.167	exon	NM_152327,	+	AK7,
chr6	109884800	109894797	chr6:109884800-109894797	4	1_3_0	1	0.889	exon	NM_001145128,	-	AK9,
chr17	55182802	55196405	chr17:55182802-55196405	5	2_1_1	97	0.093	exon	NM_003488,NM_001242903,NM_001242902,	+	AKAP1,
chr17	55189159	55191997	chr17:55189159-55191997	2	2_2_0	47	0.078	exon	NM_003488,NM_001242903,NM_001242902,	+	AKAP1,
chr17	19861327	19861884	chr17:19861327-19861884	21	12_17_0	46	0.477	exon	NM_007202,NM_001330152,	-	AKAP10,
chr17	19823349	19839743	chr17:19823349-19839743	10	4_6_3	9	0.69	exon	NM_007202,NM_001330152,	-	AKAP10,
chr17	19843026	19861884	chr17:19843026-19861884	10	6_7_0	22	0.476	exon	NM_007202,NM_001330152,	-	AKAP10,
chr17	19812494	19827830	chr17:19812494-19827830	6	2_3_2	20	0.375	exon	NM_007202,NM_001330152,	-	AKAP10,
chr17	19835118	19861884	chr17:19835118-19861884	5	4_3_1	40	0.2	exon	NM_007202,	-	AKAP10,
chr17	19843026	19866335	chr17:19843026-19866335	5	4_4_0	11	0.476	exon	NM_007202,NM_001330152,	-	AKAP10,
chr17	19812494	19835291	chr17:19812494-19835291	4	1_4_2	10	0.444	exon	NM_007202,	-	AKAP10,
chr17	19835118	19866335	chr17:19835118-19866335	4	3_3_1	29	0.216	exon	NM_007202,	-	AKAP10,
chr17	19823349	19835291	chr17:19823349-19835291	3	2_3_1	10	0.375	exon	NM_007202,	-	AKAP10,
chr17	19843026	19845223	chr17:19843026-19845223	2	2_1_0	38	0.095	exon	NM_007202,NM_001330152,	-	AKAP10,
chr17	19843026	19850818	chr17:19843026-19850818	2	1_1_1	46	0.08	exon	NM_007202,NM_001330152,	-	AKAP10,
chr17	19845139	19871774	chr17:19845139-19871774	2	1_0_2	21	0.16	exon	NM_007202,NM_001330152,	-	AKAP10,
chr15	86207794	86213061	chr15:86207794-86213061	8	5_5_3	8	0.667	exon	NM_001270546,NM_006738,NM_007200,	+	AKAP13,
chr15	86198648	86199018	chr15:86198648-86199018	5	4_3_0	13	0.435	exon	NM_001270546,NM_006738,NM_007200,	+	AKAP13,
chr15	86198648	86213061	chr15:86198648-86213061	5	4_3_1	10	0.5	exon	NM_001270546,NM_006738,NM_007200,	+	AKAP13,
chr15	86064659	86087186	chr15:86064659-86087186	4	3_3_0	4	0.667	exon	NM_006738,NM_007200,	+	AKAP13,
chr15	86207794	86225443	chr15:86207794-86225443	4	2_1_1	7	0.533	exon	NM_001270546,NM_006738,NM_007200,	+	AKAP13,
chr15	86207794	86236682	chr15:86207794-86236682	2	2_2_0	11	0.267	exon	NM_001270546,NM_006738,NM_007200,	+	AKAP13,
chr15	86227972	86253876	chr15:86227972-86253876	2	1_1_1	2	0.667	exon	NM_001270546,NM_006738,NM_007200,	+	AKAP13,
chr15	86253810	86262557	chr15:86253810-86262557	2	2_2_0	9	0.308	exon	NM_006738,NM_007200,	+	AKAP13,
chr15	86283453	86284726	chr15:86283453-86284726	2	0_2_2	12	0.25	exon	NM_001270546,NM_006738,NM_007200,	+	AKAP13,
chr19	15471659	15473062	chr19:15471659-15473062	10	7_10_0	46	0.303	exon	NM_005858,	-	AKAP8,
chr19	15469778	15473062	chr19:15469778-15473062	7	4_5_1	26	0.35	exon	NM_005858,	-	AKAP8,
chr19	15469778	15471789	chr19:15469778-15471789	6	3_3_0	30	0.286	exon	NM_005858,	-	AKAP8,
chr19	15466118	15487825	chr19:15466118-15487825	2	0_1_2	83	0.046	exon	NM_005858,	-	AKAP8,
chr19	15479046	15487825	chr19:15479046-15487825	2	2_0_2	100	0.038	exon	NM_005858,	-	AKAP8,
chr19	15507961	15514853	chr19:15507961-15514853	8	3_1_2	95	0.144	exon	NM_014371,NR_111971,NM_001291478,	-	AKAP8L,
chr7	91651552	91652323	chr7:91651552-91652323	7	4_5_0	3	0.824	exon	NM_147185,NM_005751,	+	AKAP9,
chr1	39463843	39466778	chr1:39463843-39466778	6	4_4_0	1	0.923	exon	NM_024595,	+	AKIRIN1,
chr6	88385141	88391481	chr6:88385141-88391481	5	3_3_0	0	1	exon	NM_018064,	-	AKIRIN2,
chr6	88385211	88391481	chr6:88385211-88391481	2	2_2_0	0	1	exon	NM_018064,	-	AKIRIN2,
chr1	46032241	46032692	chr1:46032241-46032692	32	18_21_2	37	0.634	exon	NM_006066,NM_153326,NM_001202414,NM_001202413,	+	AKR1A1,
chr10	4915406	4951798	chr10:4915406-4951798	6	1_2_6	39	0.235	intron	NR_026743,	+	AKR1C6P,
chr10	4950543	4951798	chr10:4950543-4951798	3	3_3_0	29	0.171	intron	NR_026743,	+	AKR1C6P,
chr10	4872867	4889491	chr10:4872867-4889491	11	8_5_0	38	0.367	exon	NR_073126,NR_073125,NR_073127,	+	AKR1E2,
chr10	4872867	4884696	chr10:4872867-4884696	8	6_0_5	86	0.157	exon	NR_073126,NM_001271021,NR_073125,NM_001040177,NR_073127,NM_001271025,	+	AKR1E2,
chr10	4872867	4878001	chr10:4872867-4878001	7	5_5_0	161	0.08	exon	NR_073126,NM_001271021,NR_073125,NM_001040177,NR_073127,NM_001271025,	+	AKR1E2,
chr10	4872867	4886296	chr10:4872867-4886296	2	2_1_0	8	0.333	intron	NM_001271021,NM_001271025,NR_073125,NR_073127,NR_073126,NM_001040177,	+	AKR1E2,
chr10	4872867	4889422	chr10:4872867-4889422	2	2_1_1	53	0.07	exon	NM_001271021,NM_001040177,NM_001271025,	+	AKR1E2,
chr1	19632512	19635136	chr1:19632512-19635136	2	2_2_0	18	0.182	exon	NM_001320979,NM_003689,	-	AKR7A2,
chr14	105241989	105259059	chr14:105241989-105259059	4	3_3_0	446	0.018	exon	NM_001014431,NM_001014432,NM_005163,	-	AKT1,
chr14	105237082	105259059	chr14:105237082-105259059	2	2_2_0	312	0.013	exon	NM_001014431,NM_001014432,NM_005163,	-	AKT1,
chr19	40761065	40771258	chr19:40761065-40771258	53	28_27_3	1005	0.095	exon	NM_001330511,NM_001626,NM_001243027,	-	AKT2,
chr19	40743876	40746017	chr19:40743876-40746017	12	6_6_4	1052	0.022	exon	NM_001243028,NM_001330511,NM_001626,NM_001243027,	-	AKT2,
chr19	40747845	40748594	chr19:40747845-40748594	10	8_9_0	902	0.022	exon	NM_001243028,NM_001330511,NM_001626,NM_001243027,	-	AKT2,
chr19	40761065	40762961	chr19:40761065-40762961	9	4_4_0	1084	0.016	exon	NM_001243028,NM_001330511,NM_001626,NM_001243027,	-	AKT2,
chr19	40747845	40771258	chr19:40747845-40771258	5	2_2_0	1059	0.009	exon	NM_001330511,NM_001626,NM_001243027,	-	AKT2,
chr19	40761003	40771258	chr19:40761003-40771258	2	2_1_0	571	0.007	intron	NM_001330511,NM_001626,NM_001243028,NM_001243027,	-	AKT2,
chr16	53532303	53534241	chr16:53532303-53534241	8	6_6_0	1	0.941	exon	NM_001012398,NM_022476,NM_001308325,	-	AKTIP,
chr3	52238709	52240767	chr3:52238709-52240767	4	4_4_0	12	0.4	exon	NM_001304443,NM_199166,NM_000688,NM_001304444,	+	ALAS1,
chr19	49961743	49963105	chr19:49961743-49963105	5	2_3_2	417	0.023	exon	NM_001145396,NM_153329,	+	ALDH16A1,
chr10	97396850	97402963	chr10:97396850-97402963	10	7_9_2	157	0.113	exon	NM_002860,NM_001017423,NM_001323413,NM_001323414,NM_001323415,	-	ALDH18A1,
chr10	97392716	97393406	chr10:97392716-97393406	8	6_7_2	82	0.163	exon	NM_001323413,NM_001323414,NM_001323419,NM_001323416,NM_001323418,NM_001323412,NM_002860,NM_001017423,NM_001323417,NM_001323415,	-	ALDH18A1,
chr10	97396850	97413162	chr10:97396850-97413162	4	3_3_0	170	0.045	exon	NM_002860,NM_001017423,NM_001323413,NM_001323414,NM_001323416,NM_001323418,NM_001323412,NM_001323415,	-	ALDH18A1,
chr10	97373499	97381008	chr10:97373499-97381008	3	1_1_1	46	0.115	exon	NM_001323413,NM_001323414,NM_001323419,NM_001323416,NM_001323418,NM_001323412,NM_002860,NM_001017423,NM_001323417,NM_001323415,	-	ALDH18A1,
chr17	19554860	19561175	chr17:19554860-19561175	7	5_3_2	20	0.412	exon	NM_000382,NM_001031806,	+	ALDH3A2,
chr17	19559679	19575269	chr17:19559679-19575269	2	2_2_0	12	0.25	exon	NM_000382,NM_001031806,	+	ALDH3A2,
chr6	24502751	24523153	chr6:24502751-24523153	12	6_9_6	20	0.545	exon	NM_170740,NM_001080,	+	ALDH5A1,
chr6	24502751	24528394	chr6:24502751-24528394	3	0_1_2	23	0.207	exon	NM_170740,NM_001080,	+	ALDH5A1,
chr6	24502751	24505213	chr6:24502751-24505213	2	1_2_1	31	0.114	exon	NM_170740,NM_001080,	+	ALDH5A1,
chr6	24502751	24515538	chr6:24502751-24515538	2	1_2_1	27	0.129	exon	NM_170740,NM_001080,	+	ALDH5A1,
chr5	125903951	125906551	chr5:125903951-125906551	45	14_12_16	14	0.865	exon	NM_001201377,NM_001202404,NM_001182,	-	ALDH7A1,
chr5	125903951	125912903	chr5:125903951-125912903	6	2_3_0	9	0.571	exon	NM_001201377,NM_001202404,NM_001182,	-	ALDH7A1,
chr5	125912771	125929096	chr5:125912771-125929096	5	4_4_0	30	0.25	exon	NM_001201377,NM_001202404,NM_001182,	-	ALDH7A1,
chr5	125882016	125890085	chr5:125882016-125890085	3	3_3_0	0	1	exon	NM_001201377,NM_001182,	-	ALDH7A1,
chr5	125896775	125906551	chr5:125896775-125906551	3	1_1_2	8	0.429	exon	NM_001201377,NM_001202404,NM_001182,	-	ALDH7A1,
chr5	125903951	125929096	chr5:125903951-125929096	3	1_1_1	38	0.136	exon	NM_001201377,NM_001202404,NM_001182,	-	ALDH7A1,
chr5	125894932	125906551	chr5:125894932-125906551	2	1_1_1	7	0.364	exon	NM_001201377,NM_001202404,NM_001182,	-	ALDH7A1,
chr1	165648679	165652347	chr1:165648679-165652347	21	12_10_1	19	0.689	exon	NM_000696,	-	ALDH9A1,
chr16	30078555	30081350	chr16:30078555-30081350	5	4_3_0	771	0.013	exon	NM_000034,NM_184041,NM_001127617,NM_184043,NM_001243177,	+	ALDOA,
chr16	30080627	30081350	chr16:30080627-30081350	5	0_3_2	744	0.013	exon	NM_000034,NM_184041,NM_001127617,NM_184043,NM_001243177,	+	ALDOA,
chr16	30078555	30080994	chr16:30078555-30080994	2	1_2_0	723	0.006	exon	NM_000034,NM_184041,NM_001127617,NM_184043,NM_001243177,	+	ALDOA,
chr16	5129749	5131057	chr16:5129749-5131057	5	1_4_2	3	0.769	exon	NM_019109,NM_001330504,	+	ALG1,
chr22	50307033	50307491	chr22:50307033-50307491	4	2_2_1	38	0.174	exon	NM_024105,	-	ALG12,
chr3	183962389	183963600	chr3:183962389-183963600	5	4_3_1	65	0.133	exon	NM_001006941,NR_024534,NM_005787,	-	ALG3,
chr13	37539712	37546173	chr13:37539712-37546173	3	1_1_1	1	0.857	exon	NM_001142364,NM_013338,	-	ALG5,
chr11	77823696	77832220	chr11:77823696-77832220	18	15_13_2	37	0.493	exon	NM_001007027,NM_024079,	-	ALG8,
chr11	77824932	77832220	chr11:77824932-77832220	14	7_8_5	46	0.378	exon	NM_001007027,NM_024079,	-	ALG8,
chr11	77830228	77832220	chr11:77830228-77832220	11	5_8_7	68	0.244	exon	NM_001007027,NM_024079,	-	ALG8,
chr11	77815026	77820627	chr11:77815026-77820627	9	3_5_4	18	0.5	exon	NM_001007027,NM_024079,	-	ALG8,
chr11	77823696	77825438	chr11:77823696-77825438	5	4_4_1	69	0.127	exon	NM_001007027,NM_024079,	-	ALG8,
chr11	77815026	77835260	chr11:77815026-77835260	4	0_3_1	13	0.381	exon	NM_001007027,NM_024079,	-	ALG8,
chr11	77830228	77835260	chr11:77830228-77835260	4	2_4_2	63	0.113	exon	NM_001007027,NM_024079,	-	ALG8,
chr11	77815026	77832220	chr11:77815026-77832220	3	0_2_1	18	0.25	exon	NM_001007027,NM_024079,	-	ALG8,
chr11	77830228	77838482	chr11:77830228-77838482	3	0_1_2	55	0.098	exon	NM_001007027,NM_024079,	-	ALG8,
chr11	111656513	111657244	chr11:111656513-111657244	4	2_0_1	1	0.889	exon	NM_001077691,NM_001077692,NM_024740,NM_001077690,	-	ALG9,
chr11	111706888	111711532	chr11:111706888-111711532	2	1_2_1	9	0.308	exon	NM_001077691,NM_024740,NM_001077690,NM_001077692,	-	ALG9,
chr11	111706888	111728460	chr11:111706888-111728460	2	2_1_0	4	0.5	exon	NM_001077691,NM_024740,NM_001077690,NM_001077692,	-	ALG9,
chr14	78139903	78142192	chr14:78139903-78142192	7	4_3_0	2	0.875	exon	NM_006020,	-	ALKBH1,
chr14	78139903	78142137	chr14:78139903-78142137	4	2_2_0	4	0.667	exon	NM_006020,	-	ALKBH1,
chr14	78139903	78146313	chr14:78139903-78146313	3	2_0_2	3	0.667	exon	NM_006020,	-	ALKBH1,
chr14	78157853	78161243	chr14:78157853-78161243	3	3_3_0	1	0.857	intron	NM_006020,	-	ALKBH1,
chr17	18110129	18111689	chr17:18110129-18111689	19	17_17_0	71	0.349	exon	NM_017758,	+	ALKBH5,
chr11	107381613	107403132	chr11:107381613-107403132	3	2_2_0	0	1	exon	NM_001301010,NM_138775,	-	ALKBH8,
chr2	73784347	73786269	chr2:73784347-73786269	49	25_22_2	8	0.925	exon	NM_015120,	+	ALMS1,
chr2	73646251	73659419	chr2:73646251-73659419	10	8_6_3	6	0.769	exon	NM_015120,	+	ALMS1,
chr2	73646251	73653681	chr2:73646251-73653681	4	3_3_0	13	0.381	exon	NM_015120,	+	ALMS1,
chr2	73626386	73659419	chr2:73626386-73659419	2	0_2_1	3	0.571	intron	NM_015120,	+	ALMS1,
chr2	73761951	73786269	chr2:73761951-73786269	2	1_2_1	8	0.333	exon	NM_015120,	+	ALMS1,
chr17	6758554	6795394	chr17:6758554-6795394	6	5_2_3	18	0.4	intron	NR_002710,	+	ALOX12P2,
chr17	6758537	6795394	chr17:6758537-6795394	3	2_1_1	18	0.25	intron	NR_002710,	+	ALOX12P2,
chr17	4539054	4540553	chr17:4539054-4540553	39	20_28_0	11	0.876	exon	NM_001140,	-	ALOX15,
chr4	113236957	113240371	chr4:113236957-113240371	4	0_2_1	0	1	intron	NM_025144,NM_001253884,NM_001102406,	+	ALPK1,
chr2	202625604	202626541	chr2:202625604-202626541	7	4_6_1	3	0.824	exon	NM_020919,	-	ALS2,
chr2	202587766	202589182	chr2:202587766-202589182	2	1_2_1	8	0.333	exon	NM_020919,	-	ALS2,
chr11	46515158	46529920	chr11:46515158-46529920	96	28_43_14	120	0.615	exon	NM_001267782,NM_001267783,NM_017749,	-	AMBRA1,
chr11	46515158	46534363	chr11:46515158-46534363	67	24_20_27	53	0.717	exon	NM_001267782,NM_001300731,NM_017749,	-	AMBRA1,
chr11	46529741	46534363	chr11:46529741-46534363	23	14_8_8	141	0.246	exon	NM_001267782,NM_017749,	-	AMBRA1,
chr11	46455024	46456587	chr11:46455024-46456587	18	11_14_0	80	0.31	exon	NM_001267782,NM_001300731,NM_001267783,NM_017749,	-	AMBRA1,
chr11	46534277	46570050	chr11:46534277-46570050	11	5_8_2	95	0.188	exon	NM_001267782,NM_001300731,NM_017749,	-	AMBRA1,
chr11	46568663	46570050	chr11:46568663-46570050	10	4_4_0	99	0.168	exon	NM_001267782,NM_001300731,NM_001267783,NM_017749,	-	AMBRA1,
chr11	46563495	46570050	chr11:46563495-46570050	8	5_5_0	66	0.195	exon	NM_001267782,NM_001300731,NM_001267783,NM_017749,	-	AMBRA1,
chr11	46515158	46570050	chr11:46515158-46570050	7	3_5_2	72	0.163	exon	NM_001267782,NM_001300731,NM_001267783,NM_017749,	-	AMBRA1,
chr11	46534115	46534363	chr11:46534115-46534363	5	3_3_0	18	0.357	intron	NM_017749,NM_001300731,NM_001267783,NM_001267782,	-	AMBRA1,
chr11	46567154	46570050	chr11:46567154-46570050	5	4_4_0	88	0.102	exon	NM_001267782,NM_001300731,NM_001267783,NM_017749,	-	AMBRA1,
chr11	46431826	46455178	chr11:46431826-46455178	4	0_2_3	79	0.092	exon	NM_001267782,NM_001300731,NM_001267783,NM_017749,	-	AMBRA1,
chr11	46439463	46455178	chr11:46439463-46455178	3	2_2_0	73	0.076	exon	NM_001267782,NM_001300731,NM_001267783,NM_017749,	-	AMBRA1,
chr11	46430063	46439602	chr11:46430063-46439602	2	1_2_0	53	0.07	exon	NM_001267782,NM_001300731,NM_001267783,NM_017749,	-	AMBRA1,
chr11	46455024	46465148	chr11:46455024-46465148	2	2_1_0	57	0.066	exon	NM_001267782,NM_001300731,NM_001267783,NM_017749,	-	AMBRA1,
chr11	46465038	46570050	chr11:46465038-46570050	2	1_2_1	90	0.043	exon	NM_001267782,NM_001300731,NM_001267783,NM_017749,	-	AMBRA1,
chr6	111208708	111211559	chr6:111208708-111211559	112	36_29_22	17	0.929	exon	NM_001634,NM_001287215,	+	AMD1,
chr6	111201190	111211559	chr6:111201190-111211559	14	8_7_6	10	0.737	intron	NM_001287215,NM_001287214,NR_109768,NM_001287216,NM_001634,	+	AMD1,
chr6	111201190	111210186	chr6:111201190-111210186	6	5_5_0	24	0.333	intron	NM_001287215,NM_001287214,NR_109768,NM_001287216,NM_001634,	+	AMD1,
chr6	111208708	111210186	chr6:111208708-111210186	5	3_3_1	30	0.25	exon	NM_001634,NM_001287215,	+	AMD1,
chr16	56419831	56423287	chr16:56419831-56423287	42	19_23_4	73	0.535	exon	NM_001323511,NM_001323512,NM_001144,	-	AMFR,
chr16	56419831	56448256	chr16:56419831-56448256	16	10_8_10	24	0.571	exon	NM_001323511,NM_001323512,NM_001144,	-	AMFR,
chr16	56435645	56448256	chr16:56435645-56448256	13	5_3_5	59	0.306	exon	NM_001323511,NM_001323512,NM_001144,	-	AMFR,
chr16	56419831	56449796	chr16:56419831-56449796	7	4_5_1	20	0.412	intron	NM_001323511,NM_001323512,NM_001144,	-	AMFR,
chrX	109507717	109511558	chrX:109507717-109511558	2	2_1_1	4	0.5	intron	NM_015365,NM_001025580,NM_001171689,	-	AMMECR1,
chr2	128627028	128628933	chr2:128627028-128628933	3	2_1_2	24	0.2	exon	NM_001199140,NM_031445,	-	AMMECR1L,
chr2	128628388	128631846	chr2:128628388-128631846	2	1_2_0	20	0.167	exon	NM_001199140,NM_031445,	-	AMMECR1L,
chr12	31841941	31862359	chr12:31841941-31862359	6	3_4_1	1	0.923	exon	NM_001278412,NM_001278411,NM_001113402,	-	AMN1,
chr12	31854797	31862359	chr12:31854797-31862359	5	2_4_1	20	0.333	exon	NM_001278412,NM_001278411,NM_001113402,	-	AMN1,
chr12	31841941	31872290	chr12:31841941-31872290	4	2_2_0	0	1	exon	NR_103522,NM_001278412,	-	AMN1,
chr12	31850295	31862359	chr12:31850295-31862359	3	1_2_2	2	0.75	exon	NM_001278412,NM_001278411,NM_001113402,	-	AMN1,
chr12	31841941	31854941	chr12:31841941-31854941	2	2_1_0	12	0.25	exon	NR_103523,NR_103522,NM_001278412,NM_001278411,NM_001113402,	-	AMN1,
chr11	94532556	94533477	chr11:94532556-94533477	100	45_43_0	146	0.578	exon	NM_001301007,NM_130847,	+	AMOTL1,
chr11	94528177	94533477	chr11:94528177-94533477	47	30_28_1	65	0.591	exon	NM_130847,	+	AMOTL1,
chr11	94554696	94564707	chr11:94554696-94564707	35	20_14_8	35	0.667	exon	NM_001301007,NM_130847,	+	AMOTL1,
chr11	94528177	94564707	chr11:94528177-94564707	7	4_4_0	49	0.222	exon	NM_130847,	+	AMOTL1,
chr11	94528177	94554987	chr11:94528177-94554987	6	2_2_0	74	0.14	exon	NM_130847,	+	AMOTL1,
chr11	94564618	94592880	chr11:94564618-94592880	3	2_2_0	82	0.068	exon	NM_001301007,NM_130847,	+	AMOTL1,
chr11	94583279	94587247	chr11:94583279-94587247	3	2_2_0	78	0.071	exon	NM_001301007,NM_130847,	+	AMOTL1,
chr7	2739868	2742523	chr7:2739868-2742523	2	2_2_0	46	0.08	exon	NM_001321766,NM_001284355,NM_133463,	+	AMZ1,
chr7	2739868	2749450	chr7:2739868-2749450	2	2_2_0	47	0.078	exon	NM_001321766,NM_001284355,NM_133463,	+	AMZ1,
chr17	66246329	66247319	chr17:66246329-66247319	3	2_1_0	3	0.667	exon	NM_001033571,NM_001289054,NM_001033572,NM_001033569,NM_001289056,NM_001033574,NM_001033570,NM_016627,	+	AMZ2,
chr2	112621252	112625673	chr2:112621252-112625673	4	2_1_1	20	0.286	exon	NM_022662,	-	ANAPC1,
chr2	112630207	112638426	chr2:112630207-112638426	3	1_1_1	20	0.231	exon	NM_022662,	-	ANAPC1,
chr2	112604715	112605442	chr2:112604715-112605442	2	1_2_1	12	0.25	exon	NM_022662,	-	ANAPC1,
chr10	73983646	73990198	chr10:73983646-73990198	2	2_1_1	32	0.111	exon	NM_173473,NM_001242546,NM_001242547,	+	ANAPC16,
chr9	140074633	140074836	chr9:140074633-140074836	5	4_4_0	54	0.156	exon	NM_013366,	-	ANAPC2,
chr4	25391758	25394043	chr4:25391758-25394043	3	2_2_2	2	0.75	exon	NM_001286756,NM_013367,	+	ANAPC4,
chr12	121773336	121775195	chr12:121773336-121775195	4	3_2_1	68	0.105	exon	NM_001137559,NM_001330489,NM_016237,	-	ANAPC5,
chr12	121773336	121784808	chr12:121773336-121784808	3	3_3_0	34	0.15	exon	NM_001137559,NM_001330489,NM_016237,	-	ANAPC5,
chr12	121779806	121784808	chr12:121779806-121784808	2	1_2_1	37	0.098	exon	NM_001137559,NM_001330489,NM_016237,	-	ANAPC5,
chr12	110819557	110834257	chr12:110819557-110834257	28	16_16_1	69	0.448	exon	NM_001137664,NM_016238,	-	ANAPC7,
chr12	110832906	110834257	chr12:110832906-110834257	24	7_10_3	90	0.348	exon	NM_001137664,NM_016238,	-	ANAPC7,
chr12	110825544	110826428	chr12:110825544-110826428	7	5_4_2	90	0.135	exon	NM_001137664,NM_016238,	-	ANAPC7,
chr12	110826317	110834257	chr12:110826317-110834257	7	5_5_0	90	0.135	exon	NM_001137664,NM_016238,	-	ANAPC7,
chr12	110819557	110820765	chr12:110819557-110820765	5	3_2_0	105	0.087	exon	NM_001137664,NM_016238,	-	ANAPC7,
chr12	110813871	110834257	chr12:110813871-110834257	4	3_1_0	87	0.084	exon	NM_016238,	-	ANAPC7,
chr12	110825544	110834257	chr12:110825544-110834257	3	1_1_1	91	0.062	exon	NM_001137664,NM_016238,	-	ANAPC7,
chr10	62021617	62039397	chr10:62021617-62039397	37	15_15_11	18	0.804	exon	NM_001204403,NM_020987,NM_001204404,NM_001320874,	-	ANK3,
chr10	61844360	61845011	chr10:61844360-61845011	24	15_13_7	9	0.842	exon	NM_001149,NM_001204403,NM_020987,NM_001204404,NM_001320874,	-	ANK3,
chr10	61844360	61848116	chr10:61844360-61848116	8	3_2_0	6	0.727	exon	NM_001149,NM_001204403,NM_020987,NM_001204404,NM_001320874,	-	ANK3,
chr10	61894029	61905779	chr10:61894029-61905779	6	1_1_3	12	0.5	exon	NM_001204404,	-	ANK3,
chr10	61865663	61874089	chr10:61865663-61874089	5	4_3_2	15	0.4	exon	NM_001149,NM_001204403,NM_020987,NM_001204404,NM_001320874,	-	ANK3,
chr10	61865663	61898845	chr10:61865663-61898845	4	2_2_0	8	0.5	exon	NM_001149,NM_001204403,NM_020987,NM_001204404,NM_001320874,	-	ANK3,
chr10	62023593	62039397	chr10:62023593-62039397	4	2_2_0	38	0.174	exon	NM_001204403,NM_020987,NM_001204404,NM_001320874,	-	ANK3,
chr10	61994446	62039397	chr10:61994446-62039397	3	2_2_2	11	0.353	exon	NM_001204403,NM_020987,NM_001204404,NM_001320874,	-	ANK3,
chr10	61962760	61967991	chr10:61962760-61967991	2	1_1_1	17	0.19	exon	NM_001204403,NM_020987,NM_001204404,NM_001320874,	-	ANK3,
chr2	190593386	190609514	chr2:190593386-190609514	27	18_4_18	3	0.947	exon	NM_144708,	+	ANKAR,
chr2	190606068	190609514	chr2:190606068-190609514	3	3_1_2	35	0.146	exon	NM_144708,	+	ANKAR,
chr15	65223020	65226434	chr15:65223020-65226434	8	3_3_2	1	0.941	exon	NM_182703,	+	ANKDD1A,
chr15	65248047	65249608	chr15:65248047-65249608	2	2_1_1	5	0.444	intron	NM_182703,	-	ANKDD1A,
chr20	10025042	10026345	chr20:10025042-10026345	5	2_2_0	1	0.909	exon	NM_022096,NM_198798,NM_001303472,	+	ANKEF1,
chr17	4109616	4113242	chr17:4109616-4113242	18	11_11_0	27	0.571	exon	NM_001330063,NR_047571,NM_016376,NM_001257999,	-	ANKFY1,
chr17	4086693	4088341	chr17:4086693-4088341	8	4_5_0	15	0.516	exon	NM_001330063,NR_047571,NM_016376,NM_001257999,	-	ANKFY1,
chr17	4139067	4145743	chr17:4139067-4145743	8	3_5_1	29	0.356	exon	NM_001330063,NM_016376,NM_001257999,	-	ANKFY1,
chr17	4109616	4139185	chr17:4109616-4139185	5	4_4_0	36	0.217	exon	NM_001330063,NM_016376,NM_001257999,	-	ANKFY1,
chr17	4092677	4113242	chr17:4092677-4113242	3	2_2_0	22	0.214	exon	NM_001330063,NR_047571,NM_016376,NM_001257999,	-	ANKFY1,
chr17	4109616	4120413	chr17:4109616-4120413	2	2_2_0	33	0.108	exon	NM_001330063,NR_047571,NM_016376,NM_001257999,	-	ANKFY1,
chr17	4120278	4139185	chr17:4120278-4139185	2	2_2_0	41	0.089	exon	NM_001330063,NM_016376,NM_001257999,	-	ANKFY1,
chr5	14741936	14758707	chr5:14741936-14758707	13	4_7_3	9	0.743	exon	NM_054027,	-	ANKH,
chr5	14741936	14751348	chr5:14741936-14751348	2	1_2_1	24	0.143	exon	NM_054027,	-	ANKH,
chr5	139818046	139851880	chr5:139818046-139851880	3	2_1_1	29	0.171	exon	NM_001197030,NM_024668,	+	ANKHD1,
chr5	139916923	139921866	chr5:139916923-139921866	7	5_5_0	4	0.778	intron	NM_020690,	+	ANKHD1-EIF4EBP3,
chr5	139819704	139825560	chr5:139819704-139825560	68	25_27_1	125	0.521	exon	NM_020690,NM_017978,NM_001197030,NM_017747,NM_024668,	+	ANKHD1-EIF4EBP3,ANKHD1,
chr5	139819704	139828890	chr5:139819704-139828890	66	33_22_12	76	0.635	exon	NM_020690,NM_017978,NM_001197030,NM_017747,NM_024668,	+	ANKHD1-EIF4EBP3,ANKHD1,
chr5	139818046	139828890	chr5:139818046-139828890	37	23_16_4	38	0.661	exon	NM_020690,NM_001197030,NM_017747,NM_024668,	+	ANKHD1-EIF4EBP3,ANKHD1,
chr5	139818046	139825560	chr5:139818046-139825560	29	16_16_0	87	0.4	exon	NM_020690,NM_001197030,NM_017747,NM_024668,	+	ANKHD1-EIF4EBP3,ANKHD1,
chr5	139889222	139889766	chr5:139889222-139889766	18	12_13_0	3	0.923	exon	NM_020690,NM_017747,	+	ANKHD1-EIF4EBP3,ANKHD1,
chr5	139862165	139866645	chr5:139862165-139866645	10	4_6_5	13	0.606	exon	NM_020690,NM_017747,	+	ANKHD1-EIF4EBP3,ANKHD1,
chr5	139865174	139885454	chr5:139865174-139885454	6	4_5_0	40	0.231	exon	NM_020690,NM_017747,	+	ANKHD1-EIF4EBP3,ANKHD1,
chr5	139818046	139820727	chr5:139818046-139820727	5	3_2_0	270	0.036	exon	NM_020690,NM_001197030,NM_017747,NM_024668,	+	ANKHD1-EIF4EBP3,ANKHD1,
chr5	139818088	139825560	chr5:139818088-139825560	4	1_2_1	102	0.073	exon	NM_001197030,NM_024668,NM_017978,NM_017747,NM_020690,	+	ANKHD1-EIF4EBP3,ANKHD1,
chr5	139815689	139828890	chr5:139815689-139828890	3	2_2_0	35	0.146	exon	NM_020690,NM_017978,NM_001197030,NM_017747,NM_024668,	+	ANKHD1-EIF4EBP3,ANKHD1,
chr5	139815689	139844361	chr5:139815689-139844361	3	2_1_2	31	0.162	exon	NM_020690,NM_017978,NM_017747,NM_024668,	+	ANKHD1-EIF4EBP3,ANKHD1,
chr5	139818046	139844361	chr5:139818046-139844361	3	2_1_0	34	0.15	exon	NM_020690,NM_017747,NM_024668,	+	ANKHD1-EIF4EBP3,ANKHD1,
chr5	139851824	139866645	chr5:139851824-139866645	3	3_1_2	14	0.3	intron	NM_017747,NM_020690,	+	ANKHD1-EIF4EBP3,ANKHD1,
chr5	139818088	139828890	chr5:139818088-139828890	2	2_2_0	56	0.067	exon	NM_001197030,NM_024668,NM_017978,NM_017747,NM_020690,	+	ANKHD1-EIF4EBP3,ANKHD1,
chr5	139884406	139885454	chr5:139884406-139885454	2	2_1_0	12	0.25	exon	NM_020690,NM_017747,	+	ANKHD1-EIF4EBP3,ANKHD1,
chr7	91924203	91957214	chr7:91924203-91957214	58	32_30_3	21	0.847	exon	NM_019004,	+	ANKIB1,
chr7	91948644	91957214	chr7:91948644-91957214	39	21_18_2	87	0.473	exon	NM_019004,	+	ANKIB1,
chr7	91924203	91936970	chr7:91924203-91936970	31	17_15_2	62	0.5	exon	NM_019004,	+	ANKIB1,
chr7	91972338	91981956	chr7:91972338-91981956	16	10_8_0	59	0.352	exon	NM_019004,	+	ANKIB1,
chr7	91924203	91948826	chr7:91924203-91948826	13	8_8_0	77	0.252	exon	NM_019004,	+	ANKIB1,
chr7	91972338	92000921	chr7:91972338-92000921	9	6_6_0	26	0.409	exon	NM_019004,	+	ANKIB1,
chr7	91980264	91991587	chr7:91980264-91991587	9	8_5_3	94	0.161	exon	NM_019004,	+	ANKIB1,
chr7	91972338	91991587	chr7:91972338-91991587	8	4_3_1	45	0.262	exon	NM_019004,	+	ANKIB1,
chr7	91936673	91957214	chr7:91936673-91957214	6	4_3_1	124	0.088	exon	NM_019004,	+	ANKIB1,
chr7	91957097	91972546	chr7:91957097-91972546	5	1_1_1	149	0.063	exon	NM_019004,	+	ANKIB1,
chr7	91957097	91981956	chr7:91957097-91981956	5	4_4_0	103	0.088	exon	NM_019004,	+	ANKIB1,
chr7	91974292	92000921	chr7:91974292-92000921	5	3_3_0	88	0.102	exon	NM_019004,	+	ANKIB1,
chr7	91980264	92000921	chr7:91980264-92000921	5	3_3_0	75	0.118	exon	NM_019004,	+	ANKIB1,
chr7	91924203	91981956	chr7:91924203-91981956	4	3_3_0	39	0.17	exon	NM_019004,	+	ANKIB1,
chr7	91936673	91981956	chr7:91936673-91981956	4	3_3_0	142	0.053	exon	NM_019004,	+	ANKIB1,
chr7	91948644	92000921	chr7:91948644-92000921	4	3_3_0	71	0.101	exon	NM_019004,	+	ANKIB1,
chr7	91948644	91981956	chr7:91948644-91981956	3	3_3_0	105	0.054	exon	NM_019004,	+	ANKIB1,
chr7	91957097	91991587	chr7:91957097-91991587	3	1_1_2	88	0.064	exon	NM_019004,	+	ANKIB1,
chr7	91974292	91991587	chr7:91974292-91991587	3	2_1_1	107	0.053	exon	NM_019004,	+	ANKIB1,
chr7	91948644	91963034	chr7:91948644-91963034	2	2_2_0	69	0.055	intron	NM_019004,	+	ANKIB1,
chr7	91972338	91974380	chr7:91972338-91974380	2	2_1_1	94	0.041	exon	NM_019004,	+	ANKIB1,
chr12	133310971	133312098	chr12:133310971-133312098	30	15_19_6	22	0.732	exon	NM_015114,	-	ANKLE2,
chr12	133324418	133331719	chr12:133324418-133331719	17	11_11_1	27	0.557	exon	NM_015114,	-	ANKLE2,
chr12	133310971	133313651	chr12:133310971-133313651	7	3_6_3	15	0.483	exon	NM_015114,	-	ANKLE2,
chr2	241492331	241494472	chr2:241492331-241494472	7	5_5_1	16	0.467	exon	NM_001308375,NM_016552,NM_001282781,NM_017844,NM_001282771,NM_001282780,	-	ANKMY1,
chr2	241463302	241494472	chr2:241463302-241494472	6	2_2_0	28	0.3	exon	NM_001308375,NM_016552,NM_001282781,NM_017844,NM_001282771,NM_001282780,	-	ANKMY1,
chr2	241439375	241439982	chr2:241439375-241439982	4	2_0_2	32	0.2	exon	NM_001308375,NM_016552,NM_001282781,NM_017844,NM_001282771,NM_001282780,	-	ANKMY1,
chr2	241420354	241494472	chr2:241420354-241494472	3	2_3_0	12	0.333	exon	NM_001308375,NM_016552,NM_001282781,NM_017844,NM_001282771,NM_001282780,	-	ANKMY1,
chr2	241463302	241465266	chr2:241463302-241465266	2	2_1_0	33	0.108	exon	NM_001308375,NM_016552,NM_001282781,NM_017844,NM_001282771,NM_001282780,	-	ANKMY1,
chr5	72850147	72857113	chr5:72850147-72857113	3	1_2_1	0	1	exon	NM_023039,	-	ANKRA2,
chr16	89371614	89383483	chr16:89371614-89383483	191	58_68_4	82	0.823	exon	NM_001256183,	-	ANKRD11,
chr16	89484692	89497734	chr16:89484692-89497734	140	35_26_65	37	0.883	exon	NM_001256182,	-	ANKRD11,
chr16	89371614	89383486	chr16:89371614-89383486	138	43_51_1	80	0.775	exon	NM_001256182,NR_045839,NM_013275,	-	ANKRD11,
chr16	89484692	89488713	chr16:89484692-89488713	102	30_50_28	63	0.764	intron	NM_001256183,NM_013275,NM_001256182,NR_045839,	-	ANKRD11,
chr16	89371614	89379997	chr16:89371614-89379997	62	28_34_1	69	0.642	exon	NR_045839,	-	ANKRD11,
chr16	89484692	89493477	chr16:89484692-89493477	17	8_15_6	86	0.283	intron	NM_001256183,NM_013275,NM_001256182,NR_045839,	-	ANKRD11,
chr16	89493175	89497734	chr16:89493175-89497734	11	8_3_2	95	0.188	intron	NM_001256183,NM_013275,NM_001256182,NR_045839,	-	ANKRD11,
chr16	89371614	89374137	chr16:89371614-89374137	8	5_5_0	60	0.211	intron	NM_001256183,NM_013275,NM_001256182,NR_045839,	-	ANKRD11,
chr16	89371614	89493477	chr16:89371614-89493477	4	4_2_1	84	0.087	intron	NM_001256183,NM_013275,NM_001256182,NR_045839,	-	ANKRD11,
chr16	89371614	89371752	chr16:89371614-89371752	3	2_2_0	237	0.025	exon	NM_001256183,NM_001256182,NR_045839,NM_013275,	-	ANKRD11,
chr16	89371614	89395782	chr16:89371614-89395782	3	2_2_0	35	0.146	intron	NM_001256183,NM_013275,NM_001256182,NR_045839,	-	ANKRD11,
chr16	89371614	89428088	chr16:89371614-89428088	3	2_2_1	41	0.128	intron	NM_001256183,NM_013275,NM_001256182,NR_045839,	-	ANKRD11,
chr16	89371614	89484776	chr16:89371614-89484776	3	3_1_1	140	0.041	exon	NM_001256183,NM_001256182,NR_045839,NM_013275,	-	ANKRD11,
chr16	89423721	89484776	chr16:89423721-89484776	3	2_2_0	107	0.053	intron	NM_001256183,NM_013275,NM_001256182,NR_045839,	-	ANKRD11,
chr16	89354936	89357591	chr16:89354936-89357591	2	2_2_0	21	0.16	exon	NM_001256183,NM_001256182,NR_045839,NM_013275,	-	ANKRD11,
chr16	89371614	89428085	chr16:89371614-89428085	2	2_2_0	41	0.089	intron	NM_001256183,NM_013275,NM_001256182,NR_045839,	-	ANKRD11,
chr16	89427903	89484776	chr16:89427903-89484776	2	2_2_0	126	0.031	intron	NM_001256183,NM_013275,NM_001256182,NR_045839,	-	ANKRD11,
chr16	89458788	89459087	chr16:89458788-89459087	2	2_2_0	1	0.8	intron	NM_001256183,NM_013275,NM_001256182,NR_045839,	-	ANKRD11,
chr16	89462185	89497734	chr16:89462185-89497734	2	2_1_1	1	0.8	intron	NM_001256183,NM_013275,NM_001256182,NR_045839,	-	ANKRD11,
chr16	89484692	89506618	chr16:89484692-89506618	2	2_1_1	37	0.098	intron	NM_001256183,NM_013275,NM_001256182,NR_045839,	-	ANKRD11,
chr16	89484692	89510484	chr16:89484692-89510484	2	1_0_2	37	0.098	intron	NM_001256183,NM_013275,NM_001256182,NR_045839,	-	ANKRD11,
chr18	9208655	9221997	chr18:9208655-9221997	60	34_33_1	92	0.566	exon	NM_015208,NM_001204056,NM_001083625,	+	ANKRD12,
chr18	9204474	9221997	chr18:9204474-9221997	26	12_18_7	16	0.765	exon	NM_015208,	+	ANKRD12,
chr18	9182380	9221997	chr18:9182380-9221997	24	15_15_0	6	0.889	exon	NM_015208,NM_001204056,NM_001083625,	+	ANKRD12,
chr18	9195549	9221997	chr18:9195549-9221997	15	10_10_0	36	0.455	exon	NM_015208,NM_001204056,NM_001083625,	+	ANKRD12,
chr18	9208655	9239554	chr18:9208655-9239554	7	3_3_1	87	0.139	intron	NM_015208,NM_001083625,NM_001204056,	+	ANKRD12,
chr18	9195549	9211782	chr18:9195549-9211782	3	3_2_0	212	0.028	exon	NM_015208,NM_001204056,NM_001083625,	+	ANKRD12,
chr18	9204474	9211782	chr18:9204474-9211782	3	2_2_0	193	0.03	exon	NM_015208,	+	ANKRD12,
chr18	9263788	9275665	chr18:9263788-9275665	2	2_2_0	0	1	exon	NM_015208,NM_001204056,NM_001083625,	+	ANKRD12,
chr12	110450930	110467440	chr12:110450930-110467440	3	1_1_1	22	0.214	exon	NM_033121,	+	ANKRD13A,
chr12	110456150	110468563	chr12:110456150-110468563	3	3_3_0	13	0.316	exon	NM_033121,	+	ANKRD13A,
chr12	110449810	110457133	chr12:110449810-110457133	2	2_2_0	19	0.174	exon	NM_033121,	+	ANKRD13A,
chr12	110456150	110463628	chr12:110456150-110463628	2	2_1_1	21	0.16	exon	NM_033121,	+	ANKRD13A,
chr12	110456150	110467440	chr12:110456150-110467440	2	2_2_0	24	0.143	exon	NM_033121,	+	ANKRD13A,
chr12	110461851	110468563	chr12:110461851-110468563	2	0_2_2	9	0.308	exon	NM_033121,	+	ANKRD13A,
chr12	110471602	110474133	chr12:110471602-110474133	2	2_1_0	10	0.286	exon	NM_033121,	+	ANKRD13A,
chr1	70758071	70781249	chr1:70758071-70781249	85	37_23_19	18	0.904	exon	NM_030816,	-	ANKRD13C,
chr1	70766447	70781249	chr1:70766447-70781249	15	12_8_4	111	0.213	exon	NM_030816,	-	ANKRD13C,
chr1	70736539	70781249	chr1:70736539-70781249	13	3_3_3	4	0.867	exon	NM_030816,	-	ANKRD13C,
chr1	70761813	70771973	chr1:70761813-70771973	12	8_2_4	132	0.154	exon	NM_030816,	-	ANKRD13C,
chr1	70761813	70781249	chr1:70761813-70781249	12	4_2_5	86	0.218	exon	NM_030816,	-	ANKRD13C,
chr1	70758071	70771973	chr1:70758071-70771973	11	9_6_3	63	0.259	exon	NM_030816,	-	ANKRD13C,
chr1	70740403	70781249	chr1:70740403-70781249	6	3_1_3	13	0.48	exon	NM_030816,	-	ANKRD13C,
chr1	70758071	70766591	chr1:70758071-70766591	5	3_2_0	79	0.112	exon	NM_030816,	-	ANKRD13C,
chr1	70790536	70801782	chr1:70790536-70801782	5	5_0_5	6	0.625	exon	NM_030816,	-	ANKRD13C,
chr1	70742448	70781249	chr1:70742448-70781249	4	0_3_3	13	0.381	exon	NM_030816,	-	ANKRD13C,
chr1	70736539	70771973	chr1:70736539-70771973	3	2_0_2	49	0.109	exon	NM_030816,	-	ANKRD13C,
chr1	70740403	70771973	chr1:70740403-70771973	3	3_0_3	58	0.094	exon	NM_030816,	-	ANKRD13C,
chr1	70771907	70781249	chr1:70771907-70781249	3	1_1_3	61	0.09	exon	NM_030816,	-	ANKRD13C,
chr1	70736539	70742527	chr1:70736539-70742527	2	0_1_2	15	0.211	exon	NM_030816,	-	ANKRD13C,
chr1	70758071	70779473	chr1:70758071-70779473	2	2_0_2	47	0.078	exon	NM_030816,	-	ANKRD13C,
chr11	67058947	67059651	chr11:67058947-67059651	3	1_2_1	45	0.118	exon	NM_207354,NR_030767,	+	ANKRD13D,
chr4	73984405	73991029	chr4:73984405-73991029	38	26_23_3	17	0.817	exon	NM_032217,NM_198889,NM_001286771,NM_015574,	-	ANKRD17,
chr4	73985879	73991029	chr4:73985879-73991029	34	20_19_2	63	0.519	exon	NM_032217,NM_198889,NM_001286771,NM_015574,	-	ANKRD17,
chr4	73956384	73958017	chr4:73956384-73958017	20	13_14_0	14	0.741	exon	NM_032217,NM_198889,NM_001286771,NM_015574,	-	ANKRD17,
chr4	73950966	73958017	chr4:73950966-73958017	12	7_8_1	8	0.75	exon	NM_032217,NM_198889,NM_001286771,NM_015574,	-	ANKRD17,
chr4	73944359	73958017	chr4:73944359-73958017	7	3_3_0	6	0.7	exon	NM_032217,NM_198889,NM_001286771,NM_015574,	-	ANKRD17,
chr4	73981538	73991029	chr4:73981538-73991029	7	5_5_0	11	0.56	exon	NM_032217,NM_198889,NM_001286771,NM_015574,	-	ANKRD17,
chr4	74034646	74043250	chr4:74034646-74043250	4	3_4_0	12	0.4	intron	NM_001286771,NM_198889,NM_015574,NM_032217,	-	ANKRD17,
chr4	74043097	74100797	chr4:74043097-74100797	4	3_0_1	7	0.533	intron	NM_198889,NM_015574,NM_032217,	-	ANKRD17,
chr4	74000834	74043250	chr4:74000834-74043250	3	3_3_0	16	0.273	exon	NM_032217,NM_198889,NM_001286771,NM_015574,	-	ANKRD17,
chr4	73979509	73981633	chr4:73979509-73981633	2	1_2_1	15	0.211	exon	NM_032217,NM_198889,NM_001286771,NM_015574,	-	ANKRD17,
chr4	73979509	73991029	chr4:73979509-73991029	2	1_2_0	3	0.571	exon	NM_032217,NM_198889,NM_001286771,NM_015574,	-	ANKRD17,
chr4	74043097	74056791	chr4:74043097-74056791	2	2_2_0	9	0.308	intron	NM_001286771,NM_198889,NM_015574,NM_032217,	-	ANKRD17,
chr9	33528725	33534505	chr9:33528725-33534505	3	2_2_1	4	0.6	exon	NM_001244752,	+	ANKRD18B,
chr9	33533437	33534505	chr9:33533437-33534505	2	2_2_0	4	0.5	exon	NM_001244752,	+	ANKRD18B,
chr10	27328894	27332496	chr10:27328894-27332496	11	8_8_0	0	1	exon	NM_014915,NM_001256053,	-	ANKRD26,
chr10	27349274	27350171	chr10:27349274-27350171	9	5_3_4	0	1	exon	NM_014915,NM_001256053,	-	ANKRD26,
chr10	27382278	27382728	chr10:27382278-27382728	3	3_3_0	4	0.6	exon	NM_014915,NM_001256053,	-	ANKRD26,
chr19	33096741	33098738	chr19:33096741-33098738	16	11_12_1	40	0.444	exon	NM_032139,	-	ANKRD27,
chr19	33134029	33134537	chr19:33134029-33134537	13	8_3_12	52	0.333	exon	NM_032139,	-	ANKRD27,
chr19	33113328	33116872	chr19:33113328-33116872	11	8_6_1	70	0.239	exon	NM_032139,	-	ANKRD27,
chr19	33108495	33113525	chr19:33108495-33113525	9	0_7_6	58	0.237	exon	NM_032139,	-	ANKRD27,
chr19	33106564	33116872	chr19:33106564-33116872	7	4_4_1	61	0.187	exon	NM_032139,	-	ANKRD27,
chr19	33113328	33117733	chr19:33113328-33117733	7	3_2_0	65	0.177	exon	NM_032139,	-	ANKRD27,
chr19	33108495	33116872	chr19:33108495-33116872	6	2_4_6	69	0.148	exon	NM_032139,	-	ANKRD27,
chr19	33122308	33134537	chr19:33122308-33134537	6	2_1_2	43	0.218	exon	NM_032139,	-	ANKRD27,
chr19	33122308	33133051	chr19:33122308-33133051	5	2_5_3	51	0.164	exon	NM_032139,	-	ANKRD27,
chr19	33108495	33117733	chr19:33108495-33117733	3	0_1_3	64	0.086	exon	NM_032139,	-	ANKRD27,
chr19	33122308	33131291	chr19:33122308-33131291	3	1_2_2	48	0.111	exon	NM_032139,	-	ANKRD27,
chr19	33140588	33149951	chr19:33140588-33149951	3	1_2_1	33	0.154	exon	NM_032139,	-	ANKRD27,
chr19	33106564	33113525	chr19:33106564-33113525	2	2_2_0	50	0.074	exon	NM_032139,	-	ANKRD27,
chr3	15776917	15793327	chr3:15776917-15793327	11	5_4_5	15	0.595	exon	NM_015199,NM_001195098,NM_001195099,	-	ANKRD28,
chr3	15776917	15778740	chr3:15776917-15778740	7	2_6_3	15	0.483	exon	NM_015199,NM_001195098,NM_001195099,	-	ANKRD28,
chr3	15793257	15855816	chr3:15793257-15855816	5	4_1_5	12	0.455	intron	NM_015199,	-	ANKRD28,
chr3	15720808	15731727	chr3:15720808-15731727	3	2_2_0	10	0.375	exon	NM_015199,NM_001195098,NM_001195099,	-	ANKRD28,
chr3	15726733	15727816	chr3:15726733-15727816	3	2_1_1	18	0.25	exon	NM_015199,NM_001195098,NM_001195099,	-	ANKRD28,
chr3	15726733	15731727	chr3:15726733-15731727	2	2_2_0	17	0.19	exon	NM_015199,NM_001195098,NM_001195099,	-	ANKRD28,
chr3	15736246	15737752	chr3:15736246-15737752	2	1_1_2	12	0.25	exon	NM_015199,NM_001195098,NM_001195099,	-	ANKRD28,
chr3	15765889	15778740	chr3:15765889-15778740	2	2_2_0	10	0.286	exon	NM_015199,NM_001195098,NM_001195099,	-	ANKRD28,
chr3	15836730	15869862	chr3:15836730-15869862	2	1_1_1	21	0.16	intron	NM_015199,	-	ANKRD28,
chr5	74412391	74414122	chr5:74412391-74414122	10	4_7_1	2	0.909	exon	NM_001164443,	-	ANKRD31,
chr2	97823844	97833504	chr2:97823844-97833504	9	0_4_8	4	0.818	exon	NM_001164315,	+	ANKRD36,
chr2	97866071	97873743	chr2:97866071-97873743	4	0_2_2	6	0.571	exon	NM_001164315,	+	ANKRD36,
chr2	97860582	97871705	chr2:97860582-97871705	2	1_0_2	5	0.444	exon	NM_001164315,	+	ANKRD36,
chr2	97519138	97520178	chr2:97519138-97520178	43	22_20_5	62	0.581	exon	NM_016466,	-	ANKRD39,
chr2	97514006	97520178	chr2:97514006-97520178	3	2_1_0	58	0.094	exon	NM_016466,	-	ANKRD39,
chr11	82917100	82947551	chr11:82917100-82947551	11	5_7_2	3	0.88	exon	NM_001300973,NM_182603,NM_001300975,NM_001300972,	+	ANKRD42,
chr11	82917100	82922472	chr11:82917100-82922472	2	2_2_0	9	0.308	exon	NM_001300973,NM_182603,NM_001300975,NM_001300972,NR_125355,NM_001300976,NM_001300977,	+	ANKRD42,
chr2	197872530	197873755	chr2:197872530-197873755	5	3_2_2	0	1	exon	NM_001195144,	-	ANKRD44,
chr2	197943427	197954756	chr2:197943427-197954756	4	3_1_2	5	0.615	exon	NM_001195144,	-	ANKRD44,
chr2	197990105	197990761	chr2:197990105-197990761	3	1_2_1	0	1	exon	NM_153697,NM_001195144,	-	ANKRD44,
chr2	197975490	197990761	chr2:197975490-197990761	2	2_2_0	0	1	exon	NM_153697,NM_001195144,	-	ANKRD44,
chr8	101534834	101545539	chr8:101534834-101545539	8	6_5_1	2	0.889	exon	NM_001270379,	-	ANKRD46,
chr8	101540073	101542088	chr8:101540073-101542088	6	3_2_1	21	0.364	exon	NM_001270379,NM_198401,NM_001270377,NM_001270378,	-	ANKRD46,
chr8	101540073	101545539	chr8:101540073-101545539	2	2_2_0	16	0.2	exon	NM_001270379,NM_198401,NM_001270377,NM_001270378,	-	ANKRD46,
chr12	56645799	56648736	chr12:56645799-56648736	4	2_2_2	43	0.157	exon	NM_173595,	-	ANKRD52,
chr12	56637022	56639380	chr12:56637022-56639380	2	2_2_0	18	0.182	exon	NM_173595,	-	ANKRD52,
chr6	34935016	34937943	chr6:34935016-34937943	20	7_15_7	25	0.615	exon	NM_015245,	+	ANKS1A,
chr6	34985250	35028030	chr6:34985250-35028030	9	6_5_3	55	0.247	exon	NM_015245,	+	ANKS1A,
chr6	34985250	35021942	chr6:34985250-35021942	6	4_1_0	45	0.211	exon	NM_015245,	+	ANKS1A,
chr6	35021876	35054826	chr6:35021876-35054826	4	1_2_3	40	0.167	exon	NM_015245,	+	ANKS1A,
chr12	100166700	100175875	chr12:100166700-100175875	87	39_18_19	12	0.935	exon	NM_152788,	-	ANKS1B,
chr12	100200182	100219167	chr12:100200182-100219167	12	9_5_3	16	0.6	exon	NM_152788,	-	ANKS1B,
chr12	100166700	100173750	chr12:100166700-100173750	8	6_5_1	87	0.155	exon	NM_152788,	-	ANKS1B,
chr12	99780040	99793589	chr12:99780040-99793589	4	3_3_1	1	0.889	intron	NM_152788,	-	ANKS1B,
chr12	100048845	100103776	chr12:100048845-100103776	4	3_3_0	3	0.727	intron	NM_152788,	-	ANKS1B,
chr12	100166700	100200478	chr12:100166700-100200478	3	2_3_0	21	0.222	exon	NM_152788,	-	ANKS1B,
chr12	100166700	100206089	chr12:100166700-100206089	3	2_2_0	14	0.3	exon	NM_152788,	-	ANKS1B,
chr16	4774751	4777178	chr16:4774751-4777178	9	5_6_1	33	0.353	exon	NM_001324130,NR_040252,NM_133450,	-	ANKS3,
chr16	4750971	4755254	chr16:4750971-4755254	3	2_2_0	19	0.24	exon	NM_001308089,NM_001242929,NM_001324130,NM_001324129,NR_040252,NM_133450,	-	ANKS3,
chr16	4755096	4757092	chr16:4755096-4757092	3	2_1_1	20	0.231	intron	NM_133450,NM_001324130,NM_001242929,NM_001324129,NR_040252,NM_001308089,	-	ANKS3,
chr16	4750971	4774832	chr16:4750971-4774832	2	1_0_2	21	0.16	exon	NM_001308089,NM_001242929,NM_001324130,NM_001324129,NR_040252,NM_133450,	-	ANKS3,
chr9	101542471	101544855	chr9:101542471-101544855	19	12_11_4	24	0.613	exon	NM_173551,	-	ANKS6,
chr9	101507841	101533328	chr9:101507841-101533328	5	3_3_0	20	0.333	exon	NM_173551,	-	ANKS6,
chr9	101539687	101544855	chr9:101539687-101544855	2	0_1_2	17	0.19	exon	NM_173551,	-	ANKS6,
chr7	36450123	36450775	chr7:36450123-36450775	6	5_2_1	8	0.6	exon	NM_001284302,NM_001284301,NM_018685,	+	ANLN,
chr7	36445790	36450775	chr7:36445790-36450775	2	2_2_0	7	0.364	exon	NM_001284302,NM_001284301,NM_018685,	+	ANLN,
chr3	43616301	43621964	chr3:43616301-43621964	10	3_6_4	15	0.571	exon	NM_018075,NM_001204834,NM_001204831,NM_001204833,NM_001204832,	-	ANO10,
chr3	43591212	43607219	chr3:43591212-43607219	4	2_0_3	18	0.308	exon	NM_018075,NM_001204834,NM_001204831,NM_001204833,NM_001204832,	-	ANO10,
chr3	43591212	43616356	chr3:43591212-43616356	4	2_1_1	18	0.308	exon	NM_018075,NM_001204834,NM_001204831,NM_001204833,NM_001204832,	-	ANO10,
chr3	43618184	43618753	chr3:43618184-43618753	4	4_4_0	32	0.2	exon	NM_018075,NM_001204831,NM_001204833,NM_001204832,	-	ANO10,
chr3	43591212	43602894	chr3:43591212-43602894	3	2_2_0	16	0.273	exon	NM_018075,NM_001204834,NM_001204831,NM_001204833,NM_001204832,	-	ANO10,
chr3	43591212	43621964	chr3:43591212-43621964	3	2_2_0	11	0.353	exon	NM_018075,NM_001204834,NM_001204831,NM_001204833,NM_001204832,	-	ANO10,
chr3	43640024	43647355	chr3:43640024-43647355	3	2_3_0	6	0.5	exon	NM_018075,NM_001204834,NM_001204831,NM_001204832,	-	ANO10,
chr3	43602712	43607219	chr3:43602712-43607219	2	2_1_1	27	0.129	exon	NM_018075,NM_001204834,NM_001204831,NM_001204833,NM_001204832,	-	ANO10,
chr3	43640024	43642073	chr3:43640024-43642073	2	2_2_0	10	0.286	exon	NM_018075,NM_001204834,NM_001204831,	-	ANO10,
chr12	6030206	6031970	chr12:6030206-6031970	2	2_2_0	0	1	exon	NM_001278597,NM_001278596,	-	ANO2,
chr12	45771836	45784281	chr12:45771836-45784281	15	4_9_14	2	0.938	exon	NM_001142678,NM_001204803,NM_001025356,NM_001142679,	+	ANO6,
chr12	45814854	45816845	chr12:45814854-45816845	3	2_1_2	1	0.857	exon	NM_001142678,NM_001204803,NM_001025356,NM_001142679,	+	ANO6,
chr12	45695797	45751207	chr12:45695797-45751207	2	1_1_1	3	0.571	exon	NM_001142678,NM_001204803,NM_001025356,NM_001142679,	+	ANO6,
chr12	45725078	45751207	chr12:45725078-45751207	2	2_2_0	3	0.571	exon	NM_001142678,NM_001204803,NM_001025356,NM_001142679,	+	ANO6,
chr15	69079752	69080258	chr15:69079752-69080258	7	6_7_1	116	0.108	exon	NM_006305,	-	ANP32A,
chr9	100756913	100760960	chr9:100756913-100760960	66	36_32_2	6	0.957	exon	NM_006401,	+	ANP32B,
chr9	100756913	100767435	chr9:100756913-100767435	7	6_5_0	5	0.737	exon	NM_006401,	+	ANP32B,
chr1	150202906	150204264	chr1:150202906-150204264	38	19_20_2	51	0.598	exon	NM_001136479,NM_030920,NM_001280560,NM_001280559,	-	ANP32E,
chr1	150201405	150204264	chr1:150201405-150204264	2	2_2_0	47	0.078	exon	NM_001136479,NM_030920,NM_001280559,NM_001136478,	-	ANP32E,
chr2	69297779	69304620	chr2:69297779-69304620	5	2_0_5	20	0.333	exon	NM_053034,NM_018153,NM_032208,	+	ANTXR1,
chr10	81917397	81923899	chr10:81917397-81923899	2	1_2_1	27	0.129	exon	NM_145869,NM_001278409,NM_001157,NM_145868,NM_001278408,NM_001278407,	-	ANXA11,
chr2	70033517	70039841	chr2:70033517-70039841	17	8_6_10	19	0.642	exon	NM_001320702,NM_001153,NM_001320700,NM_001320698,	+	ANXA4,
chr2	70031665	70035128	chr2:70031665-70035128	5	1_1_4	30	0.25	exon	NM_001320702,NM_001153,NM_001320700,NM_001320698,	+	ANXA4,
chr2	70033517	70035321	chr2:70033517-70035321	3	1_2_2	13	0.316	intron	NM_001320698,NM_001320702,NM_001153,NM_001320700,	+	ANXA4,
chr2	70043233	70046470	chr2:70043233-70046470	3	1_1_2	10	0.375	exon	NM_001320702,NM_001153,NM_001320700,NM_001320698,	+	ANXA4,
chr10	75156277	75160615	chr10:75156277-75160615	13	4_2_10	30	0.464	exon	NM_001156,NM_004034,	-	ANXA7,
chr10	75148070	75149806	chr10:75148070-75149806	4	2_2_0	7	0.533	intron	NM_001320880,NM_004034,NM_001156,NM_001320879,	-	ANXA7,
chr10	75147447	75148172	chr10:75147447-75148172	2	2_1_1	10	0.286	exon	NM_001156,NM_004034,NM_001320880,NM_001320879,	-	ANXA7,
chr4	113174364	113182018	chr4:113174364-113182018	4	0_2_2	1	0.889	exon	NM_001128426,NM_018569,NR_136622,	+	AP1AR,
chr22	29750639	29752605	chr22:29750639-29752605	8	6_6_0	244	0.062	exon	NM_145730,NM_001166019,NM_001127,	-	AP1B1,
chr16	71772845	71773244	chr16:71772845-71773244	16	12_11_2	38	0.457	exon	NM_001128,NM_001030007,	-	AP1G1,
chr16	71779047	71784235	chr16:71779047-71784235	9	5_5_1	30	0.375	exon	NM_001128,NM_001030007,	-	AP1G1,
chr16	71799392	71803602	chr16:71799392-71803602	5	3_2_1	8	0.556	exon	NM_001128,NM_001030007,	-	AP1G1,
chr16	71780491	71784235	chr16:71780491-71784235	4	3_3_0	25	0.242	exon	NM_001128,NM_001030007,	-	AP1G1,
chr16	71803526	71808495	chr16:71803526-71808495	3	1_3_2	8	0.429	exon	NM_001128,NM_001030007,	-	AP1G1,
chr16	71768512	71773244	chr16:71768512-71773244	2	2_1_1	40	0.091	exon	NM_001128,NM_001030007,	-	AP1G1,
chr16	71783797	71784235	chr16:71783797-71784235	2	2_2_0	21	0.16	exon	NM_001128,NM_001030007,	-	AP1G1,
chr16	71823182	71823992	chr16:71823182-71823992	2	2_0_1	3	0.571	intron	NM_001030007,NM_001128,	-	AP1G1,
chr19	10694282	10694746	chr19:10694282-10694746	72	15_34_25	418	0.256	exon	NM_001300887,NM_005498,	-	AP1M2,
chr19	10687874	10689639	chr19:10687874-10689639	19	11_2_8	587	0.061	exon	NM_001300887,NM_005498,	-	AP1M2,
chr19	10687874	10690534	chr19:10687874-10690534	10	7_6_0	600	0.032	exon	NM_005498,	-	AP1M2,
chr19	10687874	10694746	chr19:10687874-10694746	7	5_4_0	589	0.023	exon	NM_001300887,NM_005498,	-	AP1M2,
chr19	10685093	10689639	chr19:10685093-10689639	6	3_1_4	578	0.02	exon	NM_001300887,NM_005498,	-	AP1M2,
chr19	10685093	10685705	chr19:10685093-10685705	5	3_4_3	551	0.018	exon	NM_001300887,NM_005498,	-	AP1M2,
chr19	10685093	10688032	chr19:10685093-10688032	4	1_4_3	575	0.014	exon	NM_001300887,NM_005498,	-	AP1M2,
chr19	10685093	10690534	chr19:10685093-10690534	3	2_3_1	574	0.01	exon	NM_005498,	-	AP1M2,
chr19	10689568	10694746	chr19:10689568-10694746	2	1_2_1	487	0.008	exon	NM_001300887,NM_005498,	-	AP1M2,
chr7	100799875	100800766	chr7:100799875-100800766	5	2_1_1	1585	0.006	exon	NM_001283,	+	AP1S1,
chrX	15863502	15870647	chrX:15863502-15870647	2	2_2_0	0	1	exon	NM_003916,NM_001272071,	-	AP1S2,
chr2	224640618	224642586	chr2:224640618-224642586	5	3_4_0	0	1	exon	NR_110905,NM_001039569,	-	AP1S3,
chr2	224637313	224642586	chr2:224637313-224642586	4	0_1_2	1	0.889	intron	NR_110906,NM_001039569,NR_110905,	-	AP1S3,
chr19	50285014	50285981	chr19:50285014-50285981	4	2_3_0	83	0.088	exon	NM_014203,NM_130787,	+	AP2A1,
chr11	992503	1000598	chr11:992503-1000598	7	4_4_0	29	0.326	exon	NM_012305,NM_001242837,	+	AP2A2,
chr11	1000432	1003804	chr11:1000432-1003804	5	4_0_3	28	0.263	exon	NM_012305,NM_001242837,	+	AP2A2,
chr11	959437	977224	chr11:959437-977224	4	1_2_1	23	0.258	exon	NM_012305,NM_001242837,	+	AP2A2,
chr11	992503	994245	chr11:992503-994245	3	2_2_0	29	0.171	exon	NM_012305,NM_001242837,	+	AP2A2,
chr11	959437	972255	chr11:959437-972255	2	1_2_0	15	0.211	exon	NM_012305,NM_001242837,	+	AP2A2,
chr17	33951416	33954745	chr17:33951416-33954745	5	5_3_1	8	0.556	exon	NM_001282,NM_001030006,	+	AP2B1,
chr17	33951416	33968994	chr17:33951416-33968994	4	4_3_1	12	0.4	exon	NM_001282,NM_001030006,	+	AP2B1,
chr17	33951416	33977808	chr17:33951416-33977808	2	2_2_0	10	0.286	exon	NM_001282,NM_001030006,	+	AP2B1,
chr17	33963360	33977808	chr17:33963360-33977808	2	2_2_0	2	0.667	exon	NM_001282,NM_001030006,	+	AP2B1,
chr17	33977549	34001340	chr17:33977549-34001340	2	2_2_0	8	0.333	exon	NM_001282,NM_001030006,	+	AP2B1,
chr5	77452082	77461496	chr5:77452082-77461496	15	6_4_6	29	0.508	exon	NM_003664,NM_001271769,	-	AP3B1,
chr5	77423854	77461496	chr5:77423854-77461496	10	6_2_5	26	0.435	exon	NM_003664,NM_001271769,	-	AP3B1,
chr5	77385217	77425131	chr5:77385217-77425131	6	1_3_4	19	0.387	exon	NM_003664,NM_001271769,	-	AP3B1,
chr5	77511879	77524063	chr5:77511879-77524063	4	4_1_3	14	0.364	exon	NM_003664,NM_001271769,	-	AP3B1,
chr15	83357488	83358205	chr15:83357488-83358205	7	5_4_4	7	0.667	exon	NM_004644,NM_001278512,	-	AP3B2,
chr19	2137726	2138713	chr19:2137726-2138713	19	9_12_4	101	0.273	exon	NM_003938,NM_001261826,	-	AP3D1,
chr19	2137010	2138713	chr19:2137010-2138713	8	4_5_3	87	0.155	exon	NM_003938,NM_001261826,	-	AP3D1,
chr19	2127151	2138713	chr19:2127151-2138713	3	0_2_2	56	0.097	exon	NM_003938,NM_001261826,	-	AP3D1,
chr5	115202367	115205825	chr5:115202367-115205825	20	5_12_8	1	0.976	exon	NM_001318093,NM_001284,NM_001002924,NM_001318094,NM_001318091,	+	AP3S1,
chr5	115188676	115205825	chr5:115188676-115205825	6	0_3_3	1	0.923	exon	NM_001002924,	+	AP3S1,
chr15	90420538	90432372	chr15:90420538-90432372	5	3_3_1	57	0.149	exon	NR_023361,	-	AP3S2,
chr1	114440462	114445484	chr1:114440462-114445484	11	4_5_3	22	0.5	exon	NM_006594,NM_001253852,	-	AP4B1,
chr15	51240217	51250991	chr15:51240217-51250991	54	25_23_3	20	0.844	exon	NM_001252127,NM_007347,	+	AP4E1,
chr15	51204275	51223168	chr15:51204275-51223168	18	4_10_5	14	0.72	exon	NM_001252127,NM_007347,	+	AP4E1,
chr15	51240217	51242366	chr15:51240217-51242366	15	7_6_1	68	0.306	exon	NM_001252127,NM_007347,	+	AP4E1,
chr15	51276219	51285822	chr15:51276219-51285822	10	5_5_1	4	0.833	exon	NM_001252127,NM_007347,	+	AP4E1,
chr15	51221206	51223168	chr15:51221206-51223168	7	2_3_0	31	0.311	exon	NM_001252127,NM_007347,	+	AP4E1,
chr15	51242076	51260574	chr15:51242076-51260574	7	1_2_4	71	0.165	exon	NM_007347,NM_001252127,	+	AP4E1,
chr15	51250689	51260574	chr15:51250689-51260574	5	4_3_0	70	0.125	exon	NM_001252127,NM_007347,	+	AP4E1,
chr15	51204275	51207768	chr15:51204275-51207768	4	2_3_2	34	0.19	exon	NM_001252127,NM_007347,	+	AP4E1,
chr15	51204275	51242366	chr15:51204275-51242366	4	2_2_0	64	0.111	exon	NM_001252127,NM_007347,	+	AP4E1,
chr15	51250689	51250991	chr15:51250689-51250991	4	2_2_0	71	0.101	exon	NM_001252127,NM_007347,	+	AP4E1,
chr15	51291269	51293380	chr15:51291269-51293380	4	1_2_0	3	0.727	exon	NM_001252127,NM_007347,	+	AP4E1,
chr15	51216128	51223168	chr15:51216128-51223168	3	1_2_1	37	0.14	exon	NM_001252127,NM_007347,	+	AP4E1,
chr15	51242076	51291459	chr15:51242076-51291459	3	1_2_1	61	0.09	exon	NM_007347,NM_001252127,	+	AP4E1,
chr15	51207645	51217416	chr15:51207645-51217416	2	2_2_0	37	0.098	exon	NM_007347,	+	AP4E1,
chr15	51260460	51276342	chr15:51260460-51276342	2	2_2_0	13	0.235	exon	NM_001252127,NM_007347,	+	AP4E1,
chr7	99701032	99701777	chr7:99701032-99701777	16	9_7_8	50	0.39	exon	NM_004722,	+	AP4M1,
chr7	99700298	99700583	chr7:99700298-99700583	4	2_4_2	71	0.101	exon	NM_004722,	+	AP4M1,
chr14	31535332	31542179	chr14:31535332-31542179	10	10_2_0	1	0.952	exon	NM_001128126,NM_001254728,NM_001254726,NM_007077,NM_001254729,NM_001254727,	+	AP4S1,
chr14	57740962	57741607	chr14:57740962-57741607	7	4_4_0	8	0.636	exon	NM_018229,	+	AP5M1,
chr14	57740962	57747140	chr14:57740962-57747140	7	6_6_0	4	0.778	exon	NM_018229,	+	AP5M1,
chr12	99042097	99043462	chr12:99042097-99043462	5	2_2_0	2	0.833	exon	NM_181868,NM_181869,NM_001160,NM_013229,NM_181861,	+	APAF1,
chr9	72082739	72091059	chr9:72082739-72091059	2	2_2_0	0	1	exon	NM_001163,	-	APBA1,
chr4	40936473	40947087	chr4:40936473-40947087	33	8_16_12	38	0.635	exon	NM_001166050,NM_001330656,NM_173075,NM_001330658,	-	APBB2,
chr4	40892381	40895428	chr4:40892381-40895428	32	15_17_1	37	0.634	exon	NM_001166050,NM_004307,NM_001330656,NM_173075,NM_001330658,	-	APBB2,
chr4	41015600	41016415	chr4:41015600-41016415	19	15_15_0	13	0.745	exon	NM_001166050,NM_004307,NM_001330656,NM_173075,NM_001330658,	-	APBB2,
chr4	40892381	40937156	chr4:40892381-40937156	18	14_7_8	66	0.353	exon	NM_001166050,NM_004307,	-	APBB2,
chr4	40980421	40988432	chr4:40980421-40988432	9	1_7_3	2	0.9	intron	NM_001166050,NM_001330656,NM_001330658,NM_004307,NM_173075,	-	APBB2,
chr4	40892381	40936716	chr4:40892381-40936716	7	5_4_1	82	0.146	exon	NM_001166050,NM_004307,NM_001330656,NM_173075,NM_001330658,	-	APBB2,
chr4	40936473	40947090	chr4:40936473-40947090	6	3_5_1	38	0.24	exon	NM_004307,	-	APBB2,
chr4	40892381	40947090	chr4:40892381-40947090	5	4_4_1	23	0.303	exon	NM_004307,	-	APBB2,
chr4	41102656	41145159	chr4:41102656-41145159	5	4_4_0	23	0.303	exon	NM_001166050,NM_004307,NM_001330656,NM_173075,NM_001330658,	-	APBB2,
chr4	41145004	41179707	chr4:41145004-41179707	5	4_2_2	19	0.345	intron	NM_001166050,NM_001330656,NM_001330658,NM_004307,NM_173075,	-	APBB2,
chr4	40823888	40832594	chr4:40823888-40832594	4	2_2_1	1	0.889	exon	NM_001166050,NM_004307,NM_001330656,NM_173075,NM_001166054,NM_001166053,NM_001166052,NM_001330658,	-	APBB2,
chr4	40827904	40832594	chr4:40827904-40832594	3	1_3_2	8	0.429	exon	NM_001166050,NM_004307,NM_001330656,NM_173075,NM_001166054,NM_001166053,NM_001166052,NM_001330658,	-	APBB2,
chr4	40892381	40947087	chr4:40892381-40947087	3	3_3_0	23	0.207	exon	NM_001166050,NM_001330656,NM_173075,NM_001330658,	-	APBB2,
chr4	40936473	40980505	chr4:40936473-40980505	3	1_1_2	29	0.171	intron	NM_001166050,NM_001330656,NM_001330658,NM_004307,NM_173075,	-	APBB2,
chr4	40829149	40832594	chr4:40829149-40832594	2	2_2_0	6	0.4	exon	NM_001166050,NM_004307,NM_001330656,NM_173075,NM_001166054,NM_001166053,NM_001166052,NM_001330658,	-	APBB2,
chr4	41035253	41102767	chr4:41035253-41102767	2	0_2_2	17	0.19	exon	NM_001166050,NM_004307,NM_001330656,NM_173075,NM_001330658,	-	APBB2,
chr5	112090570	112103087	chr5:112090570-112103087	11	5_3_0	9	0.71	exon	NM_000038,NM_001127510,	+	APC,
chr5	112102023	112137080	chr5:112102023-112137080	3	1_1_2	6	0.5	exon	NM_000038,NM_001127510,NM_001127511,	+	APC,
chr5	112128143	112128674	chr5:112128143-112128674	3	2_3_1	16	0.273	intron	NM_001127511,NM_001127510,NM_000038,	+	APC,
chr5	112090570	112128226	chr5:112090570-112128226	2	2_1_1	20	0.167	exon	NM_000038,NM_001127510,	+	APC,
chr5	112102023	112103087	chr5:112102023-112103087	2	1_2_1	9	0.308	exon	NM_000038,NM_001127510,NM_001127511,	+	APC,
chr5	112111326	112137080	chr5:112111326-112137080	2	1_1_2	6	0.4	exon	NM_000038,NM_001127510,NM_001127511,	+	APC,
chr5	112116487	112137080	chr5:112116487-112137080	2	1_2_1	12	0.25	exon	NM_000038,NM_001127510,NM_001127511,	+	APC,
chr5	112154663	112164669	chr5:112154663-112164669	2	2_2_0	6	0.4	exon	NM_000038,NM_001127510,NM_001127511,	+	APC,
chr5	112157593	112164669	chr5:112157593-112164669	2	1_1_1	11	0.267	exon	NM_000038,NM_001127510,NM_001127511,	+	APC,
chr1	10500404	10502498	chr1:10500404-10502498	20	9_14_3	5	0.889	exon	NM_001270517,	+	APITD1-CORT,
chr1	10493899	10502498	chr1:10493899-10502498	3	1_2_1	3	0.667	exon	NM_001270517,	+	APITD1-CORT,
chr2	68717322	68772444	chr2:68717322-68772444	13	3_8_6	0	1	exon	NM_173545,	+	APLF,
chr2	68717322	68740812	chr2:68717322-68740812	8	5_6_1	27	0.372	exon	NM_173545,	+	APLF,
chr2	68794473	68805135	chr2:68794473-68805135	3	0_2_2	5	0.545	exon	NM_173545,	+	APLF,
chr11	129979324	129980556	chr11:129979324-129980556	74	33_27_5	41	0.783	exon	NM_001328682,NM_001328684,NM_001142277,NM_001142276,NM_001142278,NM_001642,NM_001328686,NM_001243299,NM_001328685,	+	APLP2,
chr11	129996595	130003623	chr11:129996595-130003623	2	2_1_1	105	0.037	exon	NM_001328682,NM_001328684,NM_001142277,NR_024515,NM_001142276,NM_001142278,NR_024516,NM_001642,NM_001243299,NM_001328686,NM_001328685,	+	APLP2,
chr20	24950162	24964655	chr20:24950162-24964655	4	1_1_2	127	0.059	exon	NM_020531,	-	APMAP,
chr20	24949528	24954373	chr20:24949528-24954373	2	2_1_1	72	0.053	exon	NM_020531,	-	APMAP,
chr20	24949528	24964655	chr20:24949528-24964655	2	2_2_0	93	0.041	exon	NM_020531,	-	APMAP,
chrX	23874419	23886805	chrX:23874419-23886805	5	2_0_2	2	0.833	exon	NR_026545,NM_024122,	-	APOO,
chrX	23873856	23876850	chrX:23873856-23876850	3	3_1_1	3	0.667	intron	NR_026545,NM_024122,	-	APOO,
chrX	23874419	23899069	chrX:23874419-23899069	2	1_2_1	3	0.571	exon	NR_026545,NM_024122,	-	APOO,
chrX	84322133	84329397	chrX:84322133-84329397	5	2_2_1	0	1	exon	NM_198450,	+	APOOL,
chr14	104053611	104056766	chr14:104053611-104056766	8	5_8_3	31	0.34	exon	NM_001302652,NR_126432,NM_001302653,NR_126431,NM_032374,	+	APOPT1,
chr14	104053611	104057314	chr14:104053611-104057314	5	4_4_0	15	0.4	exon	NM_032374,	+	APOPT1,
chr14	104037960	104053701	chr14:104037960-104053701	3	1_1_1	19	0.24	exon	NR_126431,NM_001302652,NM_001302653,NM_032374,NR_126432,	+	APOPT1,
chr21	27269885	27284274	chr21:27269885-27284274	11	6_7_1	274	0.074	exon	NM_201414,NM_001204303,NM_001136016,NM_000484,NM_001136130,NM_001204302,NM_001204301,NM_201413,NM_001136129,NM_001136131,	-	APP,
chr21	27423316	27425664	chr21:27423316-27425664	11	7_6_2	139	0.137	exon	NM_201414,NM_001204303,NM_001136016,NM_000484,NM_001136130,NM_001204302,NM_001204301,NM_201413,NM_001136129,NM_001136131,	-	APP,
chr21	27347383	27372497	chr21:27347383-27372497	9	6_6_0	320	0.053	exon	NM_001136016,NM_000484,NM_001136130,NM_001204302,NM_001204301,NM_201413,	-	APP,
chr21	27326904	27372497	chr21:27326904-27372497	5	4_3_1	306	0.032	exon	NM_001136016,NM_000484,NM_001136130,NM_001204302,NM_001204301,NM_201413,	-	APP,
chr21	27394156	27425664	chr21:27394156-27425664	5	3_2_1	260	0.037	exon	NM_201414,NM_001204303,NM_001136016,NM_000484,NM_001136130,NM_001204302,NM_001204301,NM_201413,NM_001136129,NM_001136131,	-	APP,
chr21	27264034	27284274	chr21:27264034-27284274	4	4_4_0	293	0.027	exon	NM_201414,NM_001204303,NM_001136016,NM_000484,NM_001136130,NM_001204302,NM_001204301,NM_201413,NM_001136129,NM_001136131,	-	APP,
chr21	27347383	27354790	chr21:27347383-27354790	3	3_3_0	330	0.018	exon	NM_201414,NM_001204303,NM_001136016,NM_000484,NM_001136130,NM_001204302,NM_001204301,NM_201413,NM_001136129,NM_001136131,	-	APP,
chr21	27369675	27372497	chr21:27369675-27372497	2	1_2_1	204	0.019	exon	NM_001204301,NM_000484,NM_001136130,	-	APP,
chr17	58538024	58539422	chr17:58538024-58539422	125	51_24_38	138	0.644	exon	NM_001282476,NM_006380,	-	APPBP2,
chr17	58571827	58577848	chr17:58571827-58577848	97	43_24_16	62	0.758	exon	NM_006380,	-	APPBP2,
chr17	58531663	58533742	chr17:58531663-58533742	27	14_5_9	89	0.378	exon	NM_001282476,NM_006380,	-	APPBP2,
chr17	58529241	58539422	chr17:58529241-58539422	23	10_5_7	105	0.305	exon	NM_001282476,NM_006380,	-	APPBP2,
chr17	58556509	58577848	chr17:58556509-58577848	17	11_9_2	47	0.42	exon	NM_006380,	-	APPBP2,
chr17	58538024	58543820	chr17:58538024-58543820	16	11_11_0	68	0.32	exon	NM_001282476,NM_006380,	-	APPBP2,
chr17	58531663	58538148	chr17:58531663-58538148	13	8_7_3	181	0.126	exon	NM_001282476,NM_006380,	-	APPBP2,
chr17	58538024	58577848	chr17:58538024-58577848	9	4_3_1	81	0.182	exon	NM_006380,	-	APPBP2,
chr17	58529241	58538148	chr17:58529241-58538148	7	4_4_0	152	0.084	exon	NM_001282476,NM_006380,	-	APPBP2,
chr17	58577760	58586736	chr17:58577760-58586736	7	4_3_1	70	0.167	intron	NM_006380,NM_001282476,	-	APPBP2,
chr17	58538024	58539276	chr17:58538024-58539276	6	3_2_2	165	0.068	exon	NM_001282476,NM_006380,	-	APPBP2,
chr17	58571827	58580204	chr17:58571827-58580204	6	4_4_0	31	0.279	intron	NM_006380,NM_001282476,	-	APPBP2,
chr17	58577760	58591799	chr17:58577760-58591799	6	1_1_4	68	0.15	intron	NM_006380,NM_001282476,	-	APPBP2,
chr17	58543652	58545858	chr17:58543652-58545858	5	3_1_2	80	0.111	intron	NM_006380,NM_001282476,	-	APPBP2,
chr17	58538024	58545871	chr17:58538024-58545871	4	3_2_2	49	0.14	intron	NM_006380,NM_001282476,	-	APPBP2,
chr17	58543652	58545871	chr17:58543652-58545871	4	2_0_3	80	0.091	intron	NM_006380,NM_001282476,	-	APPBP2,
chr17	58556509	58571978	chr17:58556509-58571978	4	4_4_0	82	0.089	exon	NM_001282476,NM_006380,	-	APPBP2,
chr17	58577760	58586573	chr17:58577760-58586573	4	4_4_0	81	0.09	intron	NM_006380,NM_001282476,	-	APPBP2,
chr17	58533657	58539422	chr17:58533657-58539422	3	1_2_3	126	0.045	exon	NM_001282476,NM_006380,	-	APPBP2,
chr17	58571827	58581045	chr17:58571827-58581045	3	3_1_0	31	0.162	intron	NM_006380,NM_001282476,	-	APPBP2,
chr17	58577760	58580204	chr17:58577760-58580204	3	2_3_1	69	0.08	intron	NM_006380,NM_001282476,	-	APPBP2,
chr17	58533657	58539276	chr17:58533657-58539276	2	0_1_2	154	0.025	exon	NM_001282476,NM_006380,	-	APPBP2,
chr17	58577760	58581045	chr17:58577760-58581045	2	1_1_1	70	0.054	intron	NM_006380,NM_001282476,	-	APPBP2,
chr17	58590452	58591799	chr17:58590452-58591799	2	2_0_2	6	0.4	intron	NM_006380,NM_001282476,	-	APPBP2,
chr3	57269594	57276170	chr3:57269594-57276170	3	1_1_2	6	0.5	exon	NM_012096,	+	APPL1,
chr3	57276884	57301820	chr3:57276884-57301820	3	2_0_2	3	0.667	exon	NM_012096,	+	APPL1,
chr3	57293056	57301820	chr3:57293056-57301820	2	2_0_2	2	0.667	exon	NM_012096,	+	APPL1,
chr12	105610847	105623001	chr12:105610847-105623001	19	4_8_7	18	0.679	exon	NM_001251905,NM_018171,NM_001251904,	-	APPL2,
chr12	105591543	105593309	chr12:105591543-105593309	6	2_2_0	41	0.226	exon	NM_001251905,NM_018171,NM_001251904,	-	APPL2,
chr12	105582051	105623001	chr12:105582051-105623001	4	4_3_1	14	0.364	exon	NM_001251905,NM_018171,NM_001251904,	-	APPL2,
chr12	105591543	105605095	chr12:105591543-105605095	4	2_2_0	23	0.258	exon	NM_001251905,NM_018171,NM_001251904,	-	APPL2,
chr12	105597481	105623001	chr12:105597481-105623001	4	1_2_1	28	0.222	exon	NM_001251905,NM_018171,NM_001251904,	-	APPL2,
chr12	105582051	105589405	chr12:105582051-105589405	2	1_0_2	18	0.182	exon	NM_001251905,NM_018171,NM_001251904,	-	APPL2,
chr12	105597481	105605095	chr12:105597481-105605095	2	0_1_2	26	0.133	exon	NM_001251905,NM_018171,NM_001251904,	-	APPL2,
chr7	77313407	77314645	chr7:77313407-77314645	5	4_3_0	1	0.909	exon	NR_038361,	-	APTR,
chr9	32985969	32989893	chr9:32985969-32989893	6	1_3_2	24	0.333	exon	NR_036577,NR_036579,NR_036578,NM_001195250,NM_001195254,NM_175069,NM_175073,NM_001195248,NR_036576,NM_001195249,NM_001195252,NM_001195251,	-	APTX,
chr9	32985969	32988127	chr9:32985969-32988127	3	1_1_3	39	0.133	exon	NR_036577,NM_175069,NM_175073,NM_001195248,NM_001195249,NM_001195252,NM_001195251,	-	APTX,
chr15	35207239	35219339	chr15:35207239-35219339	10	8_7_1	9	0.69	exon	NM_014691,	-	AQR,
chr15	35224519	35231014	chr15:35224519-35231014	9	6_2_5	2	0.9	exon	NM_014691,	-	AQR,
chr15	35152243	35159810	chr15:35152243-35159810	6	4_3_3	1	0.923	exon	NM_014691,	-	AQR,
chr15	35192823	35196706	chr15:35192823-35196706	5	3_2_0	8	0.556	exon	NM_014691,	-	AQR,
chr15	35182416	35185974	chr15:35182416-35185974	2	2_2_0	10	0.286	exon	NM_014691,	-	AQR,
chr15	35182416	35189906	chr15:35182416-35189906	2	2_2_0	5	0.444	exon	NM_014691,	-	AQR,
chr15	35189098	35189906	chr15:35189098-35189906	2	0_2_1	15	0.211	exon	NM_014691,	-	AQR,
chrX	66863098	66866848	chrX:66863098-66866848	9	6_5_0	1	0.947	intron	NM_000044,NM_001011645,	+	AR,
chrX	66863098	66875071	chrX:66863098-66875071	6	2_2_0	1	0.923	intron	NM_000044,NM_001011645,	+	AR,
chr11	72437665	72443642	chr11:72437665-72443642	5	4_3_1	48	0.172	exon	NM_001040118,	-	ARAP1,
chr11	72420915	72425366	chr11:72420915-72425366	4	2_4_2	48	0.143	exon	NM_015242,NM_001040118,NM_001135190,	-	ARAP1,
chr4	36212012	36216102	chr4:36212012-36216102	5	5_3_1	5	0.667	exon	NM_015230,	-	ARAP2,
chr11	118454524	118455359	chr11:118454524-118455359	21	9_11_0	102	0.292	exon	NM_001142281,NM_001655,	+	ARCN1,
chr11	118451961	118455359	chr11:118451961-118455359	16	11_10_0	26	0.552	exon	NM_001655,	+	ARCN1,
chr11	118453894	118455359	chr11:118453894-118455359	12	5_7_0	49	0.329	exon	NM_001142281,NM_001655,	+	ARCN1,
chr11	118451961	118463571	chr11:118451961-118463571	2	2_2_0	27	0.129	exon	NM_001655,	+	ARCN1,
chr11	118451961	118464413	chr11:118451961-118464413	2	2_2_0	25	0.138	exon	NM_001655,	+	ARCN1,
chr14	75136352	75138186	chr14:75136352-75138186	19	9_2_12	24	0.613	exon	NM_001039479,	-	AREL1,
chr12	49333438	49334971	chr12:49333438-49334971	156	53_56_2	1772	0.15	exon	NM_001659,	-	ARF3,
chr12	49332818	49334971	chr12:49332818-49334971	18	7_13_6	1624	0.022	exon	NM_001659,	-	ARF3,
chr12	49331091	49334971	chr12:49331091-49334971	5	3_4_1	1077	0.009	exon	NM_001659,	-	ARF3,
chr12	49330785	49332722	chr12:49330785-49332722	4	3_3_1	619	0.013	exon	NM_001659,	-	ARF3,
chr3	57569625	57570191	chr3:57569625-57570191	13	10_11_3	7	0.788	exon	NM_001660,	-	ARF4,
chr3	57561275	57570191	chr3:57561275-57570191	4	3_3_0	7	0.533	exon	NM_001660,	-	ARF4,
chr3	57561275	57563114	chr3:57561275-57563114	3	2_1_1	0	1	exon	NM_001660,	-	ARF4,
chr20	61916218	61917794	chr20:61916218-61917794	5	0_3_4	557	0.018	exon	NM_175609,NM_001281482,NM_001281484,NR_104022,NM_018209,NM_001281483,	+	ARFGAP1,
chr11	47187819	47189802	chr11:47187819-47189802	13	7_8_1	136	0.16	exon	NM_001242832,NM_032389,	-	ARFGAP2,
chr11	47189927	47193884	chr11:47189927-47193884	5	3_1_2	99	0.092	intron	NM_001242832,NM_032389,	-	ARFGAP2,
chr11	47192977	47193884	chr11:47192977-47193884	4	3_2_1	130	0.058	exon	NM_001242832,NM_032389,	-	ARFGAP2,
chr22	43222946	43231499	chr22:43222946-43231499	2	1_2_1	7	0.364	exon	NM_014570,	-	ARFGAP3,
chr8	68211444	68214701	chr8:68211444-68214701	24	11_1_11	16	0.75	exon	NM_006421,	-	ARFGEF1,
chr8	68200190	68214701	chr8:68200190-68214701	9	8_1_9	12	0.6	exon	NM_006421,	-	ARFGEF1,
chr8	68211444	68213615	chr8:68211444-68213615	8	7_6_1	25	0.39	exon	NM_006421,	-	ARFGEF1,
chr8	68163534	68172161	chr8:68163534-68172161	3	2_1_1	1	0.857	exon	NM_006421,	-	ARFGEF1,
chr8	68139682	68152525	chr8:68139682-68152525	2	2_2_0	5	0.444	exon	NM_006421,	-	ARFGEF1,
chr20	47570093	47580435	chr20:47570093-47580435	85	38_22_24	91	0.651	exon	NM_006420,	+	ARFGEF2,
chr20	47557736	47570327	chr20:47557736-47570327	18	0_11_9	70	0.34	exon	NM_006420,	+	ARFGEF2,
chr20	47569242	47580435	chr20:47569242-47580435	12	8_3_7	93	0.205	exon	NM_006420,	+	ARFGEF2,
chr20	47570093	47585814	chr20:47570093-47585814	11	5_4_0	75	0.227	exon	NM_006420,	+	ARFGEF2,
chr20	47585684	47592736	chr20:47585684-47592736	11	7_8_1	56	0.282	exon	NM_006420,	+	ARFGEF2,
chr20	47591303	47592736	chr20:47591303-47592736	9	4_6_2	34	0.346	exon	NM_006420,	+	ARFGEF2,
chr20	47557736	47580435	chr20:47557736-47580435	7	0_2_4	59	0.192	exon	NM_006420,	+	ARFGEF2,
chr20	47567860	47570327	chr20:47567860-47570327	5	3_3_0	74	0.119	exon	NM_006420,	+	ARFGEF2,
chr20	47570093	47592736	chr20:47570093-47592736	5	4_4_0	54	0.156	exon	NM_006420,	+	ARFGEF2,
chr20	47557736	47582560	chr20:47557736-47582560	3	0_2_2	53	0.102	exon	NM_006420,	+	ARFGEF2,
chr20	47569242	47592736	chr20:47569242-47592736	3	3_3_0	56	0.097	exon	NM_006420,	+	ARFGEF2,
chr20	47588863	47591411	chr20:47588863-47591411	3	2_2_0	36	0.143	exon	NM_006420,	+	ARFGEF2,
chr20	47604841	47615042	chr20:47604841-47615042	3	2_3_1	8	0.429	exon	NM_006420,	+	ARFGEF2,
chr20	47601266	47602150	chr20:47601266-47602150	2	1_1_1	10	0.286	exon	NM_006420,	+	ARFGEF2,
chr20	47639588	47648703	chr20:47639588-47648703	2	1_2_1	7	0.364	exon	NM_006420,	+	ARFGEF2,
chr6	138655107	138656325	chr6:138655107-138656325	10	7_5_1	18	0.526	exon	NM_020340,	+	ARFGEF3,
chr6	138576573	138576906	chr6:138576573-138576906	4	4_4_0	10	0.444	exon	NM_020340,	+	ARFGEF3,
chr6	138550921	138566728	chr6:138550921-138566728	3	2_2_2	11	0.353	exon	NM_020340,	+	ARFGEF3,
chr6	138491799	138531178	chr6:138491799-138531178	2	1_2_1	12	0.25	exon	NM_020340,	+	ARFGEF3,
chr6	138528179	138531178	chr6:138528179-138531178	2	2_2_0	12	0.25	exon	NM_020340,	+	ARFGEF3,
chr4	153750777	153793716	chr4:153750777-153793716	8	4_3_3	9	0.64	exon	NM_001025593,NM_001287431,NM_014447,NM_001287433,NM_001287432,NM_001025595,	+	ARFIP1,
chr4	153784758	153809459	chr4:153784758-153809459	5	1_2_2	21	0.323	exon	NM_001025593,NM_001287431,NM_014447,NM_001287433,NM_001287432,NM_001025595,	+	ARFIP1,
chr4	148778704	148803083	chr4:148778704-148803083	89	21_19_24	28	0.864	exon	NM_024605,	+	ARHGAP10,
chr4	148860976	148876525	chr4:148860976-148876525	45	14_7_27	131	0.407	exon	NM_024605,	+	ARHGAP10,
chr4	148867768	148887990	chr4:148867768-148887990	18	6_8_4	124	0.225	exon	NM_024605,	+	ARHGAP10,
chr4	148860976	148887990	chr4:148860976-148887990	17	2_9_6	86	0.283	exon	NM_024605,	+	ARHGAP10,
chr4	148944414	148968202	chr4:148944414-148968202	13	9_9_0	74	0.26	exon	NM_024605,	+	ARHGAP10,
chr4	148785997	148803083	chr4:148785997-148803083	10	3_5_3	69	0.225	exon	NM_024605,	+	ARHGAP10,
chr4	148800383	148803083	chr4:148800383-148803083	10	5_6_7	95	0.174	exon	NM_024605,	+	ARHGAP10,
chr4	148827789	148834290	chr4:148827789-148834290	9	4_2_7	48	0.273	exon	NM_024605,	+	ARHGAP10,
chr4	148743878	148744108	chr4:148743878-148744108	7	5_4_3	9	0.609	exon	NM_024605,	+	ARHGAP10,
chr4	148796172	148803083	chr4:148796172-148803083	6	6_5_1	102	0.105	exon	NM_024605,	+	ARHGAP10,
chr4	148827789	148876525	chr4:148827789-148876525	6	2_2_6	120	0.091	exon	NM_024605,	+	ARHGAP10,
chr4	148729217	148744108	chr4:148729217-148744108	5	5_2_2	6	0.625	intron	NM_024605,	+	ARHGAP10,
chr4	148785997	148887990	chr4:148785997-148887990	5	2_2_0	92	0.098	exon	NM_024605,	+	ARHGAP10,
chr4	148830883	148867855	chr4:148830883-148867855	5	0_4_4	146	0.064	exon	NM_024605,	+	ARHGAP10,
chr4	148778704	148796301	chr4:148778704-148796301	4	3_4_1	81	0.09	exon	NM_024605,	+	ARHGAP10,
chr4	148778708	148803083	chr4:148778708-148803083	4	1_1_2	29	0.216	exon	NM_024605,	+	ARHGAP10,
chr4	148775827	148803083	chr4:148775827-148803083	3	3_2_1	23	0.207	intron	NM_024605,	+	ARHGAP10,
chr4	148827789	148834329	chr4:148827789-148834329	3	2_0_3	17	0.261	intron	NM_024605,	+	ARHGAP10,
chr4	148860976	148944564	chr4:148860976-148944564	3	1_3_2	77	0.072	exon	NM_024605,	+	ARHGAP10,
chr4	148876467	148887990	chr4:148876467-148887990	3	0_2_1	160	0.036	exon	NM_024605,	+	ARHGAP10,
chr4	148968043	148968202	chr4:148968043-148968202	3	3_2_0	68	0.081	exon	NM_024605,	+	ARHGAP10,
chr4	148778704	148787967	chr4:148778704-148787967	2	2_2_0	95	0.04	exon	NM_024605,	+	ARHGAP10,
chr4	148778704	148800489	chr4:148778704-148800489	2	2_2_0	74	0.051	exon	NM_024605,	+	ARHGAP10,
chr4	148785997	148876525	chr4:148785997-148876525	2	2_1_1	149	0.026	exon	NM_024605,	+	ARHGAP10,
chr4	148827789	148867855	chr4:148827789-148867855	2	1_0_2	135	0.029	exon	NM_024605,	+	ARHGAP10,
chr4	148830883	148834329	chr4:148830883-148834329	2	1_2_1	30	0.118	intron	NM_024605,	+	ARHGAP10,
chr15	32920929	32926242	chr15:32920929-32926242	3	1_2_1	7	0.462	exon	NM_014783,NM_001286479,NM_199357,NM_001286480,	+	ARHGAP11A,
chr10	32197100	32199491	chr10:32197100-32199491	944	117_23_114	81	0.959	exon	NM_001270696,NM_001270695,NM_018287,NM_001270697,NM_001270698,	-	ARHGAP12,
chr10	32197100	32211888	chr10:32197100-32211888	10	7_5_1	55	0.267	intron	NM_001270695,NM_001270696,NM_018287,NM_001270697,NM_001270698,	-	ARHGAP12,
chr10	32128565	32141525	chr10:32128565-32141525	7	2_3_3	31	0.311	exon	NM_001270699,NM_001270695,NM_018287,NM_001270697,	-	ARHGAP12,
chr10	32132389	32150586	chr10:32132389-32150586	7	5_5_1	38	0.269	exon	NM_001270699,NM_001270696,NM_001270695,NM_018287,NM_001270697,NM_001270698,	-	ARHGAP12,
chr10	32128565	32143134	chr10:32128565-32143134	6	2_3_1	24	0.333	exon	NM_001270695,NM_018287,	-	ARHGAP12,
chr10	32150323	32199491	chr10:32150323-32199491	6	4_3_2	72	0.143	exon	NM_001270696,NM_001270695,NM_018287,NM_001270697,NM_001270698,	-	ARHGAP12,
chr10	32101635	32103289	chr10:32101635-32103289	5	2_2_0	0	1	exon	NM_001270699,NM_001270696,NM_001270695,NM_018287,NM_001270697,NM_001270698,	-	ARHGAP12,
chr10	32141445	32150586	chr10:32141445-32150586	4	3_4_1	36	0.182	exon	NM_001270699,NM_001270696,NM_001270695,NM_018287,NM_001270697,NM_001270698,	-	ARHGAP12,
chr10	32109315	32120728	chr10:32109315-32120728	3	2_0_1	13	0.316	exon	NM_001270699,NM_001270696,NM_001270695,NM_018287,NM_001270697,NM_001270698,	-	ARHGAP12,
chr10	32115232	32132514	chr10:32115232-32132514	3	3_3_0	41	0.128	exon	NM_001270699,NM_001270696,NM_001270695,NM_018287,NM_001270697,NM_001270698,	-	ARHGAP12,
chr10	32141445	32143134	chr10:32141445-32143134	3	0_3_3	34	0.15	exon	NM_001270696,NM_001270695,NM_018287,	-	ARHGAP12,
chr10	32115232	32150586	chr10:32115232-32150586	2	0_1_2	29	0.121	exon	NM_001270699,NM_001270696,NM_001270695,NM_018287,NM_001270697,NM_001270698,	-	ARHGAP12,
chr10	32120667	32141525	chr10:32120667-32141525	2	1_1_2	30	0.118	exon	NM_001270699,NM_001270696,NM_001270695,NM_018287,NM_001270697,NM_001270698,	-	ARHGAP12,
chr16	24979672	24981901	chr16:24979672-24981901	23	13_4_15	9	0.836	exon	NM_001006634,NM_018054,	-	ARHGAP17,
chr16	24988536	24990326	chr16:24988536-24990326	4	3_1_3	11	0.421	exon	NM_001006634,NM_018054,	-	ARHGAP17,
chr16	24953308	24966051	chr16:24953308-24966051	3	2_3_1	7	0.462	exon	NM_001006634,NM_018054,	-	ARHGAP17,
chr16	24975518	24981901	chr16:24975518-24981901	2	2_1_1	8	0.333	exon	NM_001006634,NM_018054,	-	ARHGAP17,
chr16	24979672	24990326	chr16:24979672-24990326	2	1_0_2	7	0.364	exon	NM_001006634,NM_018054,	-	ARHGAP17,
chr10	99023177	99025882	chr10:99023177-99025882	5	3_2_0	60	0.143	exon	NM_032900,NM_001204300,NM_001256423,NR_037909,	-	ARHGAP19,ARHGAP19-SLIT1,
chr10	98988904	99025882	chr10:98988904-99025882	4	1_2_1	27	0.229	exon	NM_032900,NM_001204300,NM_001256423,NR_037909,	-	ARHGAP19,ARHGAP19-SLIT1,
chr10	99003725	99025882	chr10:99003725-99025882	4	4_3_0	30	0.211	exon	NM_032900,NM_001204300,NM_001256423,NR_037909,	-	ARHGAP19,ARHGAP19-SLIT1,
chr10	99003725	99006094	chr10:99003725-99006094	3	2_1_1	9	0.4	exon	NM_032900,NM_001204300,NM_001256423,NR_037909,	-	ARHGAP19,ARHGAP19-SLIT1,
chr10	99003725	99019385	chr10:99003725-99019385	2	0_2_1	41	0.089	exon	NM_032900,NM_001204300,NM_001256423,NR_037909,	-	ARHGAP19,ARHGAP19-SLIT1,
chr10	99006029	99023386	chr10:99006029-99023386	2	1_2_1	25	0.138	exon	NM_032900,NM_001204300,NM_001256423,NR_037909,	-	ARHGAP19,ARHGAP19-SLIT1,
chr10	99016075	99019385	chr10:99016075-99019385	2	0_2_2	54	0.069	exon	NM_032900,NM_001256423,NR_037909,	-	ARHGAP19,ARHGAP19-SLIT1,
chr10	24918925	24959326	chr10:24918925-24959326	3	2_2_0	4	0.6	exon	NM_020824,	-	ARHGAP21,
chr5	142264863	142292858	chr5:142264863-142292858	3	1_1_1	2	0.75	exon	NM_001135608,NM_015071,	+	ARHGAP26,
chr5	142416761	142437312	chr5:142416761-142437312	2	0_1_2	0	1	exon	NM_001135608,NM_015071,	+	ARHGAP26,
chr11	128932175	128936763	chr11:128932175-128936763	47	12_23_11	24	0.797	exon	NM_001142685,	-	ARHGAP32,
chr11	128993341	128997200	chr11:128993341-128997200	24	8_7_13	28	0.632	intron	NM_001142685,	-	ARHGAP32,
chr11	128910823	128936763	chr11:128910823-128936763	11	6_9_2	19	0.537	exon	NM_001142685,	-	ARHGAP32,
chr11	128993341	128994789	chr11:128993341-128994789	10	1_6_6	38	0.345	exon	NM_001142685,	-	ARHGAP32,
chr11	128963516	129034322	chr11:128963516-129034322	8	4_6_4	12	0.571	exon	NM_001142685,	-	ARHGAP32,
chr11	128932175	128994789	chr11:128932175-128994789	7	2_1_5	33	0.298	exon	NM_001142685,	-	ARHGAP32,
chr11	128963516	128997200	chr11:128963516-128997200	7	1_4_3	15	0.483	intron	NM_001142685,	-	ARHGAP32,
chr11	128993341	129034322	chr11:128993341-129034322	7	3_6_3	25	0.359	exon	NM_001142685,	-	ARHGAP32,
chr11	128963516	128994789	chr11:128963516-128994789	6	2_2_2	28	0.3	exon	NM_001142685,	-	ARHGAP32,
chr11	128910823	128994789	chr11:128910823-128994789	4	1_0_3	28	0.222	exon	NM_001142685,	-	ARHGAP32,
chr11	128901458	128910904	chr11:128901458-128910904	2	0_2_2	15	0.211	intron	NM_001142685,	-	ARHGAP32,
chr11	128910823	128997200	chr11:128910823-128997200	2	1_0_2	14	0.222	intron	NM_001142685,	-	ARHGAP32,
chr8	145879745	145881275	chr8:145879745-145881275	16	11_11_0	2	0.941	intron	NM_001308208,	-	ARHGAP39,
chr8	145806230	145806661	chr8:145806230-145806661	7	3_4_0	101	0.122	exon	NM_001308208,NM_025251,NM_001308207,	-	ARHGAP39,
chr8	145758510	145759586	chr8:145758510-145759586	3	3_3_0	127	0.045	exon	NM_001308208,NM_025251,NM_001308207,	-	ARHGAP39,
chr8	145806230	145831080	chr8:145806230-145831080	3	2_2_0	91	0.062	exon	NM_001308208,NM_025251,NM_001308207,	-	ARHGAP39,
chr17	12812214	12832363	chr17:12812214-12832363	9	2_5_4	22	0.45	exon	NM_001321166,NM_001321164,NM_001321167,NM_014859,NR_135569,	+	ARHGAP44,
chr17	12812214	12823148	chr17:12812214-12823148	3	2_0_2	37	0.14	exon	NM_001321166,NM_001321164,NM_001321167,NM_014859,NR_135569,NM_001321168,	+	ARHGAP44,
chr17	12846905	12847513	chr17:12846905-12847513	3	0_2_2	17	0.261	exon	NM_001321166,NM_001321164,NM_001321167,NM_014859,NR_135569,NM_001321168,	+	ARHGAP44,
chr17	12798257	12832363	chr17:12798257-12832363	2	0_1_2	13	0.235	exon	NM_001321166,NM_001321164,NM_001321167,NM_014859,NR_135569,	+	ARHGAP44,
chr14	32585954	32586493	chr14:32585954-32586493	3	1_2_1	0	1	intron	NM_001173,NM_001030055,	+	ARHGAP5,
chr14	32586346	32621734	chr14:32586346-32621734	2	2_0_2	1	0.8	exon	NM_001030055,	+	ARHGAP5,
chr22	45197957	45221473	chr22:45197957-45221473	64	23_32_21	135	0.487	exon	NM_001198726,NM_001017526,NM_181334,NM_181335,	+	ARHGAP8,PRR5-ARHGAP8,
chr22	45210552	45221473	chr22:45210552-45221473	35	9_17_18	197	0.262	exon	NM_001198726,NM_001017526,NM_181334,NM_181335,	+	ARHGAP8,PRR5-ARHGAP8,
chr22	45197957	45210638	chr22:45197957-45210638	24	7_9_6	238	0.168	exon	NM_001198726,NM_001017526,NM_181334,NM_181335,	+	ARHGAP8,PRR5-ARHGAP8,
chr22	45241149	45244940	chr22:45241149-45244940	23	6_13_9	65	0.414	exon	NM_001198726,NM_001017526,NM_181334,NM_181335,	+	ARHGAP8,PRR5-ARHGAP8,
chr22	45210552	45244940	chr22:45210552-45244940	22	5_12_6	167	0.209	exon	NM_001198726,NM_001017526,NM_181334,NM_181335,	+	ARHGAP8,PRR5-ARHGAP8,
chr22	45197957	45218349	chr22:45197957-45218349	7	3_2_4	227	0.058	exon	NM_001198726,NM_001017526,NM_181334,NM_181335,	+	ARHGAP8,PRR5-ARHGAP8,
chr22	45197957	45244940	chr22:45197957-45244940	7	4_4_0	105	0.118	exon	NM_001198726,NM_001017526,NM_181334,NM_181335,	+	ARHGAP8,PRR5-ARHGAP8,
chr22	45197957	45241222	chr22:45197957-45241222	6	3_2_5	132	0.083	exon	NM_001198726,NM_001017526,NM_181334,NM_181335,	+	ARHGAP8,PRR5-ARHGAP8,
chr22	45182337	45221473	chr22:45182337-45221473	4	3_1_1	97	0.076	exon	NM_001198726,NM_001017526,NM_181334,NM_181335,	+	ARHGAP8,PRR5-ARHGAP8,
chr22	45182337	45244940	chr22:45182337-45244940	2	2_2_0	67	0.056	exon	NM_001198726,NM_001017526,NM_181334,NM_181335,	+	ARHGAP8,PRR5-ARHGAP8,
chr22	45204187	45241222	chr22:45204187-45241222	2	2_1_1	168	0.023	exon	NM_001198726,NM_001017526,NM_181334,NM_181335,	+	ARHGAP8,PRR5-ARHGAP8,
chr22	45252499	45252814	chr22:45252499-45252814	2	2_2_0	5	0.444	intron	NM_181334,NM_181335,NM_001198726,NM_001017526,	+	ARHGAP8,PRR5-ARHGAP8,
chr17	79826865	79827833	chr17:79826865-79827833	2	1_2_1	321	0.012	exon	NM_001301240,NM_001301241,	-	ARHGDIA,
chr8	1824737	1833873	chr8:1824737-1833873	13	10_8_0	23	0.531	exon	NM_001308153,NM_001308152,NM_014629,	+	ARHGEF10,
chr8	1824737	1830915	chr8:1824737-1830915	5	2_2_0	29	0.256	exon	NM_001308153,NM_001308152,NM_014629,	+	ARHGEF10,
chr8	1871130	1893821	chr8:1871130-1893821	3	2_2_0	6	0.5	exon	NM_001308153,NM_001308152,NM_014629,	+	ARHGEF10,
chr8	1824737	1857636	chr8:1824737-1857636	2	1_2_0	15	0.211	exon	NM_001308153,NM_001308152,NM_014629,	+	ARHGEF10,
chr1	17907048	17914974	chr1:17907048-17914974	90	29_5_48	101	0.641	exon	NM_001011722,NM_018125,NR_137288,NR_137287,NM_001319837,	+	ARHGEF10L,
chr1	17961330	17964498	chr1:17961330-17964498	8	6_7_1	81	0.165	exon	NM_001011722,NM_018125,NM_001328124,NR_137288,NR_137287,NM_001319837,NM_001319838,	+	ARHGEF10L,
chr1	17975049	17991090	chr1:17975049-17991090	7	5_6_1	72	0.163	exon	NM_001011722,NM_018125,NM_001328124,NR_137288,NR_137287,NM_001319837,NM_001319838,	+	ARHGEF10L,
chr1	17907048	17930086	chr1:17907048-17930086	5	3_2_2	100	0.091	exon	NM_001011722,NM_018125,NR_137288,NR_137287,NM_001319837,	+	ARHGEF10L,
chr1	17961330	17962543	chr1:17961330-17962543	5	3_3_0	53	0.159	intron	NR_137287,NR_137288,NM_018125,NM_001319837,NM_001011722,NM_001328124,NM_001319838,	+	ARHGEF10L,
chr1	17913955	17930086	chr1:17913955-17930086	3	2_1_0	144	0.04	exon	NM_001011722,NM_018125,NR_137288,NR_137287,NM_001319837,	+	ARHGEF10L,
chr1	17961330	17961511	chr1:17961330-17961511	2	2_1_1	86	0.044	exon	NM_001011722,NM_018125,NM_001328124,NR_137288,NR_137287,NM_001319837,NM_001319838,	+	ARHGEF10L,
chr1	17981131	17983203	chr1:17981131-17983203	2	2_2_0	92	0.042	exon	NM_001011722,NM_018125,NM_001328124,NR_137288,NR_137287,NM_001319837,NM_001319838,	+	ARHGEF10L,
chr1	156921365	156925591	chr1:156921365-156925591	4	3_3_1	19	0.296	exon	NM_014784,NM_198236,	-	ARHGEF11,
chr1	156946775	156955965	chr1:156946775-156955965	4	1_1_2	13	0.381	exon	NM_014784,NM_198236,	-	ARHGEF11,
chr11	120345269	120348235	chr11:120345269-120348235	73	21_23_34	40	0.785	exon	NM_001301084,NM_015313,NM_001198665,	+	ARHGEF12,
chr11	120347370	120348235	chr11:120347370-120348235	36	11_12_19	164	0.305	exon	NM_001301084,NM_015313,NM_001198665,	+	ARHGEF12,
chr11	120346049	120348235	chr11:120346049-120348235	27	16_11_8	84	0.391	exon	NM_001301084,NM_015313,NM_001198665,	+	ARHGEF12,
chr11	120276827	120302620	chr11:120276827-120302620	22	1_17_16	38	0.537	exon	NM_001301084,NM_015313,NM_001198665,	+	ARHGEF12,
chr11	120343759	120348235	chr11:120343759-120348235	19	7_5_11	40	0.487	exon	NM_001301084,NM_015313,NM_001198665,	+	ARHGEF12,
chr11	120276827	120278532	chr11:120276827-120278532	15	0_10_14	47	0.39	exon	NM_001301084,NM_015313,NM_001198665,	+	ARHGEF12,
chr11	120339997	120348235	chr11:120339997-120348235	9	6_5_5	32	0.36	exon	NM_001301084,NM_015313,NM_001198665,	+	ARHGEF12,
chr11	120276827	120288366	chr11:120276827-120288366	3	1_3_2	19	0.24	intron	NM_015313,NM_001198665,NM_001301084,	+	ARHGEF12,
chr11	120310838	120317794	chr11:120310838-120317794	3	3_3_0	23	0.207	exon	NM_001301084,NM_015313,NM_001198665,	+	ARHGEF12,
chr11	120276827	120308091	chr11:120276827-120308091	2	0_1_2	25	0.138	exon	NM_001301084,NM_015313,NM_001198665,	+	ARHGEF12,
chr11	120318583	120338017	chr11:120318583-120338017	2	0_2_2	31	0.114	exon	NM_001301084,NM_015313,NM_001198665,	+	ARHGEF12,
chr11	120335946	120338017	chr11:120335946-120338017	2	1_1_1	26	0.133	exon	NM_001301084,NM_015313,NM_001198665,	+	ARHGEF12,
chr19	7509090	7509340	chr19:7509090-7509340	7	4_3_0	53	0.209	exon	NM_015318,NM_001130955,	+	ARHGEF18,
chr19	7509090	7512054	chr19:7509090-7512054	3	3_3_0	75	0.074	exon	NM_015318,NM_001130955,	+	ARHGEF18,
chr1	16528277	16529069	chr1:16528277-16529069	66	11_34_19	25	0.841	exon	NM_153213,	-	ARHGEF19,
chr3	153935658	153958368	chr3:153935658-153958368	7	4_5_1	14	0.5	exon	NM_001251963,NM_001251962,NM_015595,	+	ARHGEF26,
chr3	153847363	153870721	chr3:153847363-153870721	4	2_1_1	1	0.889	exon	NM_001251963,NM_001251962,NM_015595,	+	ARHGEF26,
chr3	153867178	153870721	chr3:153867178-153870721	4	1_2_2	2	0.8	exon	NM_001251963,NM_001251962,NM_015595,	+	ARHGEF26,
chr3	153905474	153935747	chr3:153905474-153935747	3	2_3_1	29	0.171	exon	NM_001251963,NM_001251962,NM_015595,	+	ARHGEF26,
chr3	153912433	153943799	chr3:153912433-153943799	3	3_3_0	20	0.231	exon	NM_001251963,NM_001251962,NM_015595,	+	ARHGEF26,
chr3	153905474	153912507	chr3:153905474-153912507	2	1_0_2	16	0.2	exon	NM_001251963,NM_001251962,NM_015595,	+	ARHGEF26,
chr3	153912433	153935747	chr3:153912433-153935747	2	1_1_1	24	0.143	exon	NM_001251963,NM_001251962,NM_015595,	+	ARHGEF26,
chr5	73136305	73136585	chr5:73136305-73136585	50	33_31_0	56	0.641	exon	NM_001080479,NM_001177693,NM_001244364,	+	ARHGEF28,
chr5	73128163	73136585	chr5:73128163-73136585	21	9_12_2	24	0.636	exon	NM_001080479,NM_001177693,NM_001244364,	+	ARHGEF28,
chr5	73045662	73049027	chr5:73045662-73049027	15	10_9_0	14	0.682	exon	NM_001080479,NM_001177693,	+	ARHGEF28,
chr5	73069680	73076570	chr5:73069680-73076570	11	8_2_7	13	0.629	exon	NM_001080479,NM_001177693,	+	ARHGEF28,
chr5	73069680	73091216	chr5:73069680-73091216	10	7_1_5	7	0.741	exon	NM_001080479,NM_001177693,	+	ARHGEF28,
chr5	73136305	73154044	chr5:73136305-73154044	6	4_5_2	38	0.24	exon	NM_001080479,NM_001177693,NM_001244364,	+	ARHGEF28,
chr5	73128163	73148517	chr5:73128163-73148517	5	2_1_4	19	0.345	exon	NM_001080479,NM_001177693,NM_001244364,	+	ARHGEF28,
chr5	73069680	73072521	chr5:73069680-73072521	4	3_3_0	18	0.308	exon	NM_001080479,NM_001177693,	+	ARHGEF28,
chr5	73090227	73128284	chr5:73090227-73128284	2	1_0_2	36	0.1	exon	NM_001080479,NM_001177693,	+	ARHGEF28,
chr5	73128163	73154044	chr5:73128163-73154044	2	2_2_0	5	0.444	exon	NM_001080479,NM_001177693,NM_001244364,	+	ARHGEF28,
chr5	73153481	73154044	chr5:73153481-73154044	2	2_2_0	23	0.148	exon	NM_001080479,NM_001177693,NM_001244364,	+	ARHGEF28,
chr4	106510405	106534664	chr4:106510405-106534664	2	1_1_1	3	0.571	exon	NM_001242729,NM_017700,	+	ARHGEF38,
chr2	131796426	131801156	chr2:131796426-131801156	4	2_2_0	7	0.533	exon	NM_015320,NM_032995,	+	ARHGEF4,
chr2	131688525	131704208	chr2:131688525-131704208	2	2_2_0	2	0.667	exon	NM_015320,NM_032995,	+	ARHGEF4,
chr13	111857636	111870227	chr13:111857636-111870227	9	0_4_4	78	0.188	exon	NM_001320853,NM_001113511,NM_003899,NM_145735,NM_001113513,NM_001320852,NM_001113512,NM_001330597,	+	ARHGEF7,
chr13	111857636	111885640	chr13:111857636-111885640	8	4_4_4	86	0.157	exon	NM_001320853,NM_001113511,NM_003899,NM_145735,NM_001113513,NM_001320852,NM_001113512,NM_001330597,	+	ARHGEF7,
chr13	111862219	111896641	chr13:111862219-111896641	4	2_2_0	49	0.14	exon	NM_001320853,NM_001113511,NM_003899,NM_145735,NM_001113513,NM_001320852,NM_001113512,NM_001330597,	+	ARHGEF7,
chrX	62942642	62944591	chrX:62942642-62944591	15	12_12_1	8	0.789	intron	NM_001330495,NM_001173480,NM_015185,NM_001173479,	-	ARHGEF9,
chrX	62917005	62944591	chrX:62917005-62944591	11	6_5_1	55	0.286	exon	NM_001330495,NM_015185,	-	ARHGEF9,
chrX	62875374	62898452	chrX:62875374-62898452	9	7_8_0	48	0.273	exon	NM_001330495,NM_001173479,NM_015185,NM_001173480,	-	ARHGEF9,
chrX	62885766	62944591	chrX:62885766-62944591	9	5_5_0	39	0.316	exon	NM_001330495,NM_015185,	-	ARHGEF9,
chrX	62885766	62917184	chrX:62885766-62917184	7	5_5_0	72	0.163	exon	NM_001330495,NM_001173479,NM_015185,NM_001173480,	-	ARHGEF9,
chrX	62885766	62926329	chrX:62885766-62926329	5	5_5_0	59	0.145	exon	NM_001330495,NM_001173479,NM_015185,NM_001173480,	-	ARHGEF9,
chrX	62917005	62926329	chrX:62917005-62926329	5	3_3_0	75	0.118	exon	NM_001330495,NM_001173479,NM_015185,NM_001173480,	-	ARHGEF9,
chrX	62863860	62944591	chrX:62863860-62944591	3	0_1_2	12	0.333	exon	NM_001330495,NM_015185,	-	ARHGEF9,
chrX	62885766	62898452	chrX:62885766-62898452	3	2_1_0	75	0.074	exon	NM_001330495,NM_001173479,NM_015185,NM_001173480,	-	ARHGEF9,
chrX	62893918	62974556	chrX:62893918-62974556	3	2_2_0	38	0.136	exon	NM_001173480,NM_015185,	-	ARHGEF9,
chr1	27087347	27089776	chr1:27087347-27089776	8	5_5_0	10	0.615	exon	NM_006015,NM_139135,	+	ARID1A,
chr1	27056142	27059283	chr1:27056142-27059283	4	3_3_0	10	0.444	exon	NM_006015,NM_139135,	+	ARID1A,
chr6	157357969	157406039	chr6:157357969-157406039	52	5_28_28	20	0.839	intron	NM_017519,NM_020732,	+	ARID1B,
chr6	157431606	157454341	chr6:157431606-157454341	9	2_7_5	13	0.581	exon	NM_017519,NM_020732,	+	ARID1B,
chr6	157405796	157431695	chr6:157405796-157431695	6	4_5_1	31	0.279	exon	NM_017519,NM_020732,	+	ARID1B,
chr6	157150361	157157084	chr6:157150361-157157084	5	3_2_0	17	0.37	intron	NM_017519,NM_020732,	+	ARID1B,
chr6	157357969	157431695	chr6:157357969-157431695	4	0_2_4	14	0.364	intron	NM_017519,NM_020732,	+	ARID1B,
chr6	157135005	157150555	chr6:157135005-157150555	3	3_3_0	34	0.15	intron	NM_017519,NM_020732,	+	ARID1B,
chr6	157150361	157222659	chr6:157150361-157222659	3	2_2_0	39	0.133	exon	NM_017519,NM_020732,	+	ARID1B,
chr6	157150361	157256710	chr6:157150361-157256710	3	1_1_2	27	0.182	exon	NM_017519,NM_020732,	+	ARID1B,
chr6	157222510	157358010	chr6:157222510-157358010	3	3_0_3	37	0.14	intron	NM_017519,NM_020732,	+	ARID1B,
chr6	157511172	157517449	chr6:157511172-157517449	3	2_2_0	7	0.462	exon	NM_017519,NM_020732,	+	ARID1B,
chr6	157147819	157150555	chr6:157147819-157150555	2	1_2_0	34	0.105	intron	NM_017519,NM_020732,	+	ARID1B,
chr12	46285563	46287504	chr12:46285563-46287504	47	31_22_10	14	0.87	exon	NM_152641,	+	ARID2,
chr12	46230372	46233279	chr12:46230372-46233279	12	3_9_8	14	0.632	exon	NM_152641,	+	ARID2,
chr12	46205201	46215270	chr12:46205201-46215270	5	5_0_4	6	0.625	exon	NM_152641,	+	ARID2,
chr12	46254584	46287504	chr12:46254584-46287504	5	3_2_1	4	0.714	exon	NM_152641,	+	ARID2,
chr12	46211453	46215270	chr12:46211453-46215270	3	1_1_1	13	0.316	exon	NM_152641,	+	ARID2,
chr19	960092	968503	chr19:960092-968503	5	3_3_2	12	0.455	exon	NM_005224,	+	ARID3A,
chr14	58785260	58796887	chr14:58785260-58796887	51	12_29_20	2	0.981	exon	NM_023001,NM_002892,NM_023000,	+	ARID4A,
chr14	58785260	58790335	chr14:58785260-58790335	7	3_4_2	49	0.222	exon	NM_023001,NM_002892,NM_023000,	+	ARID4A,
chr14	58772740	58796322	chr14:58772740-58796322	2	1_1_2	36	0.1	exon	NM_023001,NM_002892,NM_023000,	+	ARID4A,
chr1	235409735	235424067	chr1:235409735-235424067	5	2_3_2	1	0.909	exon	NR_135074,NM_001206794,NM_031371,NM_016374,	-	ARID4B,
chr1	235416045	235424067	chr1:235416045-235424067	4	0_2_2	4	0.667	exon	NR_135074,NM_001206794,NM_031371,NM_016374,	-	ARID4B,
chr10	63810647	63819054	chr10:63810647-63819054	2	2_1_1	2	0.667	exon	NM_032199,NM_001244638,	+	ARID5B,
chr15	72810408	72848248	chr15:72810408-72848248	50	14_6_33	79	0.559	exon	NM_005744,	+	ARIH1,
chr15	72810408	72853890	chr15:72810408-72853890	42	18_6_26	89	0.486	exon	NM_005744,	+	ARIH1,
chr15	72810408	72837305	chr15:72810408-72837305	23	4_14_10	90	0.338	exon	NM_005744,	+	ARIH1,
chr15	72810408	72864506	chr15:72810408-72864506	23	9_2_15	35	0.568	exon	NM_005744,	+	ARIH1,
chr15	72855735	72862648	chr15:72855735-72862648	20	5_11_7	86	0.317	exon	NM_005744,	+	ARIH1,
chr15	72855735	72864506	chr15:72855735-72864506	20	8_5_9	59	0.404	exon	NM_005744,	+	ARIH1,
chr15	72858904	72864506	chr15:72858904-72864506	15	1_6_9	61	0.33	exon	NM_005744,	+	ARIH1,
chr15	72837161	72848248	chr15:72837161-72848248	13	7_5_3	109	0.193	exon	NM_005744,	+	ARIH1,
chr15	72837161	72864506	chr15:72837161-72864506	13	8_1_8	65	0.286	exon	NM_005744,	+	ARIH1,
chr15	72789132	72810475	chr15:72789132-72810475	7	3_0_6	50	0.219	intron	NM_005744,	+	ARIH1,
chr15	72781124	72810475	chr15:72781124-72810475	5	1_1_2	50	0.167	intron	NM_005744,	+	ARIH1,
chr15	72789132	72837305	chr15:72789132-72837305	4	2_4_2	68	0.105	intron	NM_005744,	+	ARIH1,
chr15	72847612	72864506	chr15:72847612-72864506	4	2_0_3	70	0.103	exon	NM_005744,	+	ARIH1,
chr15	72858904	72862648	chr15:72858904-72862648	4	0_2_2	83	0.088	exon	NM_005744,	+	ARIH1,
chr15	72853824	72859518	chr15:72853824-72859518	3	0_1_2	110	0.052	exon	NM_005744,	+	ARIH1,
chr15	72781124	72837305	chr15:72781124-72837305	2	1_1_1	68	0.056	intron	NM_005744,	+	ARIH1,
chr15	72789132	72848248	chr15:72789132-72848248	2	1_1_2	52	0.071	intron	NM_005744,	+	ARIH1,
chr15	72806635	72864506	chr15:72806635-72864506	2	1_1_2	13	0.235	intron	NM_005744,	+	ARIH1,
chr15	72810408	72862648	chr15:72810408-72862648	2	1_1_1	61	0.062	exon	NM_005744,	+	ARIH1,
chr15	72837161	72859518	chr15:72837161-72859518	2	2_2_0	119	0.033	exon	NM_005744,	+	ARIH1,
chr15	72853824	72864506	chr15:72853824-72864506	2	0_2_2	57	0.066	exon	NM_005744,	+	ARIH1,
chr3	48960181	48965246	chr3:48960181-48965246	18	3_13_9	28	0.562	exon	NM_001317333,NM_006321,	+	ARIH2,
chr3	49016915	49017929	chr3:49016915-49017929	16	11_9_2	7	0.821	exon	NM_001317333,NM_006321,NM_001317334,	+	ARIH2,
chr3	48964895	48965246	chr3:48964895-48965246	4	3_3_0	27	0.229	exon	NM_001317333,NM_006321,	+	ARIH2,
chr3	48960181	48982614	chr3:48960181-48982614	3	2_0_2	18	0.25	intron	NM_001317333,NM_006321,NM_001317334,	+	ARIH2,
chr3	49004558	49006088	chr3:49004558-49006088	3	2_2_0	0	1	exon	NM_001317333,NM_006321,NM_001317334,	+	ARIH2,
chr12	101790177	101799759	chr12:101790177-101799759	15	10_11_1	13	0.698	exon	NM_001177,	-	ARL1,
chr12	101790177	101794951	chr12:101790177-101794951	3	2_2_0	35	0.146	exon	NM_001177,NM_001301068,	-	ARL1,
chr3	93714718	93722752	chr3:93714718-93722752	93	26_47_23	7	0.964	exon	NM_001321328,NM_182896,NM_001174150,	+	ARL13B,
chr3	93722503	93722752	chr3:93722503-93722752	19	11_12_0	69	0.355	exon	NM_001321328,NM_001174151,NM_182896,NM_001174150,	+	ARL13B,
chr3	93714722	93722752	chr3:93714722-93722752	11	2_5_2	7	0.759	exon	NM_001321328,NM_001174150,NM_182896,	+	ARL13B,
chr3	93707516	93722752	chr3:93707516-93722752	5	0_3_3	2	0.833	intron	NM_001321328,NR_135621,NM_001174151,NM_144996,NM_001174150,NM_182896,NR_033427,	+	ARL13B,
chr3	93714718	93716145	chr3:93714718-93716145	5	1_1_3	31	0.244	intron	NM_001321328,NR_135621,NM_001174151,NM_144996,NM_001174150,NM_182896,NR_033427,	+	ARL13B,
chr10	104445573	104465246	chr10:104445573-104465246	7	7_7_0	14	0.5	exon	NM_004311,	-	ARL3,
chr10	104459130	104465246	chr10:104459130-104465246	6	4_4_2	7	0.632	exon	NM_004311,	-	ARL3,
chr10	104445573	104449700	chr10:104445573-104449700	2	2_0_1	17	0.19	exon	NM_004311,	-	ARL3,
chr16	18809247	18810156	chr16:18809247-18810156	168	59_58_9	135	0.713	exon	NM_001313858,NM_015161,	-	ARL6IP1,
chr16	18805921	18810156	chr16:18805921-18810156	4	2_2_0	71	0.101	exon	NM_001313858,NM_015161,	-	ARL6IP1,
chr12	123465676	123465846	chr12:123465676-123465846	2	2_2_0	205	0.019	exon	NR_103512,NM_001278378,NM_001002251,NM_018694,	+	ARL6IP4,
chr3	5212188	5216099	chr3:5212188-5216099	38	14_9_19	6	0.927	exon	NM_018184,	+	ARL8B,
chr3	5212188	5214425	chr3:5212188-5214425	9	4_4_4	6	0.75	exon	NM_018184,	+	ARL8B,
chr3	5215702	5216099	chr3:5215702-5216099	4	4_4_0	4	0.667	exon	NM_018184,	+	ARL8B,
chr8	66534498	66539668	chr8:66534498-66539668	8	6_7_1	4	0.8	exon	NM_001286702,NM_018120,	-	ARMC1,
chr8	66525479	66539668	chr8:66525479-66539668	2	2_2_0	3	0.571	exon	NM_018120,	-	ARMC1,
chr7	102737724	102738973	chr7:102737724-102738973	3	0_2_2	2	0.75	exon	NM_031905,NM_001161012,NM_001161009,NM_001161010,	+	ARMC10,
chr6	109249291	109258202	chr6:109249291-109258202	5	5_5_0	0	1	exon	NM_032131,NM_001286609,	+	ARMC2,
chr19	19153520	19154883	chr19:19153520-19154883	10	7_5_2	394	0.048	exon	NM_033415,NM_001199196,	+	ARMC6,
chr19	19153520	19163004	chr19:19153520-19163004	4	4_4_0	251	0.031	exon	NM_033415,NM_001199196,	+	ARMC6,
chr3	137928659	137942575	chr3:137928659-137942575	17	3_6_7	7	0.829	exon	NM_014154,NM_001267042,NM_213654,NM_015396,NM_001267041,	+	ARMC8,
chr3	137982581	137993386	chr3:137982581-137993386	13	5_4_3	9	0.743	exon	NM_001282342,NM_001267042,NM_015396,NM_001267041,	+	ARMC8,
chr3	137940768	137942575	chr3:137940768-137942575	12	4_4_7	9	0.727	exon	NM_001282342,NM_014154,NM_001267042,NM_213654,NM_015396,NM_001267041,	+	ARMC8,
chr3	137977794	137993386	chr3:137977794-137993386	5	2_2_0	5	0.667	intron	NM_001282342,NM_001267041,NM_015396,NM_001267042,	+	ARMC8,
chr3	137982581	138009481	chr3:137982581-138009481	4	2_1_2	6	0.571	exon	NM_001282342,NM_001267042,NM_015396,NM_001267041,	+	ARMC8,
chr3	138003273	138009481	chr3:138003273-138009481	4	2_2_2	5	0.615	exon	NM_001282342,NM_001267042,NM_015396,NM_001267041,	+	ARMC8,
chr2	232079544	232081506	chr2:232079544-232081506	24	12_13_0	92	0.343	exon	NM_025139,NM_001291656,NM_001271466,	+	ARMC9,
[truncated: 23,965 more rows]
