# Supplementary material for: Estrogen-induced circRNA, circPGR, functions as a ceRNA to promote estrogen receptor-positive breast cancer cell growth by regulating cell cycle-related genes
Source: Theranostics. 2021 Jan 1;11(4):1732–52. doi: 10.7150/thno.45302 (PMC7778588; doi:10.7150/thno.45302)
Supplement: Supplementary file 3 — Supplementary table S2. [file thnov11p1732s3.xlsx]

## Sheet: positively-regualted
gene	locus	sample_1	sample_2	sample_1 (FPKM)	sample_2 (FPKM)
MARC1	chr1:220960038-220987741	si-CTL	si-circPGR	27.2736	12.4157
SEPT10	chr2:110300373-110371783	si-CTL	si-circPGR	2.11451	0.92202
A4GALT	chr22:43088117-43117307	si-CTL	si-circPGR	7.67802	2.72683
AASDHPPT	chr11:105921824-105969419	si-CTL	si-circPGR	28.0507	18.3675
ABCA2	chr9:139901685-139931234	si-CTL	si-circPGR	8.29231	4.91945
ABCB4	chr7:87031360-87105019	si-CTL	si-circPGR	1.41223	0.774646
ABCC6	chr16:16243421-16317328	si-CTL	si-circPGR	3.08266	1.46378
ABCD1	chrX:152990322-153010216	si-CTL	si-circPGR	24.1168	14.6486
ABCG1	chr21:43619798-43717354	si-CTL	si-circPGR	152.743	97.4346
ABHD12	chr20:25228705-25371618	si-CTL	si-circPGR	51.4304	28.7637
ABHD14A	chr3:52009041-52023218	si-CTL	si-circPGR	3.12609	1.96064
ABHD17C	chr15:80987651-81047962	si-CTL	si-circPGR	22.2621	14.1998
ABHD2	chr15:89631380-89745591	si-CTL	si-circPGR	11.8099	5.66873
ABHD3	chr18:19230857-19284766	si-CTL	si-circPGR	8.6873	4.65067
ABI2	chr2:204192961-204296896	si-CTL	si-circPGR	4.92585	2.71557
ABTB1	chr3:127391780-127399769	si-CTL	si-circPGR	0.768665	0.124601
ACBD3	chr1:226332379-226374423	si-CTL	si-circPGR	20.9655	12.7518
ACBD6	chr1:180257351-180472022	si-CTL	si-circPGR	42.2672	26.77
ACER2	chr9:19408924-19452500	si-CTL	si-circPGR	12.1248	2.56647
ACER3	chr11:76571916-76737841	si-CTL	si-circPGR	3.9151	2.21093
ACHE	chr7:100487614-100493754	si-CTL	si-circPGR	1.137	0.307198
ACP5	chr19:11685474-11689823	si-CTL	si-circPGR	0.50907	0.306987
ACPP	chr3:132036210-132087146	si-CTL	si-circPGR	3.64182	1.0527
ACSL4	chrX:108884558-108976632	si-CTL	si-circPGR	2.62942	1.6288
ACTG2	chr2:74120092-74146780	si-CTL	si-circPGR	0.62203	0.41151
ACTN1	chr14:69340839-69446083	si-CTL	si-circPGR	18.0464	7.40742
ACTN4	chr19:39138255-39235114	si-CTL	si-circPGR	71.9961	44.6525
ACVR2B	chr3:38492517-38534633	si-CTL	si-circPGR	4.67288	2.40299
ACYP1	chr14:75519927-75536186	si-CTL	si-circPGR	12.7106	7.95479
ADAM11	chr17:42836546-42859214	si-CTL	si-circPGR	1.19228	0.653974
ADAP2	chr17:29248753-29286211	si-CTL	si-circPGR	0.695561	0.370551
ADCY1	chr7:45613738-45762714	si-CTL	si-circPGR	2.0314	0.91302
ADD3	chr10:111705316-111895323	si-CTL	si-circPGR	6.75325	2.3739
ADPRM	chr17:10600926-10614875	si-CTL	si-circPGR	2.18412	1.03156
AGBL5	chr2:27274290-27294567	si-CTL	si-circPGR	9.48188	6.108
AGO1	chr1:36335408-36389899	si-CTL	si-circPGR	2.93066	1.99272
AGO3	chr1:36396682-36522063	si-CTL	si-circPGR	2.88216	1.40245
AGO4	chr1:36273224-36323490	si-CTL	si-circPGR	1.20529	0.58895
AGPAT3	chr21:45285115-45407475	si-CTL	si-circPGR	13.9857	8.20631
AHI1	chr6:135605109-135818903	si-CTL	si-circPGR	1.50085	0.751663
AIF1L	chr9:133971862-133998539	si-CTL	si-circPGR	97.0116	55.8263
AIFM2	chr10:71812356-71892690	si-CTL	si-circPGR	8.20222	5.36964
AKIP1	chr11:8932700-8954553	si-CTL	si-circPGR	16.494	10.6862
AKNA	chr9:117098406-117156685	si-CTL	si-circPGR	0.538368	0.234048
AKR1B15	chr7:134233848-134264592	si-CTL	si-circPGR	0.935592	0.0909294
ALDH3B2	chr11:67429632-67448695	si-CTL	si-circPGR	12.8507	3.16028
ALDH4A1	chr1:19197923-19229293	si-CTL	si-circPGR	48.5866	32.3487
ALDH9A1	chr1:165631448-165667900	si-CTL	si-circPGR	55.387	21.6419
ALG14	chr1:95448278-95538507	si-CTL	si-circPGR	7.1133	4.63321
ALG6	chr1:63833260-63904233	si-CTL	si-circPGR	6.88261	4.35062
ALG9	chr11:111652918-111742305	si-CTL	si-circPGR	3.3855	2.20294
ALKBH5	chr17:18086866-18113267	si-CTL	si-circPGR	68.1571	46.0168
ALS2	chr2:202564985-202645895	si-CTL	si-circPGR	10.3868	5.40713
AMDHD1	chr12:96337070-96362370	si-CTL	si-circPGR	0.689476	0.44427
AMIGO2	chr12:47469489-47630446	si-CTL	si-circPGR	2.03446	1.14359
ANAPC15	chr11:71709957-71823826	si-CTL	si-circPGR	15.5928	8.97082
ANGPTL4	chr19:8429010-8439259	si-CTL	si-circPGR	5.41197	3.30333
ANKFY1	chr17:4067111-4167290	si-CTL	si-circPGR	5.85878	2.85048
ANKRD18B	chr9:33524410-33575440	si-CTL	si-circPGR	1.06966	0.591762
ANKRD34A	chr1:144146810-149109725	si-CTL	si-circPGR	0.986745	0.53836
ANKRD39	chr2:97513723-97523756	si-CTL	si-circPGR	83.8347	55.9591
ANKRD46	chr8:101521979-101572014	si-CTL	si-circPGR	50.8029	27.0863
ANKRD9	chr14:102969985-102976143	si-CTL	si-circPGR	19.0783	3.1729
ANKS6	chr9:101494290-101558824	si-CTL	si-circPGR	2.19599	1.08978
ANLN	chr7:36363758-36493401	si-CTL	si-circPGR	42.4975	23.2131
ANO9	chr11:417929-442011	si-CTL	si-circPGR	3.27592	1.90677
AP5B1	chr11:65541368-65548062	si-CTL	si-circPGR	5.37843	3.60836
APCDD1	chr18:10454624-10488698	si-CTL	si-circPGR	0.648631	0.0693823
APOBEC3B	chr22:39353526-39394225	si-CTL	si-circPGR	8.77929	5.25276
APOC1	chr19:45417503-45422606	si-CTL	si-circPGR	3.58453	2.11064
APOD	chr3:195295572-195311076	si-CTL	si-circPGR	0.8695	0.0643812
APOLD1	chr12:12878850-12944399	si-CTL	si-circPGR	1.08133	0.607326
AQP11	chr11:77300679-77321401	si-CTL	si-circPGR	4.95267	2.21023
ARF6	chr14:50359735-50363772	si-CTL	si-circPGR	70.1086	47.1814
ARHGAP12	chr10:32094325-32217804	si-CTL	si-circPGR	33.5187	22.276
ARHGAP27	chr17_ctg5_hap1:86403-125407	si-CTL	si-circPGR	5.9027	3.62356
ARHGAP33	chr19:36266416-36279724	si-CTL	si-circPGR	0.687486	0.346911
ARHGEF26	chr3:153742189-153975616	si-CTL	si-circPGR	7.54275	4.92027
ARHGEF28	chr5:72921982-73237818	si-CTL	si-circPGR	1.77723	0.930252
ARHGEF40	chr14:21484921-21572863	si-CTL	si-circPGR	0.578876	0.321532
ARHGEF6	chrX:135747711-135863503	si-CTL	si-circPGR	1.15341	0.718112
ARID3A	chr19:926036-972803	si-CTL	si-circPGR	2.28951	1.54743
ARL4C	chr2:235401685-235405697	si-CTL	si-circPGR	6.30122	1.26112
ARL6IP1	chr16:18802988-18813000	si-CTL	si-circPGR	440.625	181.261
ARL6IP6	chr2:153508106-153617767	si-CTL	si-circPGR	19.9656	13.1842
ARMCX5-GPRASP2	chrX:101854095-102219450	si-CTL	si-circPGR	2.71039	1.46859
ARMT1	chr6:151773392-151791234	si-CTL	si-circPGR	298.328	156.432
ARNTL2	chr12:27485786-27599567	si-CTL	si-circPGR	0.716364	0.48197
ARRDC4	chr15:98503932-98517068	si-CTL	si-circPGR	15.0403	5.17691
ARSB	chr5:78073036-78281766	si-CTL	si-circPGR	3.5428	2.24291
ARSD	chrX:2822010-2847416	si-CTL	si-circPGR	6.52491	4.29702
ASF1B	chr19:14230320-14247440	si-CTL	si-circPGR	48.3991	22.5879
ASRGL1	chr11:62104773-62160887	si-CTL	si-circPGR	3.60139	2.31853
ASXL2	chr2:25956621-26101385	si-CTL	si-circPGR	2.21432	1.19042
ATAD2	chr8:124332090-124408705	si-CTL	si-circPGR	56.9178	37.7764
ATAD5	chr17:29158987-29222883	si-CTL	si-circPGR	2.58188	1.53273
ATG16L1	chr2:234160216-234204320	si-CTL	si-circPGR	29.0686	10.2048
ATG4B	chr2:242577026-242613271	si-CTL	si-circPGR	25.1955	17.0342
ATG4D	chr19:10654569-10676702	si-CTL	si-circPGR	36.2315	23.8325
ATG9A	chr2:220084101-220094410	si-CTL	si-circPGR	9.91633	5.44032
ATL1	chr14:50999799-51099784	si-CTL	si-circPGR	0.698399	0.352017
ATL3	chr11:63391553-63439446	si-CTL	si-circPGR	47.526	26.2003
ATP13A2	chr1:17312452-17338467	si-CTL	si-circPGR	4.953	2.72676
ATP2B1	chr12:89981825-90049844	si-CTL	si-circPGR	42.9877	18.235
ATP6V1C2	chr2:10861774-10978103	si-CTL	si-circPGR	1.06206	0.717998
AUNIP	chr1:26146396-26185949	si-CTL	si-circPGR	12.3152	7.59116
AURKA	chr20:54944444-54967393	si-CTL	si-circPGR	97.2975	39.2011
AVL9	chr7:32535037-32758780	si-CTL	si-circPGR	55.7407	27.8233
B3GALNT1	chr3:160801670-160823160	si-CTL	si-circPGR	36.4014	19.6088
B3GALNT2	chr1:235530674-235667781	si-CTL	si-circPGR	9.64552	6.17343
B3GAT3	chr11:62382767-62389647	si-CTL	si-circPGR	33.6039	17.5917
B3GNT2	chr2:62423261-62451866	si-CTL	si-circPGR	28.812	16.8122
B3GNT8	chr19:41931263-41934635	si-CTL	si-circPGR	1.32974	0.888241
B4GALNT1	chr12:58012187-58027022	si-CTL	si-circPGR	2.86785	1.8385
B4GALNT3	chr12:569542-671058	si-CTL	si-circPGR	0.81782	0.155097
B4GALT5	chr20:48249482-48330421	si-CTL	si-circPGR	4.21661	1.26095
BACE1	chr11:117103340-117186972	si-CTL	si-circPGR	3.14469	1.83573
BAD	chr11:64037299-64056972	si-CTL	si-circPGR	105.9	61.2624
BAG2	chr6:57037103-57050012	si-CTL	si-circPGR	7.70657	3.71894
BAG3	chr10:121410881-121437329	si-CTL	si-circPGR	31.6837	14.421
BAGE2	chr21:11020841-11098937	si-CTL	si-circPGR	12.698	7.13859
BAGE5	chr21:11020841-11098937	si-CTL	si-circPGR	23.1755	13.7366
BAHCC1	chr17:79373520-79433358	si-CTL	si-circPGR	1.26889	0.439272
BAIAP2	chr17:79008946-79156964	si-CTL	si-circPGR	14.3741	7.91396
BBOF1	chr14:74486058-74551196	si-CTL	si-circPGR	1.16597	0.669155
BCL2L12	chr19:50162825-50177173	si-CTL	si-circPGR	15.8188	8.03054
BCL2L2-PABPN1	chr14:23775970-23795394	si-CTL	si-circPGR	17.3954	11.3287
BCL7A	chr12:122459791-122499950	si-CTL	si-circPGR	4.62377	2.83292
BCL9L	chr11:118754474-118781613	si-CTL	si-circPGR	4.20031	1.9453
BCO1	chr16:81272295-81324747	si-CTL	si-circPGR	0.594974	0.331369
BCOR	chrX:39910498-40036582	si-CTL	si-circPGR	4.90432	1.77501
BEGAIN	chr14:101003483-101036131	si-CTL	si-circPGR	0.591622	0.376772
BEND3	chr6:107386384-107435636	si-CTL	si-circPGR	1.16257	0.521547
BIK	chr22:43506753-43525718	si-CTL	si-circPGR	47.6286	23.2106
BLM	chr15:91260557-91358692	si-CTL	si-circPGR	10.9206	6.40786
BLNK	chr10:97889471-98031333	si-CTL	si-circPGR	3.1897	1.61111
BLVRA	chr7:43798271-43846941	si-CTL	si-circPGR	68.2786	39.3723
BMF	chr15:40380090-40401085	si-CTL	si-circPGR	8.37219	2.68575
BMP4	chr14:54416454-54423609	si-CTL	si-circPGR	6.2116	3.63396
BMP7	chr20:55743808-55841707	si-CTL	si-circPGR	44.8494	13.8865
BMP8B	chr1:40204516-40254533	si-CTL	si-circPGR	2.10214	0.798226
BORA	chr13:73282494-73590591	si-CTL	si-circPGR	6.08425	3.98048
BRD4	chr19:15348300-15443354	si-CTL	si-circPGR	3.61866	2.27905
BRICD5	chr16:2255177-2261069	si-CTL	si-circPGR	1.77258	0.552429
BRIP1	chr17:59756546-59940920	si-CTL	si-circPGR	45.8957	23.8391
BRMS1L	chr14:36295596-36341169	si-CTL	si-circPGR	10.3659	5.70748
BRPF3	chr6:36164549-36200567	si-CTL	si-circPGR	3.81702	2.5634
BRSK2	chr11:1411128-1483919	si-CTL	si-circPGR	0.988582	0.348471
BRWD3	chrX:79924986-80065233	si-CTL	si-circPGR	1.12169	0.738358
BTBD2	chr19:1985446-2015702	si-CTL	si-circPGR	16.4996	7.97103
BTBD3	chr20:11871370-11907243	si-CTL	si-circPGR	8.31747	4.27841
BTG3	chr21:18965967-18986422	si-CTL	si-circPGR	1.50088	0.830189
BTRC	chr10:103113789-103317078	si-CTL	si-circPGR	6.60475	3.19925
BUB1B	chr15:40453209-40569688	si-CTL	si-circPGR	13.4832	9.15532
C12orf49	chr12:117151124-117175905	si-CTL	si-circPGR	30.6501	17.4185
C12orf66	chr12:64580091-64616076	si-CTL	si-circPGR	10.9457	7.42889
C15orf38-AP3S2	chr15:90373830-90456222	si-CTL	si-circPGR	1.65838	1.10755
C15orf39	chr15:75494220-75504510	si-CTL	si-circPGR	2.26111	1.10882
C15orf61	chr15:67493012-67819641	si-CTL	si-circPGR	5.61906	3.46573
C15orf65	chr15:55609381-55800432	si-CTL	si-circPGR	2.3969	1.48481
C16orf70	chr16:67143795-67184902	si-CTL	si-circPGR	6.70934	3.98415
C16orf86	chr16:67700716-67702661	si-CTL	si-circPGR	0.502339	0.307226
C17orf113	chr17:40191722-40202617	si-CTL	si-circPGR	2.55634	1.35812
C17orf58	chr17:65987214-65989765	si-CTL	si-circPGR	31.5245	14.2826
C17orf82	chr17:59489111-59490641	si-CTL	si-circPGR	7.725	2.97011
C19orf44	chr19:16607121-16653263	si-CTL	si-circPGR	0.92639	0.509009
C19orf66	chr19:10196794-10213425	si-CTL	si-circPGR	1.61208	0.813037
C1orf115	chr1:220863627-220872499	si-CTL	si-circPGR	5.33243	2.79386
C1QTNF1	chr17:77015290-77045870	si-CTL	si-circPGR	0.57179	0.198296
C21orf91	chr21:19149720-19191703	si-CTL	si-circPGR	3.38254	1.2656
C2CD4C	chr19:405442-409170	si-CTL	si-circPGR	4.02026	1.95304
C2orf72	chr2:231902280-231914427	si-CTL	si-circPGR	2.63847	1.77225
C2orf76	chr2:120059792-120124404	si-CTL	si-circPGR	38.7159	20.4468
C2orf92	chr2:98286205-98319529	si-CTL	si-circPGR	0.559367	0.167825
C3orf67	chr3:58727732-59035758	si-CTL	si-circPGR	1.52316	0.993156
C5	chr9:123704529-123837452	si-CTL	si-circPGR	2.97251	1.96546
C5orf34	chr5:43486802-43515273	si-CTL	si-circPGR	3.6758	2.25321
C7orf43	chr7:99752042-99756344	si-CTL	si-circPGR	12.9635	7.88678
C8orf37	chr8:96257140-96822371	si-CTL	si-circPGR	1.98177	1.27045
C8orf44-SGK3	chr8:67579786-67774257	si-CTL	si-circPGR	0.694252	0
C9orf3	chr9:97488950-97849500	si-CTL	si-circPGR	11.0807	5.95768
CADM4	chr19:44126521-44143991	si-CTL	si-circPGR	2.43523	0.854805
CALHM2	chr10:105206542-105212162	si-CTL	si-circPGR	8.69068	4.75966
CAPN2	chr1:223889294-223963720	si-CTL	si-circPGR	1.15594	0.580667
CAPN5	chr11:76777991-76837198	si-CTL	si-circPGR	2.58697	0.800398
CAPRIN2	chr12:30862485-30907884	si-CTL	si-circPGR	1.61685	0.860549
CAPZA1	chr1:113162074-113214241	si-CTL	si-circPGR	166.839	113.234
CARD10	chr22:37886399-37915210	si-CTL	si-circPGR	4.55488	2.65398
CARM1	chr19:10982252-11040930	si-CTL	si-circPGR	13.8044	7.12684
CARS2	chr13:111293756-111358862	si-CTL	si-circPGR	13.4207	8.83217
CASC4	chr15:44580908-44707959	si-CTL	si-circPGR	35.2335	23.8649
CASP2	chr7:142985307-143004789	si-CTL	si-circPGR	9.30867	5.44904
CAV2	chr7:116139654-116148595	si-CTL	si-circPGR	2.85463	0.887667
CBFB	chr16:67063049-67134958	si-CTL	si-circPGR	41.5992	13.474
CBLL1	chr7:107383197-107402112	si-CTL	si-circPGR	21.6269	12.1278
CBR3	chr21:37504064-37528606	si-CTL	si-circPGR	13.6213	7.65725
CBX1	chr17:46147413-46178883	si-CTL	si-circPGR	49.5388	31.0738
CBX3	chr7:26240830-26253227	si-CTL	si-circPGR	258.993	136.256
CBX5	chr12:54624730-54673915	si-CTL	si-circPGR	22.546	10.6012
CCDC112	chr5:114602884-114632458	si-CTL	si-circPGR	2.9632	1.96658
CCDC121	chr2:27848505-27917847	si-CTL	si-circPGR	2.89875	1.83243
CCDC150	chr2:197504355-197597530	si-CTL	si-circPGR	0.835612	0.499932
CCDC71L	chr7:106294807-106301634	si-CTL	si-circPGR	4.43333	2.87452
CCDC83	chr11:85566143-85631063	si-CTL	si-circPGR	5.94838	2.0143
CCDC89	chr11:85394886-85397320	si-CTL	si-circPGR	0.727679	0.474604
CCL3	chr17:34415602-34417506	si-CTL	si-circPGR	0.66096	0
CCNA1	chr13:37005966-37017019	si-CTL	si-circPGR	1.87185	1.21162
CCNA2	chr4:122722471-122745156	si-CTL	si-circPGR	68.944	42.4715
CCNB2	chr15:59397283-59417244	si-CTL	si-circPGR	33.3683	17.7512
CCND1	chr11:69455872-69469242	si-CTL	si-circPGR	229.691	67.2988
CCNE2	chr8:95835517-95907482	si-CTL	si-circPGR	27.8774	17.1739
CCNG1	chr5:162864576-162872022	si-CTL	si-circPGR	122.029	72.3271
CCNI2	chr5:132083136-132113561	si-CTL	si-circPGR	0.890773	0.373565
CCNJ	chr10:97471535-97849992	si-CTL	si-circPGR	6.07349	3.43201
CCNO	chr5:54526980-54529545	si-CTL	si-circPGR	6.63458	2.18846
CCNY	chr10:35535908-35861598	si-CTL	si-circPGR	23.3982	13.3013
CCSAP	chr1:229456751-229478688	si-CTL	si-circPGR	11.4213	5.41395
CD151	chr11:832951-838835	si-CTL	si-circPGR	75.0739	33.1164
CD274	chr9:5450502-5470567	si-CTL	si-circPGR	2.31951	0.996716
CD276	chr15:73976621-74006859	si-CTL	si-circPGR	22.4987	7.95621
CD302	chr2:160625138-160761267	si-CTL	si-circPGR	1.82281	0.562656
CDC25A	chr3:48198667-48229801	si-CTL	si-circPGR	7.53024	5.0064
CDC25B	chr20:3767418-3786768	si-CTL	si-circPGR	44.4213	26.3462
CDC25C	chr5:137620953-137685418	si-CTL	si-circPGR	8.31572	4.9789
CDC34	chr19:531732-542087	si-CTL	si-circPGR	65.6919	42.7143
CDC42	chr1:22379119-22419436	si-CTL	si-circPGR	233.325	123.403
CDC42EP2	chr11:65082288-65089900	si-CTL	si-circPGR	6.42081	2.51286
CDC42EP3	chr2:37869024-37899678	si-CTL	si-circPGR	0.501126	0.201779
CDC42EP5	chr19:54976208-54984437	si-CTL	si-circPGR	35.3513	7.19619
CDC42SE1	chr1:151023446-151032125	si-CTL	si-circPGR	159.912	105.158
CDC42SE2	chr5:130599701-130730382	si-CTL	si-circPGR	31.297	11.9319
CDC6	chr17:38444145-38459413	si-CTL	si-circPGR	24.0661	11.4592
CDCA3	chr12:6950017-6961094	si-CTL	si-circPGR	13.5728	8.58116
CDCA4	chr14:105475909-105487425	si-CTL	si-circPGR	34.6614	12.5602
CDK1	chr10:62538088-62554611	si-CTL	si-circPGR	153.344	92.1744
CDK16	chrX:47077527-47089394	si-CTL	si-circPGR	3.37013	2.25787
CDK2	chr12:56360552-56366573	si-CTL	si-circPGR	49.8584	30.0847
CDK5R1	chr17:30814104-30818271	si-CTL	si-circPGR	1.52163	0.610984
CDK6	chr7:92234234-92546501	si-CTL	si-circPGR	0.85252	0.37358
CDKL4	chr2:39395185-39471124	si-CTL	si-circPGR	0.600958	0.381616
CDKN1B	chr12:12870203-12875316	si-CTL	si-circPGR	73.9801	45.8275
CDKN2C	chr1:51434366-51440309	si-CTL	si-circPGR	11.344	7.6936
CDON	chr11:125826712-125933187	si-CTL	si-circPGR	0.712428	0.47697
CEBPA	chr19:33790839-33793470	si-CTL	si-circPGR	40.5752	20.0235
CEBPB	chr20:48801139-48809227	si-CTL	si-circPGR	36.4447	24.5052
CELSR2	chr1:109792640-109818378	si-CTL	si-circPGR	2.67995	1.6274
CENPI	chrX:100353170-100418662	si-CTL	si-circPGR	10.3422	7.00918
CENPJ	chr13:25456411-25497027	si-CTL	si-circPGR	4.66781	3.03109
CENPK	chr5:64812103-64858995	si-CTL	si-circPGR	20.3251	12.7475
CENPQ	chr6:49431095-49460820	si-CTL	si-circPGR	16.6427	9.36211
CENPV	chr17:16245847-16256812	si-CTL	si-circPGR	3.80362	1.85425
CEP152	chr15:49030134-49103343	si-CTL	si-circPGR	1.9748	1.12338
CEP72	chr5:612404-653666	si-CTL	si-circPGR	3.50752	1.92954
CEP89	chr19:33369903-33462935	si-CTL	si-circPGR	1.83014	0.840966
CERS1	chr19:18979354-19007536	si-CTL	si-circPGR	1.15804	0.554933
CERS4	chr19:8274216-8327304	si-CTL	si-circPGR	21.9626	12.338
CFAP20	chr16:58147491-58163329	si-CTL	si-circPGR	33.5509	22.6731
CFL2	chr14:35179587-35184029	si-CTL	si-circPGR	6.36027	2.83826
CGAS	chr6:74134855-74162043	si-CTL	si-circPGR	2.55634	1.5757
CGB7	chr19:49557530-49558997	si-CTL	si-circPGR	0.50467	0
CHADL	chr22:41601312-41636935	si-CTL	si-circPGR	1.07777	0.381353
CHAMP1	chr13:115079809-115092803	si-CTL	si-circPGR	0.611368	0.299523
CHCHD4	chr3:14153576-14166371	si-CTL	si-circPGR	38.8051	18.2895
CHDH	chr3:53850323-53880420	si-CTL	si-circPGR	9.5655	5.45897
CHEK2	chr22:29083730-29137822	si-CTL	si-circPGR	18.1317	11.1238
CHID1	chr11:867858-915058	si-CTL	si-circPGR	11.6012	7.8545
CHML	chr1:241695433-241803701	si-CTL	si-circPGR	3.98331	2.42959
CHRNA3	chr15:78857861-78913637	si-CTL	si-circPGR	0.540986	0.111653
CHST7	chrX:46433121-46457931	si-CTL	si-circPGR	2.44116	1.44331
CHST8	chr19:34112860-34264414	si-CTL	si-circPGR	2.4686	0.857943
CIART	chr1:150254942-150259504	si-CTL	si-circPGR	12.4689	7.44104
CILP2	chr19:19649073-19657468	si-CTL	si-circPGR	1.04375	0.646292
CIP2A	chr3:108268717-108413693	si-CTL	si-circPGR	15.9956	9.32751
CISH	chr3:50643884-50649262	si-CTL	si-circPGR	1.54979	0.475279
CIT	chr12:120123594-120315095	si-CTL	si-circPGR	2.62676	1.4184
CITED4	chr1:41326727-41328018	si-CTL	si-circPGR	10.341	6.5612
CKAP2	chr13:53029494-53050766	si-CTL	si-circPGR	20.3708	12.4229
CKAP2L	chr2:113479062-113522254	si-CTL	si-circPGR	2.51284	1.49037
CKB	chr14:103985994-103989196	si-CTL	si-circPGR	54.9489	33.1039
CLASP2	chr3:33537738-33759705	si-CTL	si-circPGR	13.7633	8.16678
CLDN23	chr8:8559665-8561617	si-CTL	si-circPGR	15.3194	5.83081
CLDN9	chr16:3062456-3064506	si-CTL	si-circPGR	1.66295	0.906679
CLGN	chr4:141309606-141348815	si-CTL	si-circPGR	0.572835	0.373928
CLIC4	chr1:25071759-25170815	si-CTL	si-circPGR	44.5626	14.0218
CLPSL1	chr6:35748793-35761763	si-CTL	si-circPGR	0.548977	0
CLSPN	chr1:36185818-36235551	si-CTL	si-circPGR	3.1591	1.9237
CLTA	chr9:36190852-36212059	si-CTL	si-circPGR	130.6	80.7626
CMIP	chr16:81478774-81745367	si-CTL	si-circPGR	0.930047	0.603453
CMTM3	chr16:66637934-66647795	si-CTL	si-circPGR	3.99953	2.51541
CMTM4	chr16:66648652-66730610	si-CTL	si-circPGR	18.1015	9.26142
CMTM7	chr3:32433162-32497020	si-CTL	si-circPGR	0.746007	0
CMTM8	chr3:32280170-32411817	si-CTL	si-circPGR	8.0763	3.75746
CNBP	chr3:128886657-128902810	si-CTL	si-circPGR	252.591	110.576
CNIH2	chr11:66045671-66051685	si-CTL	si-circPGR	1.93231	0.476076
CNKSR3	chr6:154726432-154831793	si-CTL	si-circPGR	2.78559	1.37196
CNNM2	chr10:104678074-104838344	si-CTL	si-circPGR	3.20358	1.82511
CNNM3	chr2:97481990-97501121	si-CTL	si-circPGR	9.64152	5.00912
CNOT1	chr16:58549382-58663790	si-CTL	si-circPGR	12.1286	7.41628
CNOT3	chr19:54641435-54663481	si-CTL	si-circPGR	2.1465	1.22226
CNOT6	chr5:179921398-180005405	si-CTL	si-circPGR	15.3832	10.2204
CNOT6L	chr4:78634540-78740544	si-CTL	si-circPGR	4.68764	2.60731
COA1	chr7:43622691-43769140	si-CTL	si-circPGR	75.4753	41.8224
COCH	chr14:31343740-31359822	si-CTL	si-circPGR	1.91162	0.430048
COLEC12	chr18:319354-500729	si-CTL	si-circPGR	1.87615	0.953881
COMMD7	chr20:31290492-31331814	si-CTL	si-circPGR	48.7843	30.9515
COMT	chr22:19863040-20004309	si-CTL	si-circPGR	272.576	169.913
CORO2A	chr9:100883256-100954956	si-CTL	si-circPGR	1.87204	0.78964
CPNE2	chr16:57126454-57181878	si-CTL	si-circPGR	3.12557	1.33622
CPSF4	chr7:99006600-99063824	si-CTL	si-circPGR	38.4572	24.7168
CRABP1	chr15:78632665-78640572	si-CTL	si-circPGR	2.33356	1.40682
CRAT	chr9:131857072-131873077	si-CTL	si-circPGR	0.907276	0.57192
CRIM1	chr2:36583369-36778278	si-CTL	si-circPGR	8.07038	5.15593
CRIPT	chr2:46844310-46857315	si-CTL	si-circPGR	5.2021	3.19087
CRMP1	chr4:5822490-5894810	si-CTL	si-circPGR	1.80298	0.584348
CRTC1	chr19:18794424-18893143	si-CTL	si-circPGR	0.54984	0.345107
CSNK2B	chr6_ssto_hap7:2959803-2968652	si-CTL	si-circPGR	0.68174	0.386916
CSRP2	chr12:77252494-77272820	si-CTL	si-circPGR	5.47446	2.64826
CTBP2	chr10:126676417-126849630	si-CTL	si-circPGR	40.5706	21.5471
CTBS	chr1:84944919-85040163	si-CTL	si-circPGR	2.43832	1.27259
CTDSP2	chr12:58213709-58240747	si-CTL	si-circPGR	22.2885	11.4177
CTDSPL	chr3:37903668-38025960	si-CTL	si-circPGR	6.7945	3.88245
CTHRC1	chr8:104383742-104395232	si-CTL	si-circPGR	2.25253	0.690658
CTSO	chr4:156845269-156875048	si-CTL	si-circPGR	5.7021	0.980733
CTSV	chr9:99791958-99801925	si-CTL	si-circPGR	1.83439	0.798803
CTU2	chr16:88772870-88851628	si-CTL	si-circPGR	32.5239	21.2917
CUX1	chr7:101459183-101927250	si-CTL	si-circPGR	20.0228	12.7951
CXADR	chr21:18885223-18965897	si-CTL	si-circPGR	0.523354	0.351707
CXCL16	chr17:4634702-4643223	si-CTL	si-circPGR	6.51407	2.45261
CXorf57	chrX:105855159-105922673	si-CTL	si-circPGR	1.23913	0.56558
CYB5B	chr16:69458497-69500167	si-CTL	si-circPGR	55.1462	23.6416
CYB5R3	chr22:43013845-43045405	si-CTL	si-circPGR	5.14411	1.86532
CYP1A1	chr15:75011882-75017951	si-CTL	si-circPGR	166.749	95.8837
CYP2E1	chr10:135340866-135352620	si-CTL	si-circPGR	0.546428	0.138415
CYP2U1	chr4:108745720-108874613	si-CTL	si-circPGR	1.61174	0.786055
DAGLA	chr11:61447904-61514474	si-CTL	si-circPGR	0.904657	0.519357
DAP3	chr1:155658881-155708800	si-CTL	si-circPGR	107.982	73.405
DCAF1	chr3:51428698-51534018	si-CTL	si-circPGR	6.10471	3.59085
DCAF15	chr19:14041999-14072261	si-CTL	si-circPGR	17.3738	8.518
DCAKD	chr17:43100705-43138497	si-CTL	si-circPGR	8.8039	5.8134
DCBLD1	chr6:117803766-117923705	si-CTL	si-circPGR	1.7871	1.05364
DCK	chr4:71859264-71896629	si-CTL	si-circPGR	27.1415	13.8288
DCLK1	chr13:36342788-36706157	si-CTL	si-circPGR	0.918368	0.226466
DCLRE1C	chr10:14920781-14996431	si-CTL	si-circPGR	2.93468	1.96542
DCPS	chr11:126173646-126225482	si-CTL	si-circPGR	3.33954	1.90489
DCTN4	chr5:150088308-150138657	si-CTL	si-circPGR	26.1496	17.6785
DDIAS	chr11:82533982-82645699	si-CTL	si-circPGR	13.0173	8.40732
DDX17	chr22:38864066-38902345	si-CTL	si-circPGR	91.6816	43.4337
DDX52	chr17:35969789-36003493	si-CTL	si-circPGR	7.06816	4.26008
DEGS1	chr1:224370909-224381142	si-CTL	si-circPGR	49.9926	17.8498
DEGS2	chr14:100612752-100626012	si-CTL	si-circPGR	13.4095	6.01252
DENND1A	chr9:126118445-126692417	si-CTL	si-circPGR	3.73351	1.80067
DENND4B	chr1:153901976-153919154	si-CTL	si-circPGR	6.51818	3.33595
DENND6A	chr3:57541973-57678816	si-CTL	si-circPGR	12.3856	8.14536
DEPDC1B	chr5:59892738-59995993	si-CTL	si-circPGR	11.6508	7.76515
DEPDC5	chr22:32149936-32303020	si-CTL	si-circPGR	3.38503	2.05085
DEPP1	chr10:45455218-45500777	si-CTL	si-circPGR	1.24124	0.258485
DERA	chr12:16064105-16190315	si-CTL	si-circPGR	18.5168	11.6879
DFFB	chr1:3773830-3801993	si-CTL	si-circPGR	2.93259	1.89647
DGKA	chr12:56324945-56347807	si-CTL	si-circPGR	0.680113	0.423736
DGLUCY	chr14:91334465-91691740	si-CTL	si-circPGR	0.706332	0.277198
DHRS2	chr14:24099323-24114848	si-CTL	si-circPGR	79.72	24.4237
DHRS7B	chr17:21030240-21095343	si-CTL	si-circPGR	26.9973	13.3546
DIAPH3	chr13:60239720-60738119	si-CTL	si-circPGR	2.34461	1.19828
DICER1	chr14:95552564-95646270	si-CTL	si-circPGR	36.2267	14.6619
DIP2A	chr21:47878861-47991139	si-CTL	si-circPGR	8.20515	4.44818
DIP2B	chr12:50898767-51142450	si-CTL	si-circPGR	14.6441	8.93134
DIRAS1	chr19:2714564-2721390	si-CTL	si-circPGR	1.5489	0.563937
DISC1	chr1:231664398-232177019	si-CTL	si-circPGR	1.08891	0.658446
DIXDC1	chr11:111797867-111893374	si-CTL	si-circPGR	1.23328	0.792953
DLC1	chr8:12940871-13462125	si-CTL	si-circPGR	2.13596	1.21812
DLGAP3	chr1:35331036-35395186	si-CTL	si-circPGR	0.968149	0.169692
DLL1	chr6:170591293-170599697	si-CTL	si-circPGR	3.54599	1.83738
DLX3	chr17:48067368-48072588	si-CTL	si-circPGR	0.911674	0.499795
DMAC2	chr19:41937222-41945843	si-CTL	si-circPGR	24.5759	13.3932
DMTN	chr8:21906465-21940038	si-CTL	si-circPGR	0.780275	0.526103
DNA2	chr10:70173820-70231878	si-CTL	si-circPGR	10.0625	6.72434
DNAAF5	chr7:588833-826116	si-CTL	si-circPGR	21.4485	11.2654
DNAJA1	chr9:33025200-33039906	si-CTL	si-circPGR	79.346	50.9851
DNAJA4	chr15:78556486-78574538	si-CTL	si-circPGR	5.32359	3.21282
DNAJB5	chr9:34989637-34998430	si-CTL	si-circPGR	0.635558	0.335051
DNAJC22	chr12:49740699-49747467	si-CTL	si-circPGR	6.8635	4.15439
DNAJC24	chr11:31391376-31531175	si-CTL	si-circPGR	5.83417	3.11097
DNAJC25-GNG10	chr9:114393631-114432526	si-CTL	si-circPGR	3.0425	0.00202075
DNMBP	chr10:101635327-101769710	si-CTL	si-circPGR	0.599782	0.319295
DNMT3A	chr2:25455829-25565459	si-CTL	si-circPGR	4.79688	2.6804
DOCK9	chr13:99445740-99738660	si-CTL	si-circPGR	2.69954	1.74692
DOK1	chr2:74753774-74784678	si-CTL	si-circPGR	5.55502	2.44301
DOK4	chr16:57496550-57520385	si-CTL	si-circPGR	13.4245	6.77814
DOK7	chr4:3465032-3503200	si-CTL	si-circPGR	14.038	7.60615
DOLPP1	chr9:131843382-131852717	si-CTL	si-circPGR	30.6457	16.3191
DPF3	chr14:73086003-73360824	si-CTL	si-circPGR	0.777672	0.416263
DPY19L1	chr7:34968492-35077653	si-CTL	si-circPGR	4.69668	2.86394
DPY19L4	chr8:95732102-95806076	si-CTL	si-circPGR	27.439	17.6209
DPYSL4	chr10:134000413-134019280	si-CTL	si-circPGR	1.63574	1.09925
DSC2	chr18:28645939-28742819	si-CTL	si-circPGR	5.75262	2.16338
DSCC1	chr8:120846180-120868170	si-CTL	si-circPGR	24.0056	14.5262
DSE	chr6:116575314-116759454	si-CTL	si-circPGR	1.22181	0.823645
DSG2	chr18:29077966-29136874	si-CTL	si-circPGR	7.16956	3.88947
DTL	chr1:212113740-212278348	si-CTL	si-circPGR	7.68965	4.6511
DTNB	chr2:25600111-25896543	si-CTL	si-circPGR	6.81509	4.40892
DTX2	chr7:76090971-76135312	si-CTL	si-circPGR	2.33643	1.34301
DUSP13	chr10:76854189-76868970	si-CTL	si-circPGR	2.0796	1.17241
DUSP18	chr22:31031801-31065003	si-CTL	si-circPGR	2.33233	1.41004
DUSP6	chr12:89741601-89746636	si-CTL	si-circPGR	0.760009	0.503221
DUSP9	chrX:152907896-152916781	si-CTL	si-circPGR	12.0583	6.53826
E2F2	chr1:23832919-23857712	si-CTL	si-circPGR	5.48501	3.71909
E2F5	chr8:86089618-86132651	si-CTL	si-circPGR	13.6704	8.41436
E2F7	chr12:77415025-77459360	si-CTL	si-circPGR	3.07586	0.543778
EBLN2	chr3:73045893-73118352	si-CTL	si-circPGR	0.674712	0.448822
ECT2	chr3:172468474-172539264	si-CTL	si-circPGR	62.0921	38.9702
EDA2R	chrX:65815481-65859140	si-CTL	si-circPGR	0.984009	0.320386
EDARADD	chr1:236557679-236648008	si-CTL	si-circPGR	1.3028	0.230456
EDEM3	chr1:184659624-184724041	si-CTL	si-circPGR	22.182	12.7437
EEF2K	chr16:22217591-22300066	si-CTL	si-circPGR	9.31732	5.41927
EFCAB14	chr1:47139707-47184736	si-CTL	si-circPGR	11.8072	4.44799
EFCAB2	chr1:245128505-245288530	si-CTL	si-circPGR	9.52645	5.73645
EFCAB7	chr1:63988971-64038364	si-CTL	si-circPGR	1.66732	0.899508
EFHD1	chr2:233470766-233547491	si-CTL	si-circPGR	6.11303	2.21519
EFNA3	chr1:155051347-155060014	si-CTL	si-circPGR	8.49176	5.31993
EFNB1	chrX:68048839-68062006	si-CTL	si-circPGR	2.81664	1.20302
EFS	chr14:23825608-23834842	si-CTL	si-circPGR	4.03365	1.204
EIF2B5	chr3:183852809-183863099	si-CTL	si-circPGR	39.8413	25.0122
EIF3L	chr22:38245378-38284789	si-CTL	si-circPGR	85.7321	26.1225
EIF4EBP2	chr10:72163860-72188374	si-CTL	si-circPGR	18.6915	4.5151
EIF4EBP3	chr5:139781398-139929163	si-CTL	si-circPGR	0.530109	0.318201
EIF4G2	chr11:10818592-10830582	si-CTL	si-circPGR	171.718	44.1069
EIF5A2	chr3:170606203-170626426	si-CTL	si-circPGR	3.24676	1.24002
ELF4	chrX:129198894-129244688	si-CTL	si-circPGR	4.40121	1.47454
ELFN1	chr7:1748797-1787590	si-CTL	si-circPGR	2.52048	0.973257
ELK3	chr12:96588159-96663613	si-CTL	si-circPGR	1.20664	0.596756
ELOVL2	chr6:10980992-11079377	si-CTL	si-circPGR	3.21169	0.749355
ELOVL7	chr5:60047615-60140101	si-CTL	si-circPGR	17.0257	9.64136
EMC7	chr15:34376223-34394053	si-CTL	si-circPGR	35.8083	24.1693
EMC8	chr16:85812230-85833148	si-CTL	si-circPGR	43.8055	26.938
EMD	chrX:153607596-153609883	si-CTL	si-circPGR	22.0064	13.2103
EME1	chr17:48450580-48474914	si-CTL	si-circPGR	5.52697	3.53692
EMID1	chr22:29601900-29655586	si-CTL	si-circPGR	4.9637	2.11502
EML1	chr14:100259744-100408395	si-CTL	si-circPGR	4.75009	3.1118
EN2	chr7:155250823-155257526	si-CTL	si-circPGR	2.07242	1.19485
ENHO	chr9:34521039-34523037	si-CTL	si-circPGR	2.07643	1.00569
ENTPD7	chr10:101419133-101515894	si-CTL	si-circPGR	3.05162	1.83487
EOGT	chr3:69024362-69063045	si-CTL	si-circPGR	2.86445	1.30164
EPB41L4B	chr9:111934253-112083244	si-CTL	si-circPGR	15.4384	9.5344
EPHA10	chr1:38181645-38230824	si-CTL	si-circPGR	0.727365	0.317395
EPHX1	chr1:225997775-226070420	si-CTL	si-circPGR	3.27774	1.86787
EPS15L1	chr19:16466054-16582823	si-CTL	si-circPGR	4.89336	2.36707
EPS8	chr12:15773074-15942510	si-CTL	si-circPGR	16.6616	9.51973
ERAP1	chr5:95997740-96149848	si-CTL	si-circPGR	2.7357	1.65542
ERBIN	chr5:65222381-65376851	si-CTL	si-circPGR	16.8213	9.32214
ERCC6L	chrX:71401525-71483814	si-CTL	si-circPGR	3.9006	2.49195
ERF	chr19:42751712-42759316	si-CTL	si-circPGR	25.276	17.1456
ERFE	chr2:239067648-239077532	si-CTL	si-circPGR	1.01463	0.229393
ERI1	chr8:8860313-8957609	si-CTL	si-circPGR	12.7736	8.47386
ERO1B	chr1:236378421-236445339	si-CTL	si-circPGR	0.61404	0.251201
ERP27	chr12:15066960-15091483	si-CTL	si-circPGR	0.610609	0.325234
ERP44	chr9:102741462-102861334	si-CTL	si-circPGR	4.17176	2.68862
ERV3-1	chr7:64434829-64467124	si-CTL	si-circPGR	0.861177	0.531406
ESCO2	chr8:27632057-27662424	si-CTL	si-circPGR	11.0638	5.75167
ESR1	chr6:152011630-152958534	si-CTL	si-circPGR	91.635	41.1352
ESRP2	chr16:68119268-68270136	si-CTL	si-circPGR	11.7036	4.01084
ETNK2	chr1:204100188-204121310	si-CTL	si-circPGR	57.063	38.1224
ETV2	chr19:36132638-36135773	si-CTL	si-circPGR	0.75889	0
ETV5	chr3:185764105-185826901	si-CTL	si-circPGR	0.62474	0.0501576
EVI5	chr1:92974252-93257961	si-CTL	si-circPGR	2.84343	1.92668
EVL	chr14:100437811-100610573	si-CTL	si-circPGR	1.70393	1.11981
EXOSC6	chr16:70284133-70285833	si-CTL	si-circPGR	77.2485	33.2909
EXT1	chr8:118811601-119124058	si-CTL	si-circPGR	2.44702	1.55955
EYA3	chr1:28296854-28415148	si-CTL	si-circPGR	3.96773	2.52785
F8	chrX:154064063-154250998	si-CTL	si-circPGR	2.83038	1.16702
FA2H	chr16:74746855-74808729	si-CTL	si-circPGR	1.53958	0.797476
FABP5	chr8:82192717-82197012	si-CTL	si-circPGR	17.4715	9.70962
FADS2	chr11:61567096-61634826	si-CTL	si-circPGR	6.76264	3.7992
FAM110A	chr20:814339-826922	si-CTL	si-circPGR	27.6227	16.3674
FAM111A	chr11:58901445-58922511	si-CTL	si-circPGR	14.6986	9.31778
FAM122C	chrX:133903595-133988641	si-CTL	si-circPGR	1.42839	0.941538
FAM135A	chr6:71122530-71270877	si-CTL	si-circPGR	1.15331	0.573827
FAM151B	chr5:79783799-79838382	si-CTL	si-circPGR	3.44671	1.7539
FAM160B1	chr10:116581502-116659586	si-CTL	si-circPGR	17.9312	10.8285
FAM161B	chr14:74399694-74486035	si-CTL	si-circPGR	1.81518	0.576631
FAM171B	chr2:187558788-187628512	si-CTL	si-circPGR	9.51306	5.10334
FAM172A	chr5:92953430-93447404	si-CTL	si-circPGR	5.69046	3.67895
FAM206A	chr9:111696672-111703237	si-CTL	si-circPGR	4.37173	1.33218
FAM209B	chr20:55108301-55111574	si-CTL	si-circPGR	0.755055	0.496069
FAM20B	chr1:178994938-179045709	si-CTL	si-circPGR	43.1514	16.5885
FAM214B	chr9:35104117-35115969	si-CTL	si-circPGR	3.05286	1.62851
FAM229A	chr1:32826870-32827844	si-CTL	si-circPGR	1.58783	0.805091
FAM234B	chr12:13197314-13236383	si-CTL	si-circPGR	51.2202	9.82614
FAM3B	chr21:42688660-42729654	si-CTL	si-circPGR	16.5754	6.70947
FAM43A	chr3:194406621-194409766	si-CTL	si-circPGR	6.48528	3.80326
FAM45A	chr10:120863576-120897496	si-CTL	si-circPGR	5.66806	1.91593
FAM53A	chr4:1641607-1686040	si-CTL	si-circPGR	1.62073	0.849381
FAM57A	chr17:635785-646208	si-CTL	si-circPGR	11.9888	3.36943
FAM69A	chr1:93297542-93427079	si-CTL	si-circPGR	2.45262	1.58286
FAM69B	chr9:139607023-139622636	si-CTL	si-circPGR	5.83703	2.11929
FAM72A	chr1:206137264-206155151	si-CTL	si-circPGR	0.665203	0.383962
FAM81A	chr15:59730371-59815751	si-CTL	si-circPGR	0.641558	0.261461
FAM83D	chr20:37554954-37581703	si-CTL	si-circPGR	45.6733	23.3652
FAM89A	chr1:231154703-231175995	si-CTL	si-circPGR	6.40323	3.72342
FAM98C	chr19:38893774-38916945	si-CTL	si-circPGR	23.8713	15.8993
FANCA	chr16:89773540-89883066	si-CTL	si-circPGR	14.827	9.19221
FANCC	chr9:97861335-98079991	si-CTL	si-circPGR	2.07961	1.39366
FANCE	chr6:35420137-35434881	si-CTL	si-circPGR	4.37061	2.65724
FANCI	chr15:89787193-89878026	si-CTL	si-circPGR	41.6618	26.1816
FANK1	chr10:127585103-127698161	si-CTL	si-circPGR	2.85181	1.89053
FAR2	chr12:29301935-29488549	si-CTL	si-circPGR	33.1403	17.4109
FARP1	chr13:98794815-99102027	si-CTL	si-circPGR	2.38394	1.4384
FAS	chr10:90692440-90776818	si-CTL	si-circPGR	2.24407	0.80982
FASN	chr17:80036213-80056106	si-CTL	si-circPGR	265.237	147.021
FASTK	chr7:150773707-150777970	si-CTL	si-circPGR	58.0421	22.7819
FAXDC2	chr5:154198051-154230245	si-CTL	si-circPGR	0.50173	0.212717
FBLIM1	chr1:16083153-16113089	si-CTL	si-circPGR	2.54697	1.2579
FBXL14	chr12:1675158-1703331	si-CTL	si-circPGR	9.3952	4.98888
FBXL18	chr7:5515427-5553429	si-CTL	si-circPGR	6.59614	3.71526
FBXO11	chr2:48010220-48132932	si-CTL	si-circPGR	6.47812	3.62971
FBXO15	chr18:71740587-71815100	si-CTL	si-circPGR	1.22076	0.551196
FBXO21	chr12:117581584-117628300	si-CTL	si-circPGR	30.8999	19.8163
FBXO27	chr19:39514662-39523236	si-CTL	si-circPGR	16.5415	4.89414
FBXO28	chr1:224301788-224349749	si-CTL	si-circPGR	18.7943	10.5593
FBXO4	chr5:41925353-41941672	si-CTL	si-circPGR	12.9282	6.59133
FBXO41	chr2:73481809-73496758	si-CTL	si-circPGR	2.36711	1.29915
FBXO44	chr1:11708417-11723384	si-CTL	si-circPGR	3.27116	2.08159
FBXO6	chr1:11724149-11734409	si-CTL	si-circPGR	7.51506	4.33726
FBXW8	chr12:117348760-117468953	si-CTL	si-circPGR	4.92123	3.04844
FCHO2	chr5:72251807-72386349	si-CTL	si-circPGR	4.18911	2.50814
FCHSD1	chr5:141016516-141030986	si-CTL	si-circPGR	5.37317	3.3316
FEM1A	chr19:4791727-4795571	si-CTL	si-circPGR	22.8235	15.0575
FEN1	chr11:61560108-61564714	si-CTL	si-circPGR	89.7407	57.6938
FERMT2	chr14:53323988-53417815	si-CTL	si-circPGR	18.0728	11.486
FERMT3	chr11:63974151-63993726	si-CTL	si-circPGR	0.663237	0.193788
FGD1	chrX:54466807-54522599	si-CTL	si-circPGR	0.779631	0.403678
FGF13	chrX:137713733-138287185	si-CTL	si-circPGR	0.544919	0.265465
FGFRL1	chr4:1005609-1020686	si-CTL	si-circPGR	3.7048	1.84017
FKBP1A	chr20:1290554-1373816	si-CTL	si-circPGR	40.5015	21.2961
FKBP9	chr7:32997015-33046543	si-CTL	si-circPGR	26.6691	14.4651
FLT4	chr5:180028505-180076624	si-CTL	si-circPGR	0.840756	0.415904
FMNL2	chr2:153191750-153506348	si-CTL	si-circPGR	1.39518	0.798537
FMNL3	chr12:50017196-50101197	si-CTL	si-circPGR	0.625698	0.416765
FMO5	chr1:144146810-149109725	si-CTL	si-circPGR	2.10249	1.37028
FN3KRP	chr17:80674581-80685893	si-CTL	si-circPGR	23.7505	15.1313
FNDC4	chr2:27714749-27718126	si-CTL	si-circPGR	0.868764	0.350584
FOLR1	chr11:71900601-71907367	si-CTL	si-circPGR	0.665473	0.361784
FOS	chr14:75745480-75748937	si-CTL	si-circPGR	1.9614	1.06319
FOXA2	chr20:22561641-22566101	si-CTL	si-circPGR	0.871279	0.322741
FOXD1	chr5:72742084-72744352	si-CTL	si-circPGR	3.79476	2.22468
FOXD2	chr1:47846467-47906363	si-CTL	si-circPGR	0.555927	0.138517
FOXM1	chr12:2851791-2998691	si-CTL	si-circPGR	8.94508	5.80229
FOXO1	chr13:41129800-41240734	si-CTL	si-circPGR	0.505807	0.340312
FOXO6	chr1:41827602-41849263	si-CTL	si-circPGR	1.22109	0.605869
FRRS1	chr1:100111430-100231349	si-CTL	si-circPGR	4.98984	0.811222
FTCDNL1	chr2:200625258-200715896	si-CTL	si-circPGR	3.18111	2.00866
FTSJ1	chrX:48334408-48344752	si-CTL	si-circPGR	6.66237	4.43277
FURIN	chr15:91411821-91426688	si-CTL	si-circPGR	13.7362	7.14919
FUT1	chr19:49251267-49258647	si-CTL	si-circPGR	9.35619	6.17849
FUT10	chr8:33228343-33330664	si-CTL	si-circPGR	3.13988	2.08868
FXYD6	chr11:117690789-117748201	si-CTL	si-circPGR	0.711018	0.0673302
FYCO1	chr3:45959390-46037316	si-CTL	si-circPGR	0.758806	0.454106
FYTTD1	chr3:197395737-197511317	si-CTL	si-circPGR	85.7449	48.5357
FZD1	chr7:90893782-90898132	si-CTL	si-circPGR	7.86301	5.26219
FZD4	chr11:86502100-86666440	si-CTL	si-circPGR	6.40737	2.87264
FZD5	chr2:208627309-208634143	si-CTL	si-circPGR	4.44448	2.50304
FZD6	chr8:104255765-104345094	si-CTL	si-circPGR	48.2891	30.8905
FZD8	chr10:35927176-35930362	si-CTL	si-circPGR	4.48045	2.86429
FZD9	chr7:72848108-72850450	si-CTL	si-circPGR	3.11563	0.953127
G2E3	chr14:30907197-31089267	si-CTL	si-circPGR	13.4019	8.97493
GAB1	chr4:144257982-144395718	si-CTL	si-circPGR	9.96677	6.50409
GAB2	chr11:77926335-78128868	si-CTL	si-circPGR	0.768648	0.45085
GABPB1	chr15:50569388-50650503	si-CTL	si-circPGR	52.8172	28.625
GAD1	chr2:171673199-171717659	si-CTL	si-circPGR	4.87092	2.84958
GADD45B	chr19:2476122-2478257	si-CTL	si-circPGR	18.8266	11.4206
GADD45G	chr9:92219926-92221469	si-CTL	si-circPGR	19.2896	11.1559
GAL	chr11:68451942-68458643	si-CTL	si-circPGR	23.9511	14.9231
GALC	chr14:88399357-88460009	si-CTL	si-circPGR	7.54537	2.77141
GALNS	chr16:88880141-88929094	si-CTL	si-circPGR	10.3763	6.36498
GALNT12	chr9:101569980-101612363	si-CTL	si-circPGR	15.0872	5.98974
GALNT16	chr14:69726680-69821190	si-CTL	si-circPGR	1.47585	0.585263
GALNT7	chr4:174053083-174245118	si-CTL	si-circPGR	13.6054	7.54597
GALR2	chr17:74070881-74073622	si-CTL	si-circPGR	1.73373	0.556565
GAREM2	chr2:26395959-26412532	si-CTL	si-circPGR	1.20614	0.273218
GAS2L3	chr12:100967438-101022066	si-CTL	si-circPGR	12.5404	7.30358
GATA2	chr3:128198264-128222050	si-CTL	si-circPGR	5.17758	3.21558
GATA6	chr18:19749397-19782491	si-CTL	si-circPGR	1.27107	0.730962
GBP2	chr1:89571815-89591842	si-CTL	si-circPGR	2.87412	1.80701
GCSH	chr16:81115551-81129980	si-CTL	si-circPGR	34.9822	16.5336
GDF1	chr19:18979354-19007536	si-CTL	si-circPGR	5.41976	2.97297
GDF15	chr19:18496769-18499987	si-CTL	si-circPGR	174.988	40.471
GEN1	chr2:17935124-17967180	si-CTL	si-circPGR	6.33604	3.97232
GFPT2	chr5:179727689-179780387	si-CTL	si-circPGR	0.934099	0.517551
GGA3	chr17:73232686-73267311	si-CTL	si-circPGR	7.31772	4.94513
GGH	chr8:63927638-63951610	si-CTL	si-circPGR	42.7425	24.5164
GINS2	chr16:85711279-85722588	si-CTL	si-circPGR	70.9944	45.9433
GJB2	chr13:20761603-20767114	si-CTL	si-circPGR	1.37416	0.397439
GLCE	chr15:69116302-69564544	si-CTL	si-circPGR	17.5539	5.31674
GLIPR2	chr9:36136532-36163910	si-CTL	si-circPGR	0.997964	0.42533
GLIS2	chr16:4364761-4389598	si-CTL	si-circPGR	1.94623	0.775511
GLTP	chr12:110288747-110318293	si-CTL	si-circPGR	27.7082	9.41487
GLUL	chr1:182347227-182361341	si-CTL	si-circPGR	17.4432	9.21224
GMNN	chr6:24775158-24786325	si-CTL	si-circPGR	35.3963	8.36982
GMPR	chr6:16238810-16295780	si-CTL	si-circPGR	1.56038	0.954452
GNAZ	chr22:23401592-23484241	si-CTL	si-circPGR	1.39268	0.882496
GNB4	chr3:179113875-179169371	si-CTL	si-circPGR	2.47611	1.45584
GNE	chr9:36214438-36277053	si-CTL	si-circPGR	0.5734	0.217026
GNG12	chr1:68167148-68698284	si-CTL	si-circPGR	18.3979	7.25073
GNG5	chr1:84944919-85040163	si-CTL	si-circPGR	29.9348	20.1316
GNPNAT1	chr14:53241910-53258386	si-CTL	si-circPGR	111.721	47.0323
GPAT3	chr4:84457066-84527027	si-CTL	si-circPGR	10.2981	1.93872
GPATCH2	chr1:217600334-217804454	si-CTL	si-circPGR	32.4574	18.4136
GPCPD1	chr20:5525079-5591672	si-CTL	si-circPGR	3.89938	2.2627
GPD1L	chr3:32148002-32210207	si-CTL	si-circPGR	59.1149	14.1528
GPI	chr19:34855644-34893318	si-CTL	si-circPGR	94.3351	48.7307
GPR137C	chr14:53019865-53104431	si-CTL	si-circPGR	1.54616	0.885242
GPR153	chr1:6307405-6321035	si-CTL	si-circPGR	1.63791	0.765126
GPR157	chr1:9164475-9189229	si-CTL	si-circPGR	16.6489	9.33164
GPR160	chr3:169755734-169803183	si-CTL	si-circPGR	53.6352	30.6526
GPR176	chr15:40091222-40213093	si-CTL	si-circPGR	1.34166	0.848539
GPR27	chr3:71728439-71805531	si-CTL	si-circPGR	4.53141	1.77088
GPR68	chr14:91698875-91720224	si-CTL	si-circPGR	0.86446	0.215395
GPRC5A	chr12:13043955-13066601	si-CTL	si-circPGR	24.191	6.25826
GPSM1	chr9:139221931-139254057	si-CTL	si-circPGR	6.56319	4.30827
GRAMD1A	chr19:35485687-35517375	si-CTL	si-circPGR	3.70512	1.91617
GRAMD2B	chr5:125695787-125829853	si-CTL	si-circPGR	9.83635	6.24741
GREB1	chr2:11674241-11782912	si-CTL	si-circPGR	9.172	4.98744
GRHL1	chr2:10091791-10142412	si-CTL	si-circPGR	25.0067	7.11059
GRINA	chr8:145064225-145067583	si-CTL	si-circPGR	64.179	30.434
GRM4	chr6:33986419-34123399	si-CTL	si-circPGR	0.790179	0.295312
GSC	chr14:95234559-95236499	si-CTL	si-circPGR	4.09344	1.762
GSTCD	chr4:106629940-106768882	si-CTL	si-circPGR	14.2098	9.57811
GTF2A2	chr15:59930260-59949740	si-CTL	si-circPGR	24.6769	7.67098
GTF2B	chr1:89318320-89357301	si-CTL	si-circPGR	19.4647	10.8158
GTF3C5	chr9:135906061-135933890	si-CTL	si-circPGR	29.7732	18.0695
GTPBP1	chr22:39101806-39129592	si-CTL	si-circPGR	7.2048	3.6109
GUCY1A1	chr4:156587861-156658214	si-CTL	si-circPGR	3.00426	1.97803
GUCY1B1	chr4:156680124-156728794	si-CTL	si-circPGR	1.22928	0.563917
GUK1	chr1:228327784-228336655	si-CTL	si-circPGR	193.63	115.78
GXYLT2	chr3:72937384-73024522	si-CTL	si-circPGR	0.882681	0.565703
GYG2	chrX:2746862-2800861	si-CTL	si-circPGR	1.69402	0.721439
H1F0	chr22:38201113-38203443	si-CTL	si-circPGR	55.7109	28.5073
H1FX	chr3:129033613-129043412	si-CTL	si-circPGR	162.396	76.9139
H2AFV	chr7:44866487-44887725	si-CTL	si-circPGR	100.132	62.2301
H2AFX	chr11:118964584-118966177	si-CTL	si-circPGR	149.997	79.9586
H3F3C	chr12:31944118-31945175	si-CTL	si-circPGR	2.07858	1.12554
HAGH	chr16:1859103-1877195	si-CTL	si-circPGR	38.6388	24.2499
HASPIN	chr17:3617918-3704537	si-CTL	si-circPGR	8.66486	4.42115
HAUS8	chr19:17160570-17186343	si-CTL	si-circPGR	9.89114	6.54592
HBA1	chr16:226649-227521	si-CTL	si-circPGR	1.12261	0.572927
HCAR1	chr12:123212152-123215129	si-CTL	si-circPGR	11.1497	7.06219
HCAR2	chr12:123185839-123187904	si-CTL	si-circPGR	0.763566	0.370006
HCAR3	chr12:123199302-123201439	si-CTL	si-circPGR	1.02394	0.450232
HCN2	chr19:589892-617159	si-CTL	si-circPGR	4.70805	1.05927
HDGFL3	chr15:83806803-83876770	si-CTL	si-circPGR	46.2969	12.5463
HEBP1	chr12:13080659-13175432	si-CTL	si-circPGR	15.6943	7.39042
HECTD2	chr10:93066718-93371217	si-CTL	si-circPGR	3.79212	2.56586
HELB	chr12:66696324-66737423	si-CTL	si-circPGR	3.20626	1.71269
HERC3	chr4:89513573-89629693	si-CTL	si-circPGR	3.52925	2.05055
HESX1	chr3:57231943-57234280	si-CTL	si-circPGR	0.523014	0.0263327
HGSNAT	chr8:42995591-43057970	si-CTL	si-circPGR	2.40683	1.06848
HHAT	chr1:210501595-210849638	si-CTL	si-circPGR	2.19117	0.654905
HHEX	chr10:94449680-94455408	si-CTL	si-circPGR	0.687354	0.254381
HIC2	chr22:21771692-21805750	si-CTL	si-circPGR	1.90087	0.382577
HID1	chr17:72946838-72971823	si-CTL	si-circPGR	32.6247	15.5235
HINT1	chr5:130494975-130501041	si-CTL	si-circPGR	488.329	298.405
HIPK3	chr11:33278217-33378568	si-CTL	si-circPGR	26.7131	15.164
HIST1H1B	chr6:27834569-27835359	si-CTL	si-circPGR	1159.02	595.182
HIST1H1C	chr6:26055967-26056699	si-CTL	si-circPGR	699.147	395.146
HIST1H1D	chr6:26234439-26235216	si-CTL	si-circPGR	597.559	320.962
HIST1H1E	chr6:26156558-26157343	si-CTL	si-circPGR	257.683	141.47
HIST1H1T	chr6:26107639-26108364	si-CTL	si-circPGR	2.05375	1.11745
HIST1H2AB	chr6:26033319-26033796	si-CTL	si-circPGR	469.408	284.995
HIST1H2AC	chr6:26124372-26124918	si-CTL	si-circPGR	576.19	367.864
HIST1H2AD	chr6:26197011-26199521	si-CTL	si-circPGR	274.961	150.807
HIST1H2AE	chr6:26217147-26217711	si-CTL	si-circPGR	822.818	495.321
HIST1H2AG	chr6:27100816-27101314	si-CTL	si-circPGR	1437.2	918.036
HIST1H2AH	chr6:27114860-27115341	si-CTL	si-circPGR	1235.06	650.827
HIST1H2AI	chr6:27775976-27776445	si-CTL	si-circPGR	777.306	424.541
HIST1H2AJ	chr6:27782079-27782518	si-CTL	si-circPGR	656.662	367.805
HIST1H2AL	chr6:27833106-27833576	si-CTL	si-circPGR	139.538	69.7962
HIST1H2AM	chr6:27860476-27860963	si-CTL	si-circPGR	699.3	392.283
HIST1H2BA	chr6:25727136-25727573	si-CTL	si-circPGR	1.54859	0
HIST1H2BC	chr6:26123694-26124132	si-CTL	si-circPGR	1271.52	796.874
HIST1H2BD	chr6:26158348-26171576	si-CTL	si-circPGR	1006.47	546.618
HIST1H2BE	chr6:26184023-26184458	si-CTL	si-circPGR	229.406	134.94
HIST1H2BF	chr6:26199786-26200216	si-CTL	si-circPGR	337.338	171.232
HIST1H2BG	chr6:26216428-26216872	si-CTL	si-circPGR	996.145	598.05
HIST1H2BH	chr6:26251878-26252303	si-CTL	si-circPGR	460.133	243.314
HIST1H2BI	chr6:26273203-26273640	si-CTL	si-circPGR	823.55	435.374
HIST1H2BJ	chr6:27100094-27100575	si-CTL	si-circPGR	463.705	307.942
HIST1H2BK	chr6:27106071-27114637	si-CTL	si-circPGR	556.847	310.332
HIST1H2BL	chr6:27775256-27775709	si-CTL	si-circPGR	692.858	346.412
HIST1H2BM	chr6:27782821-27783267	si-CTL	si-circPGR	15.908	6.19498
HIST1H2BN	chr6:27806439-27806888	si-CTL	si-circPGR	68.0939	46.0128
HIST1H2BO	chr6:27861202-27861669	si-CTL	si-circPGR	401.794	197.783
HIST1H3A	chr6:26020717-26021186	si-CTL	si-circPGR	283.227	184.248
HIST1H3B	chr6:26031816-26032288	si-CTL	si-circPGR	1571.54	838.001
HIST1H3C	chr6:26045638-26046097	si-CTL	si-circPGR	1.83266	0.261331
HIST1H3D	chr6:26197011-26199521	si-CTL	si-circPGR	475.974	258.213
HIST1H3E	chr6:26225382-26225844	si-CTL	si-circPGR	784.967	426.961
HIST1H3F	chr6:26250369-26250835	si-CTL	si-circPGR	1138.43	721.64
HIST1H3G	chr6:26271145-26271612	si-CTL	si-circPGR	1311.72	775.157
HIST1H3H	chr6:27777841-27778314	si-CTL	si-circPGR	1385.71	737.899
HIST1H3I	chr6:27839622-27840099	si-CTL	si-circPGR	154.771	99.901
HIST1H3J	chr6:27858092-27858570	si-CTL	si-circPGR	386.398	203.882
HIST1H4A	chr6:26021906-26022278	si-CTL	si-circPGR	538.299	295.871
HIST1H4B	chr6:26027123-26027480	si-CTL	si-circPGR	897.439	579.723
HIST1H4C	chr6:26104175-26104565	si-CTL	si-circPGR	1940.84	1036.81
HIST1H4D	chr6:26188937-26189304	si-CTL	si-circPGR	1271.27	767.259
HIST1H4E	chr6:26204872-26205249	si-CTL	si-circPGR	963.783	655.139
HIST1H4F	chr6:26240653-26241021	si-CTL	si-circPGR	499.875	337.305
HIST1H4H	chr6:26285353-26285727	si-CTL	si-circPGR	1078.31	663.955
HIST2H2AB	chr1:149859018-149859466	si-CTL	si-circPGR	1054.11	560.926
HIST2H2BE	chr1:149856009-149858232	si-CTL	si-circPGR	126.924	85.6269
HIST2H2BF	chr1:149754244-149783928	si-CTL	si-circPGR	929.094	485.948
HIST2H3A	chr1:149824180-149824687	si-CTL	si-circPGR	101.066	59.8137
HIST2H3C	chr1:149812258-149812765	si-CTL	si-circPGR	654.836	390.723
HIST2H3D	chr1:149784779-149785236	si-CTL	si-circPGR	2045.78	1359.23
HIST2H4A	chr1:149804220-149804616	si-CTL	si-circPGR	66.8729	39.8939
HIST3H2BB	chr1:228645807-228646259	si-CTL	si-circPGR	100.287	67.759
HIST3H3	chr1:228612545-228613026	si-CTL	si-circPGR	2.6443	0
HJURP	chr2:234745346-234763212	si-CTL	si-circPGR	21.1283	9.98153
HMGB1	chr13:31032052-31191734	si-CTL	si-circPGR	229.351	137.078
HMGB2	chr4:174252526-174255595	si-CTL	si-circPGR	96.7333	64.6072
HMOX1	chr22:35777059-35790207	si-CTL	si-circPGR	27.1139	8.65416
HNRNPAB	chr5:177631507-177659823	si-CTL	si-circPGR	191.108	61.5932
HNRNPH3	chr10:70042416-70167051	si-CTL	si-circPGR	3.90111	2.3362
HNRNPUL1	chr19:41768380-41813688	si-CTL	si-circPGR	34.5213	8.91125
HNRNPUL2	chr11:62457733-62494857	si-CTL	si-circPGR	3.64211	2.07386
HOXA5	chr7:27179982-27196296	si-CTL	si-circPGR	2.77697	1.00967
HOXB7	chr17:46684594-46688383	si-CTL	si-circPGR	4.46533	2.78532
HSD17B1	chr17:40704453-40707232	si-CTL	si-circPGR	3.45168	1.4973
HSP90AA1	chr14:102547074-102690010	si-CTL	si-circPGR	173.042	68.3194
HSPA2	chr14:65007185-65009954	si-CTL	si-circPGR	3.09616	2.09913
HSPB1	chr7:75931874-75933618	si-CTL	si-circPGR	708.32	385.311
HSPBAP1	chr3:122458843-122512674	si-CTL	si-circPGR	4.08229	2.08705
HSPE1-MOB4	chr2:198351307-198418423	si-CTL	si-circPGR	1.92233	0.226215
HYLS1	chr11:125753508-125773116	si-CTL	si-circPGR	13.7232	8.83268
ICA1L	chr2:203637872-203736708	si-CTL	si-circPGR	0.864626	0.455089
ICK	chr6:52866097-52926600	si-CTL	si-circPGR	8.11132	4.98876
ICOSLG	chr21:45642877-45660887	si-CTL	si-circPGR	2.88187	1.20479
IER5L	chr9:131937830-131940540	si-CTL	si-circPGR	119.972	59.7581
IFITM1	chr11:313990-315272	si-CTL	si-circPGR	19.2812	11.3861
IFITM10	chr11:1753639-1771824	si-CTL	si-circPGR	1.57165	0.806925
IFRD2	chr3:50316457-50330026	si-CTL	si-circPGR	40.856	27.2408
IFT140	chr16:1543351-1662109	si-CTL	si-circPGR	2.20563	1.49643
IGDCC3	chr15:65619464-65670378	si-CTL	si-circPGR	0.867182	0.494676
IGF2BP2	chr3:185360918-185542844	si-CTL	si-circPGR	0.577389	0.153397
IGFBP2	chr2:217497550-217529158	si-CTL	si-circPGR	132.149	81.162
IGFL1	chr19:46733008-46734500	si-CTL	si-circPGR	0.604441	0.37198
IGHMBP2	chr11:68671318-68708069	si-CTL	si-circPGR	7.38354	4.97053
IGSF3	chr1:117117019-117210377	si-CTL	si-circPGR	51.9379	16.8475
IGSF8	chr1:160061128-160068618	si-CTL	si-circPGR	17.8379	9.70369
IL10RB	chr21:34638664-34669539	si-CTL	si-circPGR	8.15753	3.84451
IL11	chr19:55875749-55881831	si-CTL	si-circPGR	0.669526	0.137306
IL13RA1	chrX:117861558-117928496	si-CTL	si-circPGR	16.7838	9.50487
IL17RA	chr22:17565848-17596584	si-CTL	si-circPGR	3.42883	1.85494
IL17RB	chr3:53880576-53899827	si-CTL	si-circPGR	4.37943	1.732
IL17REL	chr22:50432941-50451055	si-CTL	si-circPGR	0.820942	0.290681
IL18	chr11:112013973-112034840	si-CTL	si-circPGR	0.858565	0.308902
IL18BP	chr11:71709957-71823826	si-CTL	si-circPGR	0.854705	0.389306
IL1RAP	chr3:190231839-190374986	si-CTL	si-circPGR	3.09633	2.09843
IL6ST	chr5:55230924-55290821	si-CTL	si-circPGR	7.39406	3.04248
INF2	chr14:105155942-105185947	si-CTL	si-circPGR	9.73933	4.90296
ING1	chr13:111364969-111373421	si-CTL	si-circPGR	4.40408	2.91735
INIP	chr9:115446228-115480429	si-CTL	si-circPGR	29.4966	12.5625
INPP5F	chr10:121485558-121588662	si-CTL	si-circPGR	5.13738	3.20453
INPP5J	chr22:31518908-31530683	si-CTL	si-circPGR	5.09804	3.14678
IQGAP3	chr1:156495196-156542396	si-CTL	si-circPGR	8.06212	3.60068
IRF1	chr5:131817300-131826465	si-CTL	si-circPGR	6.96324	3.93105
IRF5	chr7:128577085-128590096	si-CTL	si-circPGR	2.67317	1.64331
IRX2	chr5:2746278-2751769	si-CTL	si-circPGR	6.62161	3.95161
ISG20	chr15:89178867-89199575	si-CTL	si-circPGR	4.92011	2.55577
ISM1	chr20:13202417-13281297	si-CTL	si-circPGR	1.43251	0.746973
ITGA2	chr5:52285155-52390609	si-CTL	si-circPGR	6.2144	2.90131
ITGA3	chr17:48133331-48167849	si-CTL	si-circPGR	10.5337	6.10459
ITGA5	chr12:54747474-54867386	si-CTL	si-circPGR	1.24448	0.52025
ITGA6	chr2:173292081-173371183	si-CTL	si-circPGR	0.673944	0.393415
ITGA7	chr12:56075329-56106089	si-CTL	si-circPGR	0.614027	0.351265
ITGB2	chr21:46305868-46349595	si-CTL	si-circPGR	1.62567	0.742267
ITM2C	chr2:231729312-231743969	si-CTL	si-circPGR	17.5653	7.67909
ITPK1	chr14:93403258-93582264	si-CTL	si-circPGR	48.2492	22.87
ITPKA	chr15:41786055-41795757	si-CTL	si-circPGR	3.48705	1.95348
ITPR3	chr6:33589155-33664348	si-CTL	si-circPGR	8.16991	4.48269
ITPRIP	chr10:106069453-106098251	si-CTL	si-circPGR	0.643447	0.220962
JADE1	chr4:129730777-129796379	si-CTL	si-circPGR	7.60107	4.22936
JADE3	chrX:46771710-46920641	si-CTL	si-circPGR	3.1736	1.50672
JAG2	chr14:105607317-105635161	si-CTL	si-circPGR	9.52484	5.41665
JPT2	chr16:1728277-1752073	si-CTL	si-circPGR	65.4826	43.3862
JTB	chr1:153931574-153950451	si-CTL	si-circPGR	202.9	107.941
KAT6B	chr10:76586170-76792380	si-CTL	si-circPGR	1.59769	1.05516
KATNAL1	chr13:30776766-30881624	si-CTL	si-circPGR	2.89228	1.54142
KAZN	chr1:14925212-15478960	si-CTL	si-circPGR	1.14127	0.710051
KBTBD11	chr8:1919344-1955109	si-CTL	si-circPGR	1.90223	0.426897
KCNC3	chr19:50815198-50836772	si-CTL	si-circPGR	1.93832	0.724106
KCNG1	chr20:49620192-49639675	si-CTL	si-circPGR	6.29863	4.10363
KCNG3	chr2:42669156-42721237	si-CTL	si-circPGR	0.975279	0.352146
KCNH2	chr7:150642043-150675402	si-CTL	si-circPGR	3.98582	1.74104
KCNJ13	chr2:233562014-233725289	si-CTL	si-circPGR	2.80791	1.03916
KCNJ3	chr2:155555092-155714864	si-CTL	si-circPGR	2.59691	1.75596
KCNJ4	chr22:38822332-38851205	si-CTL	si-circPGR	0.644283	0.296754
KCNK13	chr14:90528108-90652201	si-CTL	si-circPGR	0.673611	0.387531
KCNK5	chr6:39156746-39197251	si-CTL	si-circPGR	3.24093	1.98914
KCTD10	chr12:109886459-109915349	si-CTL	si-circPGR	8.29104	3.80443
KCTD12	chr13:77454303-77460540	si-CTL	si-circPGR	0.66796	0.14788
KCTD15	chr19:34287750-34306666	si-CTL	si-circPGR	17.154	10.9131
KCTD6	chr3:58477822-58488087	si-CTL	si-circPGR	4.10868	1.55212
KDELC2	chr11:108342832-108369159	si-CTL	si-circPGR	6.32341	3.33197
KDM1B	chr6:18155618-18224084	si-CTL	si-circPGR	6.12344	3.79603
KDM3A	chr2:86668270-86719839	si-CTL	si-circPGR	6.20334	4.05976
KDM4B	chr19:4969123-5153608	si-CTL	si-circPGR	5.22494	1.86299
KDM4D	chr11:94706844-94732676	si-CTL	si-circPGR	0.587376	0.329299
KIAA0355	chr19:34745455-34846471	si-CTL	si-circPGR	2.73021	1.37966
KIAA1211	chr4:57036360-57196890	si-CTL	si-circPGR	0.515399	0.272017
KIAA1257	chr3:128598332-128759585	si-CTL	si-circPGR	0.849946	0.494279
KIAA1551	chr12:32112352-32146043	si-CTL	si-circPGR	3.35057	1.90893
KIAA1958	chr9:115142188-115427591	si-CTL	si-circPGR	0.723328	0.348563
KIF11	chr10:94352824-94415152	si-CTL	si-circPGR	27.7429	17.3771
KIF15	chr3:44803208-44894748	si-CTL	si-circPGR	5.37474	3.39539
KIF18A	chr11:28042162-28129746	si-CTL	si-circPGR	7.67564	5.08772
KIF18B	chr17:43002078-43025079	si-CTL	si-circPGR	4.21664	1.66694
KIF1A	chr2:241653180-241759725	si-CTL	si-circPGR	3.43693	1.27406
KIF23	chr15:69591293-69740766	si-CTL	si-circPGR	34.7354	16.9533
KIF24	chr9:34179002-34329247	si-CTL	si-circPGR	1.00775	0.624863
KISS1	chr1:204159468-204165619	si-CTL	si-circPGR	2.44795	1.05103
KLC3	chr19:45843997-45873845	si-CTL	si-circPGR	1.49361	0.50575
KLF10	chr8:103661004-103668130	si-CTL	si-circPGR	12.2999	7.25028
KLF11	chr2:10183681-10194963	si-CTL	si-circPGR	4.27461	1.64365
KLF5	chr13:73629113-73651680	si-CTL	si-circPGR	1.35213	0.785296
KLF6	chr10:3818187-3827473	si-CTL	si-circPGR	1.87382	0.93575
KLF9	chr9:72999512-73029573	si-CTL	si-circPGR	2.24549	1.44721
KLHL13	chrX:117031775-117251303	si-CTL	si-circPGR	0.846739	0.322594
KLHL17	chr1:895966-901099	si-CTL	si-circPGR	4.4308	1.30213
KLHL2	chr4:166128769-166244308	si-CTL	si-circPGR	9.16833	4.02779
KLHL21	chr1:6650783-6662958	si-CTL	si-circPGR	11.7069	5.567
KLHL23	chr2:170550940-170608396	si-CTL	si-circPGR	3.92944	1.71302
KLHL24	chr3:183353410-183402304	si-CTL	si-circPGR	5.63436	3.7364
KLHL35	chr11:75133437-75141674	si-CTL	si-circPGR	3.98713	2.68658
KLHL36	chr16:84682116-84701292	si-CTL	si-circPGR	19.6627	12.8134
KLRG2	chr7:139137437-139168457	si-CTL	si-circPGR	3.23726	1.48332
KMT5A	chr12:123868662-123893900	si-CTL	si-circPGR	26.1933	11.4255
KNL1	chr15:40886446-40954881	si-CTL	si-circPGR	5.17249	3.3296
KNSTRN	chr15:40674921-40686489	si-CTL	si-circPGR	35.6812	23.8657
KNTC1	chr12:123011792-123110946	si-CTL	si-circPGR	15.2037	9.42356
KPNA2	chr17:66031717-66042975	si-CTL	si-circPGR	225.139	152.987
KREMEN1	chr22:29469065-29564321	si-CTL	si-circPGR	1.56074	0.399046
LAMA3	chr18:21269406-21535029	si-CTL	si-circPGR	1.20522	0.640248
LAMB1	chr7:107564245-107643804	si-CTL	si-circPGR	13.4955	7.66238
LAMP2	chrX:119560002-119603204	si-CTL	si-circPGR	54.2511	32.9621
LARGE2	chr11:45943171-45950647	si-CTL	si-circPGR	4.51592	0.922738
LBR	chr1:225589203-225616557	si-CTL	si-circPGR	12.4745	3.27212
LCK	chr1:32716839-32751768	si-CTL	si-circPGR	0.590669	0.135927
LCLAT1	chr2:30670091-30867091	si-CTL	si-circPGR	4.38573	1.77664
LDLRAP1	chr1:25870075-25895377	si-CTL	si-circPGR	8.13755	3.47497
LENG1	chr19:54641435-54663481	si-CTL	si-circPGR	14.8237	9.91597
LFNG	chr7:2552162-2568810	si-CTL	si-circPGR	5.82295	2.69959
LGALSL	chr2:64681326-64688517	si-CTL	si-circPGR	5.79374	3.37904
LGMN	chr14:93170151-93215047	si-CTL	si-circPGR	20.7162	12.682
LHX1	chr17:35294771-35301915	si-CTL	si-circPGR	3.26247	1.90331
LHX2	chr9:126773888-126795442	si-CTL	si-circPGR	2.00556	0.771929
LHX6	chr9:124964855-124991091	si-CTL	si-circPGR	0.52645	0.223266
LIFR	chr5:38475064-38671318	si-CTL	si-circPGR	3.06471	2.06604
LIG1	chr19:48618701-48673860	si-CTL	si-circPGR	23.4212	15.0852
LIMA1	chr12:50569562-50677353	si-CTL	si-circPGR	23.0838	8.72942
LIMS1	chr2:109150810-109303702	si-CTL	si-circPGR	13.1058	8.63507
LIN9	chr1:226418849-226497449	si-CTL	si-circPGR	7.4187	4.99085
LINGO1	chr15:77905365-78113242	si-CTL	si-circPGR	1.40548	0.736259
LIPA	chr10:90973325-91011796	si-CTL	si-circPGR	52.8223	28.184
LMAN1	chr18:56995055-57026508	si-CTL	si-circPGR	47.8648	30.1979
LMBR1L	chr12:49490922-49504683	si-CTL	si-circPGR	18.9299	10.2615
LMF1	chr16:903635-1031598	si-CTL	si-circPGR	5.78713	2.56176
LMLN	chr3:197687070-197770591	si-CTL	si-circPGR	1.04266	0.694724
LMO4	chr1:87794150-87814607	si-CTL	si-circPGR	3.68836	1.74437
LMX1B	chr9:129376721-129463311	si-CTL	si-circPGR	1.14451	0.459673
LOC389831	chr7_gl000195_random:42937-86735	si-CTL	si-circPGR	3.09708	0.774545
LOC728392	chr17:5402746-5404319	si-CTL	si-circPGR	4.87833	3.0612
LONRF1	chr8:12579403-12612951	si-CTL	si-circPGR	14.7311	8.77657
LOXL1	chr15:74209808-74244482	si-CTL	si-circPGR	2.02805	0.173359
LOXL3	chr2:74753774-74784678	si-CTL	si-circPGR	2.58139	1.15839
LPCAT2	chr16:55542912-55620582	si-CTL	si-circPGR	1.69276	0.927948
LPIN2	chr18:2916991-3011945	si-CTL	si-circPGR	2.23443	1.0729
LRFN1	chr19:39797456-39805976	si-CTL	si-circPGR	0.906427	0.409726
LRIG3	chr12:59265936-59314319	si-CTL	si-circPGR	2.25205	0.611865
LRP11	chr6:150139893-150244288	si-CTL	si-circPGR	63.3148	28.4939
LRP3	chr19:33685598-33716756	si-CTL	si-circPGR	22.4997	11.9236
LRP5	chr11:68080076-68216743	si-CTL	si-circPGR	21.6349	11.5149
LRP8	chr1:53692563-53793821	si-CTL	si-circPGR	8.52959	3.20572
LRR1	chr14:50037701-50081390	si-CTL	si-circPGR	81.887	52.4877
LRRC20	chr10:72058725-72142406	si-CTL	si-circPGR	2.45029	1.11136
LRRC37A3	chr17:62850251-62915609	si-CTL	si-circPGR	0.760223	0.449859
LRRC56	chr11:537521-560779	si-CTL	si-circPGR	1.36265	0.749563
LRRC69	chr8:92114846-92410382	si-CTL	si-circPGR	0.574166	0.385485
LRRC8B	chr1:89990396-90063420	si-CTL	si-circPGR	7.07761	1.79822
LRRC8E	chr19:7953389-7966908	si-CTL	si-circPGR	8.8602	4.76333
LRTM2	chr12:1901122-2027870	si-CTL	si-circPGR	0.554961	0.108771
LSM1	chr8:38020838-38070819	si-CTL	si-circPGR	49.6855	19.9996
LSM11	chr5:157170702-157187717	si-CTL	si-circPGR	5.53157	3.30508
LSM12	chr17:42112002-42144987	si-CTL	si-circPGR	12.0114	7.92518
LTBP4	chr19:41099071-41135725	si-CTL	si-circPGR	4.18348	1.83532
LYSMD4	chr15:100267605-100273649	si-CTL	si-circPGR	2.29227	0.663069
LZTFL1	chr3:45864809-45957216	si-CTL	si-circPGR	3.53213	2.05634
MAFA	chr8:144510229-144512602	si-CTL	si-circPGR	6.78518	2.5344
MAFF	chr22:38597938-38612517	si-CTL	si-circPGR	0.912731	0.220347
MAFG	chr17:79876144-79885587	si-CTL	si-circPGR	7.67574	3.45692
MAGIX	chrX:49019180-49024495	si-CTL	si-circPGR	1.54276	0.906282
MAGT1	chrX:77081861-77151065	si-CTL	si-circPGR	27.4382	5.85557
MALRD1	chr10:19337699-20023407	si-CTL	si-circPGR	9.54527	6.25309
MAN1A2	chr1:117910054-118071492	si-CTL	si-circPGR	33.3456	22.5161
MAN2A2	chr15:91445447-91465815	si-CTL	si-circPGR	6.28129	3.29724
MANBA	chr4:103552642-103682151	si-CTL	si-circPGR	22.7726	14.0221
MANBAL	chr20:35918050-35945663	si-CTL	si-circPGR	11.7584	6.20912
MANEAL	chr1:38259773-38267278	si-CTL	si-circPGR	5.53756	3.29734
MAP3K1	chr5:56110899-56191978	si-CTL	si-circPGR	8.03031	3.89866
MAP3K20	chr2:173940564-174146764	si-CTL	si-circPGR	7.37164	3.55201
MAP6D1	chr3:183533663-183543393	si-CTL	si-circPGR	6.97689	4.15623
MAPKBP1	chr15:42066631-42120053	si-CTL	si-circPGR	1.16866	0.747135
MAPRE1	chr20:31407698-31438211	si-CTL	si-circPGR	72.4033	42.518
MARVELD3	chr16:71660055-71675868	si-CTL	si-circPGR	10.3405	4.13645
MAST3	chr19:18169804-18262499	si-CTL	si-circPGR	1.52546	0.904146
MAT2A	chr2:85766100-85788657	si-CTL	si-circPGR	69.4063	46.4541
MAVS	chr20:3827445-3856770	si-CTL	si-circPGR	10.5572	6.15746
MBLAC2	chr5:89754019-89770585	si-CTL	si-circPGR	8.51515	5.18515
MBOAT1	chr6:20099915-20212695	si-CTL	si-circPGR	5.84344	0.941527
MBOAT2	chr2:8992819-9143879	si-CTL	si-circPGR	14.5665	6.4453
MCF2L	chr13:113623534-113754053	si-CTL	si-circPGR	3.49213	2.07669
MCFD2	chr2:47129008-47303275	si-CTL	si-circPGR	27.5539	10.2857
MCL1	chr1:150521844-150552214	si-CTL	si-circPGR	242.326	162.412
MCM2	chr3:127317199-127341278	si-CTL	si-circPGR	91.7862	60.3713
MCM4	chr8:48872762-48890719	si-CTL	si-circPGR	61.4184	34.181
MCM5	chr22:35796115-35820495	si-CTL	si-circPGR	67.9414	44.0536
MCM7	chr7:99690350-99723128	si-CTL	si-circPGR	219.714	125.614
MCM9	chr6:119134611-119256327	si-CTL	si-circPGR	7.05008	3.99312
MCOLN3	chr1:85483764-85514223	si-CTL	si-circPGR	0.500907	0.137152
MDK	chr11:46402333-46405387	si-CTL	si-circPGR	379.138	154.249
MEAF6	chr1:37955560-37980420	si-CTL	si-circPGR	13.6547	8.72378
MED20	chr6:41873090-41888885	si-CTL	si-circPGR	11.9618	4.55284
MED25	chr19:50321535-50340237	si-CTL	si-circPGR	4.8481	2.87537
MEF2A	chr15:100105805-100256693	si-CTL	si-circPGR	6.38079	3.74956
MEIOB	chr16:1877224-1922179	si-CTL	si-circPGR	1.14483	0.686162
MERTK	chr2:112656190-112786945	si-CTL	si-circPGR	0.706183	0.182326
MESP1	chr15:90293097-90294540	si-CTL	si-circPGR	33.7158	20.2377
METAP1D	chr2:172864803-172947157	si-CTL	si-circPGR	2.76158	1.84088
METRNL	chr17:81037566-81052871	si-CTL	si-circPGR	81.6438	43.571
MFAP2	chr1:17300998-17308081	si-CTL	si-circPGR	1.71779	0.954336
MFAP3	chr5:153418518-153437014	si-CTL	si-circPGR	23.9787	12.3037
MFSD9	chr2:103331084-103353347	si-CTL	si-circPGR	9.51616	5.07428
MGAT1	chr5:180217540-180237137	si-CTL	si-circPGR	38.2645	23.4195
MICAL3	chr22:18270415-18507325	si-CTL	si-circPGR	2.47603	1.60874
MIEN1	chr17:37844336-37886816	si-CTL	si-circPGR	14.3699	8.7805
MIER2	chr19:305574-344841	si-CTL	si-circPGR	2.92096	1.97045
MINDY4	chr7:30791750-30932002	si-CTL	si-circPGR	1.43354	0.725293
MIOS	chr7:7606615-7647110	si-CTL	si-circPGR	18.9069	12.6777
MKI67	chr10:129894924-129924468	si-CTL	si-circPGR	3.41212	1.74383
MMD	chr17:53469973-53499341	si-CTL	si-circPGR	5.78571	2.03465
MMP15	chr16:58059469-58080804	si-CTL	si-circPGR	15.1257	8.18255
MMP28	chr17:34083267-34122711	si-CTL	si-circPGR	0.659877	0.332119
MMP9	chr20:44637546-44688789	si-CTL	si-circPGR	4.60064	2.18385
MMS22L	chr6:97345958-98156793	si-CTL	si-circPGR	3.17898	1.94898
MNS1	chr15:56657621-56757335	si-CTL	si-circPGR	0.680966	0.435369
MOB4	chr2:198351307-198418423	si-CTL	si-circPGR	49.7821	30.033
MON1B	chr16:77224815-77246901	si-CTL	si-circPGR	7.4672	4.03316
MPZL3	chr11:118097404-118123083	si-CTL	si-circPGR	17.0438	9.92663
MRE11	chr11:94150468-94227074	si-CTL	si-circPGR	7.53243	4.70765
MRNIP	chr5:179224597-179285840	si-CTL	si-circPGR	9.30822	5.31895
MROH1	chr8:145202918-145316843	si-CTL	si-circPGR	13.8165	8.76447
MRPS26	chr20:3026674-3028896	si-CTL	si-circPGR	127.322	69.6912
MSANTD3	chr9:103189494-103339918	si-CTL	si-circPGR	7.56574	4.14464
MSANTD3-TMEFF1	chr9:103189494-103339918	si-CTL	si-circPGR	1.33405	0.838248
MSI1	chr12:120779132-120806983	si-CTL	si-circPGR	1.01694	0.468161
MSMB	chr10:51371378-51747981	si-CTL	si-circPGR	4.9006	0.879918
MSX1	chr4:4861391-4865660	si-CTL	si-circPGR	1.4895	0.59051
MT1F	chr16:56691854-56693215	si-CTL	si-circPGR	18.6743	12.6313
MT2A	chr16:56642444-56643409	si-CTL	si-circPGR	36.3803	23.4683
MTA3	chr2:42721708-42984087	si-CTL	si-circPGR	13.6011	8.18434
MTCH1	chr6:36935910-36954327	si-CTL	si-circPGR	200.241	75.8733
MTERF3	chr8:97251625-97273841	si-CTL	si-circPGR	19.3621	12.9212
MTFR2	chr6:136552167-136571473	si-CTL	si-circPGR	6.84575	3.63737
MTHFD1L	chr6:151186814-151423023	si-CTL	si-circPGR	13.1156	8.89571
MTMR7	chr8:17086737-17271040	si-CTL	si-circPGR	0.546381	0.326269
MXRA7	chr17:74668009-74707087	si-CTL	si-circPGR	5.97787	1.91352
MYADM	chr19:54368837-54379689	si-CTL	si-circPGR	2.03602	1.05825
MYB	chr6:135502452-135540311	si-CTL	si-circPGR	2.70513	1.15579
MYBL1	chr8:67474409-67525484	si-CTL	si-circPGR	1.69318	0.957837
MYBL2	chr20:42295658-42345136	si-CTL	si-circPGR	30.4589	19.4671
MYD88	chr3:38179968-38184512	si-CTL	si-circPGR	3.88577	1.01764
MYL6B	chr12:56546203-56551771	si-CTL	si-circPGR	41.7055	23.2949
MYO19	chr17:34842470-34895152	si-CTL	si-circPGR	24.6756	13.437
MYPOP	chr19:46393280-46405862	si-CTL	si-circPGR	1.53977	1.02242
N4BP2L1	chr13:32974859-33002315	si-CTL	si-circPGR	0.711904	0.12644
NAB2	chr12:57482676-57505196	si-CTL	si-circPGR	22.826	14.9829
NAT8L	chr4:2061238-2070816	si-CTL	si-circPGR	3.28389	1.54499
NATD1	chr17:21142183-21156578	si-CTL	si-circPGR	0.571915	0.330083
NBL1	chr1:19923470-19984949	si-CTL	si-circPGR	1.21202	0.220309
NBPF1	chr1:16888921-16940100	si-CTL	si-circPGR	7.17357	4.58725
NBPF3	chr1:21766582-21811393	si-CTL	si-circPGR	6.10763	2.81559
NCAPH2	chr22:50946644-50968514	si-CTL	si-circPGR	18.4799	11.4003
NCBP1	chr9:100263461-100436029	si-CTL	si-circPGR	22.6979	11.7232
NCK2	chr2:106361519-106510730	si-CTL	si-circPGR	18.7898	11.9402
NCKAP1	chr2:183789578-183903586	si-CTL	si-circPGR	34.4542	14.0821
NCOR2	chr12:124808956-125052010	si-CTL	si-circPGR	2.28505	1.45567
NCS1	chr9:132934856-132999583	si-CTL	si-circPGR	8.58014	3.52355
NDC1	chr1:54231133-54304225	si-CTL	si-circPGR	23.4773	10.1787
NDE1	chr16:15737123-15950887	si-CTL	si-circPGR	7.3062	3.65823
NDRG1	chr8:134249413-134309547	si-CTL	si-circPGR	13.9719	9.03776
NDRG2	chr14:21484921-21572863	si-CTL	si-circPGR	3.51177	1.9556
NDST1	chr5:149877339-149937773	si-CTL	si-circPGR	17.7797	11.07
NDUFA7	chr19:8373486-8386297	si-CTL	si-circPGR	84.2342	43.3854
NDUFB10	chr16:2009516-2011976	si-CTL	si-circPGR	134.768	89.6765
NDUFV3	chr21:44313377-44329773	si-CTL	si-circPGR	48.3742	29.0267
NECTIN1	chr11:119508807-119599435	si-CTL	si-circPGR	6.22589	2.90638
NEDD4	chr15:56119116-56285944	si-CTL	si-circPGR	13.9647	8.51952
NEK3	chr13:52638899-52733996	si-CTL	si-circPGR	4.03843	2.28749
NETO2	chr16:47115430-47177936	si-CTL	si-circPGR	16.6104	5.82688
NEU3	chr11:74699949-74718743	si-CTL	si-circPGR	6.36122	3.85477
NFE2L2	chr2:178095030-178129859	si-CTL	si-circPGR	18.1331	11.1117
NFE2L3	chr7:26191846-26226756	si-CTL	si-circPGR	2.23199	1.05259
NFIX	chr19:13106583-13209610	si-CTL	si-circPGR	0.754539	0.391917
NFYC	chr1:41154751-41237276	si-CTL	si-circPGR	12.4137	7.96475
NHLRC4	chr16:616994-619495	si-CTL	si-circPGR	0.825152	0.0831749
NIPAL2	chr8:99202053-99306621	si-CTL	si-circPGR	4.85737	2.4924
NIPSNAP3A	chr9:107509848-107522405	si-CTL	si-circPGR	45.2666	30.0363
NKX2-8	chr14:37049215-37051819	si-CTL	si-circPGR	0.684033	0
NLGN2	chr17:7311501-7323183	si-CTL	si-circPGR	2.77516	1.75331
NMRAL1	chr16:4511680-4560348	si-CTL	si-circPGR	36.8055	24.0993
NMU	chr4:56461395-56502865	si-CTL	si-circPGR	6.69754	3.17374
NNT	chr5:43573286-43705668	si-CTL	si-circPGR	13.9934	8.714
NOD1	chr7:30464142-30518482	si-CTL	si-circPGR	1.68187	1.11431
NOP9	chr14:24769059-24787242	si-CTL	si-circPGR	11.5096	7.7893
NOTCH2	chr1:120454175-120612317	si-CTL	si-circPGR	14.0966	9.25525
NPEPL1	chr20:57226308-57290900	si-CTL	si-circPGR	26.791	16.9298
NPFF	chr12:53900471-53901422	si-CTL	si-circPGR	0.542279	0.0931804
NPHP1	chr2:110880913-110962639	si-CTL	si-circPGR	0.712676	0.384847
NPHP4	chr1:5922867-6161253	si-CTL	si-circPGR	2.40199	1.3223
NR2C1	chr12:95414004-95467404	si-CTL	si-circPGR	8.03875	5.32772
NR2C2	chr3:14984285-15106844	si-CTL	si-circPGR	5.83089	3.32276
NR2F1	chr5:92919042-92930315	si-CTL	si-circPGR	1.69562	1.0998
NR2F6	chr19:17342693-17356151	si-CTL	si-circPGR	115.289	74.6802
NRBP1	chr2:27650656-27665124	si-CTL	si-circPGR	117.382	69.3329
NRGN	chr11:124609828-124617102	si-CTL	si-circPGR	1.51457	0.173943
NRTN	chr19:5823812-5828335	si-CTL	si-circPGR	2.96624	1.29004
NSRP1	chr17:28443824-28513493	si-CTL	si-circPGR	1.02073	0.589432
NT5DC2	chr3:52529355-52569093	si-CTL	si-circPGR	14.6292	8.50827
NUDT1	chr7:2281856-2290780	si-CTL	si-circPGR	105.093	61.5854
NUDT8	chr11:67395408-67397408	si-CTL	si-circPGR	34.9497	22.9974
NUFIP2	chr17:27582853-27621166	si-CTL	si-circPGR	26.8831	18.1884
NUP153	chr6:17615265-17711258	si-CTL	si-circPGR	26.7179	18.0476
NUP155	chr5:37291734-37371228	si-CTL	si-circPGR	26.1315	17.6756
NUP43	chr6:150045451-150067708	si-CTL	si-circPGR	23.0146	12.5123
NUP50	chr22:45559725-45587493	si-CTL	si-circPGR	25.6504	16.7008
NUP58	chr13:25875665-25916561	si-CTL	si-circPGR	30.9084	11.4245
NUP62CL	chrX:106366656-106449670	si-CTL	si-circPGR	5.8066	2.64046
NXPH3	chr17:47653297-47661171	si-CTL	si-circPGR	0.934531	0.0765985
NXT2	chrX:108779009-108787927	si-CTL	si-circPGR	19.9779	6.27579
OAF	chr11:120081682-120101041	si-CTL	si-circPGR	2.15992	1.3795
OAS3	chr12:113376237-113411055	si-CTL	si-circPGR	2.53097	1.43408
OCLM	chr1:186344889-186390503	si-CTL	si-circPGR	0.621817	0
OCLN	chr5:68788118-68853931	si-CTL	si-circPGR	13.3005	8.71871
OCRL	chrX:128674231-128726537	si-CTL	si-circPGR	9.40644	6.25819
OPLAH	chr8:145106166-145115606	si-CTL	si-circPGR	6.86529	3.90169
OPRL1	chr20:62711434-62731996	si-CTL	si-circPGR	0.610511	0.18224
OSBP2	chr22:31089768-31317766	si-CTL	si-circPGR	0.880834	0.541773
OSGEPL1	chr2:190611385-190630282	si-CTL	si-circPGR	6.73334	4.30725
OSGIN1	chr16:83986826-83999937	si-CTL	si-circPGR	20.591	12.5055
OSR2	chr8:99956630-99964332	si-CTL	si-circPGR	3.73185	1.42057
OST4	chr2:27274290-27294567	si-CTL	si-circPGR	329.555	140.209
OTUD6B	chr8:92082423-92099323	si-CTL	si-circPGR	26.9868	13.1836
OVGP1	chr1:111956936-111970399	si-CTL	si-circPGR	1.37623	0.384485
OVOL1	chr11:65554504-65564690	si-CTL	si-circPGR	16.9662	9.91
PABPN1	chr14:23775970-23795394	si-CTL	si-circPGR	10.0398	4.77266
PAICS	chr4:57301914-57327534	si-CTL	si-circPGR	89.4732	36.7991
PAK3	chrX:110187468-110470589	si-CTL	si-circPGR	0.986296	0.618621
PAK4	chr19:39616419-39670046	si-CTL	si-circPGR	9.61992	3.3566
PAOX	chr10:135192740-135205200	si-CTL	si-circPGR	2.45754	1.41833
PAQR3	chr4:79839093-79860582	si-CTL	si-circPGR	8.31266	3.51876
PAQR4	chr16:3019245-3030540	si-CTL	si-circPGR	40.9733	20.8721
PARD6B	chr20:49348080-49370278	si-CTL	si-circPGR	314.308	114.48
PARK7	chr1:8021713-8045342	si-CTL	si-circPGR	262.187	158.879
PARP12	chr7:139723543-139763521	si-CTL	si-circPGR	7.25621	3.35631
PARP2	chr14:20811772-20826063	si-CTL	si-circPGR	4.29991	2.60768
PARP8	chr5:49961732-50142356	si-CTL	si-circPGR	1.79056	1.02158
PARS2	chr1:55222570-55230226	si-CTL	si-circPGR	3.22446	2.15407
PASK	chr2:242045513-242123065	si-CTL	si-circPGR	5.47296	3.03817
PATL1	chr11:59404191-59436511	si-CTL	si-circPGR	2.40524	1.49553
PATZ1	chr22:31721789-31742249	si-CTL	si-circPGR	55.249	30.6352
PAXIP1	chr7:154720226-154794682	si-CTL	si-circPGR	12.9424	6.88288
PBK	chr8:27667137-27695612	si-CTL	si-circPGR	49.4288	31.3409
PCBD2	chr5:134240809-134298336	si-CTL	si-circPGR	10.5768	7.17161
PCDH1	chr5:141232675-141257975	si-CTL	si-circPGR	3.47893	1.23529
PCDH10	chr4:134070444-134115765	si-CTL	si-circPGR	0.782225	0.435683
PCDHAC1	chr5:140165720-140391929	si-CTL	si-circPGR	2.04234	1.18351
PCDHB16	chr5:140561264-140565796	si-CTL	si-circPGR	0.735218	0.287664
PCDHB4	chr5:140501331-140505203	si-CTL	si-circPGR	1.04854	0.287918
PCDHB8	chr5:140557370-140560081	si-CTL	si-circPGR	1.93058	0.87864
PCDHGA10	chr5:140710251-140892548	si-CTL	si-circPGR	0.767324	0.449444
PCDHGB1	chr5:140710251-140892548	si-CTL	si-circPGR	1.11816	0.629283
PCDHGC3	chr5:140710251-140892548	si-CTL	si-circPGR	5.5895	3.52124
PCGF5	chr10:92922768-93044088	si-CTL	si-circPGR	5.48104	3.65643
PCYOX1	chr2:70485230-70508317	si-CTL	si-circPGR	19.3232	10.2032
PDGFB	chr22:39619363-39641060	si-CTL	si-circPGR	10.5519	4.23598
PDK2	chr17:48172100-48207246	si-CTL	si-circPGR	7.73	4.68701
PDLIM1	chr10:96997324-97050905	si-CTL	si-circPGR	3.02855	1.85226
PDLIM7	chr5:176910394-176924606	si-CTL	si-circPGR	17.9323	11.2493
PDXK	chr21:45138977-45182188	si-CTL	si-circPGR	19.76	13.3288
PEA15	chr1:160171988-160185166	si-CTL	si-circPGR	9.59022	4.29582
PEMT	chr17:17408876-17495017	si-CTL	si-circPGR	21.4753	12.5201
PER1	chr17:8043787-8055753	si-CTL	si-circPGR	1.63919	1.03432
PER3	chr1:7844488-7905240	si-CTL	si-circPGR	0.939319	0.496698
PES1	chr22:30972611-31003000	si-CTL	si-circPGR	45.9237	31.1043
PEX26	chr22:18560685-18573797	si-CTL	si-circPGR	15.7259	8.89796
PGBD3	chr10:50662525-50747584	si-CTL	si-circPGR	0.953431	0
PGF	chr14:75408532-75422467	si-CTL	si-circPGR	3.59051	0.475759
PGM2L1	chr11:74041356-74109510	si-CTL	si-circPGR	0.73548	0.377877
PGP	chr16:2261602-2264822	si-CTL	si-circPGR	25.6472	16.8798
PGS1	chr17:76374698-76573476	si-CTL	si-circPGR	24.8212	15.4894
PHF13	chr1:6673755-6684093	si-CTL	si-circPGR	6.26497	3.8079
PHF2	chr9:96338908-96441869	si-CTL	si-circPGR	7.07381	4.25301
PHOSPHO1	chr17:47300731-47308128	si-CTL	si-circPGR	0.563334	0.142702
PIAS2	chr18:44383187-44628614	si-CTL	si-circPGR	18.2996	12.4109
PIGK	chr1:77554666-77685132	si-CTL	si-circPGR	9.74254	6.25831
PIK3C2B	chr1:204391757-204459474	si-CTL	si-circPGR	5.67156	2.43062
PIK3CB	chr3:138371539-138478201	si-CTL	si-circPGR	4.76386	2.69611
PIK3IP1	chr22:31677578-31688520	si-CTL	si-circPGR	3.09184	0.864879
PIK3R2	chr19:18263987-18281343	si-CTL	si-circPGR	19.0262	10.1206
PIK3R3	chr1:46505811-46651634	si-CTL	si-circPGR	30.5655	8.90265
PILRB	chr7:99905324-99965454	si-CTL	si-circPGR	3.96271	1.05847
PIM2	chrX:48770458-48776413	si-CTL	si-circPGR	3.20547	1.91731
PIMREG	chr17:6347734-6354385	si-CTL	si-circPGR	33.681	17.4992
PINK1	chr1:20959947-20988037	si-CTL	si-circPGR	22.5181	14.8989
PIP4K2A	chr10:22823765-23003503	si-CTL	si-circPGR	9.85773	5.96962
PIP4K2C	chr12:57984941-57997211	si-CTL	si-circPGR	39.2397	19.6316
PIP4P1	chr14:20926011-20929771	si-CTL	si-circPGR	19.6534	13.1729
PIP5KL1	chr9:130683807-130693076	si-CTL	si-circPGR	2.60253	0.578735
PITPNA	chr17:1420212-1466110	si-CTL	si-circPGR	12.8143	8.22671
PITPNM2	chr12:123468026-123595036	si-CTL	si-circPGR	0.512266	0.213678
PKD2	chr4:88928798-88998931	si-CTL	si-circPGR	4.70916	2.96937
PKDCC	chr2:42275160-42285668	si-CTL	si-circPGR	0.580552	0.311036
PKIA	chr8:79428335-79517502	si-CTL	si-circPGR	0.903713	0.430446
PKMYT1	chr16:3019245-3030540	si-CTL	si-circPGR	39.7356	24.0465
PKP1	chr1:201252579-201302121	si-CTL	si-circPGR	11.1723	3.37151
PLA2G15	chr16:68279246-68294961	si-CTL	si-circPGR	5.1834	3.20727
PLA2G4B	chr15:42120282-42191013	si-CTL	si-circPGR	1.42825	0.818561
PLAC8	chr4:84011210-84035911	si-CTL	si-circPGR	1.38891	0.68473
PLAUR	chr19:44150246-44174498	si-CTL	si-circPGR	1.96278	1.3004
PLCB3	chr11:64018994-64036924	si-CTL	si-circPGR	9.28836	4.32566
PLCD3	chr17:43189007-43209900	si-CTL	si-circPGR	5.16596	2.85814
PLCH1	chr3:155197670-155462878	si-CTL	si-circPGR	5.25913	3.52493
PLCH2	chr1:2398897-2436969	si-CTL	si-circPGR	0.585628	0.104868
PLD1	chr3:171318194-171528284	si-CTL	si-circPGR	0.740756	0.429938
PLD6	chr17:17104308-17109646	si-CTL	si-circPGR	14.6056	4.77457
PLEK2	chr14:67853695-67878917	si-CTL	si-circPGR	6.09779	2.96548
PLEKHA1	chr10:124134093-124191871	si-CTL	si-circPGR	16.436	7.08229
PLEKHD1	chr14:69951470-69995215	si-CTL	si-circPGR	1.72561	0.67848
PLEKHF1	chr19:30156326-30166383	si-CTL	si-circPGR	26.2475	14.2911
PLEKHG1	chr6:150921000-151164801	si-CTL	si-circPGR	0.500218	0.179933
PLEKHG3	chr14:65171125-65211064	si-CTL	si-circPGR	13.0598	8.77386
PLEKHG4	chr16:67312059-67360674	si-CTL	si-circPGR	5.84503	3.52059
PLEKHH1	chr14:67936982-68067017	si-CTL	si-circPGR	3.34087	1.92054
PLEKHM1	chr17_ctg5_hap1:128327-183214	si-CTL	si-circPGR	1.53156	0.917599
PLEKHO1	chr1:150121623-150132260	si-CTL	si-circPGR	3.27468	1.94897
PLIN2	chr9:19115758-19127604	si-CTL	si-circPGR	3.88404	1.65358
PLIN5	chr19:4522543-4535208	si-CTL	si-circPGR	1.43581	0.892942
PLK3	chr1:45265896-45272957	si-CTL	si-circPGR	1.28318	0.474348
PLK4	chr4:128802015-128820377	si-CTL	si-circPGR	6.99357	4.47297
PLOD3	chr7:100849257-100867471	si-CTL	si-circPGR	26.93	16.5671
PLP2	chrX:49028183-49042853	si-CTL	si-circPGR	32.261	19.6766
PLPP3	chr1:56960418-57045257	si-CTL	si-circPGR	4.79959	2.04787
PLPPR3	chr19:812487-821952	si-CTL	si-circPGR	0.9375	0.398961
PLXNA3	chrX:153686620-153701989	si-CTL	si-circPGR	1.96169	0.763136
PLXND1	chr3:129274055-129325582	si-CTL	si-circPGR	1.3197	0.679901
PMAIP1	chr18:57567191-57571538	si-CTL	si-circPGR	3.21232	2.14862
PMEL	chr12:56347888-56360496	si-CTL	si-circPGR	4.82501	3.11363
PMF1-BGLAP	chr1:156182778-156217908	si-CTL	si-circPGR	2.5892	1.36307
PMP22	chr17:15133093-15168690	si-CTL	si-circPGR	3.41345	0.881214
PNKP	chr19:50364459-50370822	si-CTL	si-circPGR	15.5332	10.3052
PNMA2	chr8:26362195-26371483	si-CTL	si-circPGR	0.637023	0.163511
PNN	chr14:39644386-39652422	si-CTL	si-circPGR	23.0137	12.0282
POLA1	chrX:24711949-25015102	si-CTL	si-circPGR	10.7116	7.00941
POLD3	chr11:74303574-74354105	si-CTL	si-circPGR	14.8713	9.39645
POLE	chr12:133200347-133264110	si-CTL	si-circPGR	8.23224	4.70831
POLE2	chr14:50110269-50155098	si-CTL	si-circPGR	14.4999	9.45792
POLQ	chr3:121150272-121264853	si-CTL	si-circPGR	6.03288	3.24566
POLR1E	chr9:37485931-37503694	si-CTL	si-circPGR	19.9594	11.4411
POLR2J3	chr7:102178365-102213068	si-CTL	si-circPGR	3.33717	2.07303
POLR3G	chr5:89770680-89810369	si-CTL	si-circPGR	4.01646	0.881529
POMGNT2	chr3:43120720-43147575	si-CTL	si-circPGR	6.14893	3.23183
POMZP3	chr7:76178657-76257299	si-CTL	si-circPGR	0.64006	0.237002
PON2	chr7:95034173-95064384	si-CTL	si-circPGR	30.9572	11.022
PPARD	chr6:35310334-35395968	si-CTL	si-circPGR	1.9671	0.863686
PPCS	chr1:42896000-43119861	si-CTL	si-circPGR	31.2851	20.33
PPM1E	chr17:56833229-57184325	si-CTL	si-circPGR	3.49632	1.56747
PPP1CA	chr11:67159422-67169376	si-CTL	si-circPGR	285.124	173.248
PPP1R3D	chr20:58508818-58523702	si-CTL	si-circPGR	20.9113	11.4223
PPP2R1B	chr11:111473114-111637169	si-CTL	si-circPGR	17.6844	10.2793
PPP2R5E	chr14:63838073-64010113	si-CTL	si-circPGR	14.7326	8.90203
PPP6C	chr9:127908851-127952218	si-CTL	si-circPGR	17.0953	10.755
PQLC3	chr2:11295497-11318998	si-CTL	si-circPGR	48.7047	23.0348
PRC1	chr15:91509267-91537881	si-CTL	si-circPGR	81.1907	46.809
PRDM10	chr11:129769600-129875381	si-CTL	si-circPGR	2.70814	1.62985
PRELID2	chr5:145135906-145214932	si-CTL	si-circPGR	2.79214	1.14885
PRELID3B	chr20:57603732-57617901	si-CTL	si-circPGR	149.837	78.3152
PRKCZ	chr1:1981908-2144159	si-CTL	si-circPGR	15.6859	9.32201
PRKX	chrX:3522383-3631675	si-CTL	si-circPGR	2.51032	1.66432
PRMT7	chr16:68298418-68482409	si-CTL	si-circPGR	19.3879	12.7324
PRPF8	chr17:1553922-1588176	si-CTL	si-circPGR	15.5992	5.67324
PRR11	chr17:57232859-57284070	si-CTL	si-circPGR	6.74117	4.30438
PRR12	chr19:50094899-50129696	si-CTL	si-circPGR	0.744884	0.431285
PRR14	chr16:30662022-30667761	si-CTL	si-circPGR	4.5235	2.69767
PRR19	chr19:42801184-42814973	si-CTL	si-circPGR	0.7314	0.190148
PRRT4	chr7:127990378-128001739	si-CTL	si-circPGR	8.73375	4.25754
PRRX2	chr9:132427919-132484951	si-CTL	si-circPGR	0.809848	0.195971
PRTG	chr15:55903738-56035317	si-CTL	si-circPGR	1.22715	0.553314
PSAP	chr10:73576039-73611132	si-CTL	si-circPGR	205.25	133.607
PSCA	chr8:143751725-143764145	si-CTL	si-circPGR	42.3008	9.29021
PSD	chr10:104162373-104182893	si-CTL	si-circPGR	1.56862	0.998513
PSEN1	chr14:73603142-73690399	si-CTL	si-circPGR	21.0367	12.976
PSIP1	chr9:15464064-15511017	si-CTL	si-circPGR	7.23673	4.33021
PSMD10	chrX:107327434-107334874	si-CTL	si-circPGR	63.1619	35.3345
PSMD8	chr19:38865189-38874464	si-CTL	si-circPGR	163.894	91.8252
PSPC1	chr13:20248891-20357176	si-CTL	si-circPGR	82.6554	49.5079
PSRC1	chr1:109822175-109825790	si-CTL	si-circPGR	20.5705	11.6505
PSTPIP2	chr18:43563501-43652250	si-CTL	si-circPGR	8.09713	5.29453
PTDSS2	chr11:448267-491400	si-CTL	si-circPGR	12.1104	7.53453
PTER	chr10:16478941-16564004	si-CTL	si-circPGR	8.5683	5.30326
PTGER4	chr5:40680031-40693837	si-CTL	si-circPGR	0.926533	0.403984
PTGES	chr9:132500614-132515344	si-CTL	si-circPGR	7.8697	4.51086
PTGFRN	chr1:117452544-117532980	si-CTL	si-circPGR	18.2905	7.17819
PTH2	chr19:49925670-49926698	si-CTL	si-circPGR	0.537334	0
PTPDC1	chr9:96793075-96872138	si-CTL	si-circPGR	2.26782	1.285
PTPN14	chr1:214522038-214725024	si-CTL	si-circPGR	1.19366	0.743345
PTPN18	chr2:131113579-131132982	si-CTL	si-circPGR	3.2709	1.94672
PTPRF	chr1:43991707-44089343	si-CTL	si-circPGR	20.2242	7.02744
PTPRU	chr1:29563027-29653325	si-CTL	si-circPGR	9.09132	3.25287
PXK	chr3:58318616-58411854	si-CTL	si-circPGR	2.331	1.12045
PXYLP1	chr3:140950666-141013745	si-CTL	si-circPGR	2.86168	1.68098
PYGL	chr14:51371934-51411248	si-CTL	si-circPGR	3.22446	2.18457
PYY	chr17:42030100-42081837	si-CTL	si-circPGR	0.540036	0.0663552
RAB11FIP5	chr2:73300509-73340146	si-CTL	si-circPGR	2.00362	0.854489
RAB21	chr12:72148642-72187256	si-CTL	si-circPGR	27.0729	17.236
RAB23	chr6:57051790-57087112	si-CTL	si-circPGR	9.01478	4.01454
RAB28	chr4:13369346-13485989	si-CTL	si-circPGR	17.1159	7.57996
RAB31	chr18:9708227-9862553	si-CTL	si-circPGR	19.0783	9.72662
RAB36	chr22:23487510-23507830	si-CTL	si-circPGR	1.02921	0.198386
RAB37	chr17:72667255-72743474	si-CTL	si-circPGR	0.929164	0.207612
RAB3B	chr1:52373627-52456436	si-CTL	si-circPGR	0.730944	0.157358
RAB3D	chr19:11406814-11450344	si-CTL	si-circPGR	30.3506	20.5251
RAB3IL1	chr11:61664767-61687741	si-CTL	si-circPGR	0.58341	0.233705
RAB40C	chr16:639356-679273	si-CTL	si-circPGR	34.002	22.4675
RAB6D	chr2:132118064-132121731	si-CTL	si-circPGR	0.63794	0.416196
RACGAP1	chr12:50382944-50419340	si-CTL	si-circPGR	79.8068	43.8705
RAD1	chr5:34905365-34915780	si-CTL	si-circPGR	19.7286	13.0547
RAD18	chr3:8918879-9005159	si-CTL	si-circPGR	10.4175	5.59742
RAD23B	chr9:110045516-110094475	si-CTL	si-circPGR	110.877	45.9572
RAD51	chr15:40987326-41024356	si-CTL	si-circPGR	6.33026	3.58275
RAD54B	chr8:95384187-95487343	si-CTL	si-circPGR	16.2451	10.747
RAD54L2	chr3:51572698-51702676	si-CTL	si-circPGR	4.25594	2.58586
RAD9A	chr11:67159422-67169376	si-CTL	si-circPGR	9.88823	3.7018
RADIL	chr7:4838739-4923335	si-CTL	si-circPGR	0.509837	0.191224
RALA	chr7:39663151-39747723	si-CTL	si-circPGR	13.1879	7.38752
RALGDS	chr9:135973106-136024607	si-CTL	si-circPGR	9.6124	5.0426
RALGPS2	chr1:178694281-178890977	si-CTL	si-circPGR	11.8631	7.56869
RAMP1	chr2:238768186-238820759	si-CTL	si-circPGR	7.35975	3.49917
RANBP10	chr16:67756968-67840555	si-CTL	si-circPGR	1.72428	0.900605
RANBP6	chr9:6011018-6015640	si-CTL	si-circPGR	12.177	8.2769
RAP2A	chr13:98086474-98120252	si-CTL	si-circPGR	12.4937	4.06686
RARA	chr17:38465422-38513895	si-CTL	si-circPGR	7.83332	4.99099
RASAL2	chr1:178060642-178448648	si-CTL	si-circPGR	1.03494	0.669005
RASEF	chr9:85594499-85678043	si-CTL	si-circPGR	10.5359	7.05311
RASGEF1A	chr10:43689980-43762367	si-CTL	si-circPGR	13.5063	8.0584
RASL10A	chr22:29708921-29711745	si-CTL	si-circPGR	3.37057	2.20663
RASSF2	chr20:4760668-4804291	si-CTL	si-circPGR	0.579433	0.105497
RASSF3	chr12:65004292-65091347	si-CTL	si-circPGR	7.17306	3.88126
RAVER2	chr1:65210777-65533429	si-CTL	si-circPGR	2.18489	1.40588
RBBP8NL	chr20:60985292-61002629	si-CTL	si-circPGR	5.56198	3.1588
RBM12	chr20:34213952-34252878	si-CTL	si-circPGR	25.9985	15.4945
RBM12B	chr8:94743730-94753224	si-CTL	si-circPGR	6.44564	3.49922
RBM14	chr11:66384052-66445392	si-CTL	si-circPGR	8.99734	4.69164
RBM14-RBM4	chr11:66384052-66445392	si-CTL	si-circPGR	46.4894	27.957
RBM22	chr5:150070351-150080669	si-CTL	si-circPGR	20.0434	12.9578
RBM24	chr6:17281808-17294099	si-CTL	si-circPGR	3.72093	1.44047
RBMXL1	chr1:89386726-89458643	si-CTL	si-circPGR	6.8707	3.3739
RCBTB1	chr13:50106081-50159719	si-CTL	si-circPGR	6.07096	2.85895
RCC1	chr1:28832454-28865708	si-CTL	si-circPGR	43.0168	25.5415
RCE1	chr11:66512206-66614003	si-CTL	si-circPGR	50.0676	33.8422
RCL1	chr9:4792833-4861077	si-CTL	si-circPGR	22.5979	14.6337
RCN1	chr11:32112476-32127272	si-CTL	si-circPGR	25.9746	16.0053
RDH13	chr19:55555691-55580914	si-CTL	si-circPGR	26.3148	16.4494
RECK	chr9:36036909-36124452	si-CTL	si-circPGR	1.23391	0.447219
REEP4	chr8:21995526-21999464	si-CTL	si-circPGR	13.9897	8.89575
REM2	chr14:23352431-23356889	si-CTL	si-circPGR	0.60411	0.369557
RENBP	chrX:153200721-153210232	si-CTL	si-circPGR	1.58715	1.00288
REPS2	chrX:16964813-17171403	si-CTL	si-circPGR	1.75513	0.731988
RERE	chr1:8412463-8877699	si-CTL	si-circPGR	1.98302	1.15558
REXO5	chr16:20775311-20860990	si-CTL	si-circPGR	9.22026	5.47015
RFWD3	chr16:74655296-74700779	si-CTL	si-circPGR	21.1214	9.44313
RFX1	chr19:14072341-14117134	si-CTL	si-circPGR	1.1851	0.597145
RGMB	chr5:98104998-98132198	si-CTL	si-circPGR	4.90494	2.96956
RGS10	chr10:121259338-121302222	si-CTL	si-circPGR	23.7515	15.3459
RGS14	chr5:176784843-176799599	si-CTL	si-circPGR	4.88922	2.2913
RGS3	chr9:116207008-116360023	si-CTL	si-circPGR	12.6576	8.05325
RHBDF1	chr16:108057-122629	si-CTL	si-circPGR	21.7563	12.2815
RHOF	chr12:122150657-122231594	si-CTL	si-circPGR	13.2152	7.57899
RHOG	chr11:3848207-3862213	si-CTL	si-circPGR	10.3257	5.66407
RHPN2	chr19:33469497-33555824	si-CTL	si-circPGR	19.1661	12.1743
RIBC2	chr22:45809571-45828302	si-CTL	si-circPGR	0.923414	0.29261
RIC3	chr11:8060179-8190641	si-CTL	si-circPGR	2.34603	1.40413
RILPL1	chr12:123942650-124018265	si-CTL	si-circPGR	1.85085	0.865567
RIMKLA	chr1:42846467-42889900	si-CTL	si-circPGR	0.577047	0.381732
RIPK4	chr21:43159528-43187249	si-CTL	si-circPGR	6.1853	2.94261
RIPOR1	chr16:67562716-67580691	si-CTL	si-circPGR	1.35694	0.359838
RIPOR3	chr20:49202644-49308067	si-CTL	si-circPGR	1.96888	0.368959
RMC1	chr18:21083433-21166581	si-CTL	si-circPGR	34.2052	22.9879
RMI2	chr16:11439294-11445620	si-CTL	si-circPGR	45.426	29.5369
RNF121	chr11:71639767-71708643	si-CTL	si-circPGR	21.8637	14.0627
RNF13	chr3:149530474-149679925	si-CTL	si-circPGR	67.3649	44.2853
RNF208	chr9:140114698-140115775	si-CTL	si-circPGR	1.22879	0.526576
RNF216	chr7:5659671-5821361	si-CTL	si-circPGR	11.9375	7.85834
RNF224	chr9:140122017-140124090	si-CTL	si-circPGR	2.30717	1.52733
RNF34	chr12:121837885-121862155	si-CTL	si-circPGR	28.4229	16.2306
RNF38	chr9:36336398-36401195	si-CTL	si-circPGR	4.5331	1.91894
RNF7	chr3:141457050-141465645	si-CTL	si-circPGR	51.2665	29.1336
RNFT1	chr17:58029722-58096413	si-CTL	si-circPGR	14.8178	8.12022
RORA	chr15:60771376-61521502	si-CTL	si-circPGR	0.54482	0.268225
RP2	chrX:46696346-46741791	si-CTL	si-circPGR	8.39867	1.59862
RPE	chr2:210867288-211036094	si-CTL	si-circPGR	43.9717	17.0997
RPRML	chr17:45055521-45056614	si-CTL	si-circPGR	2.51614	1.3673
RPS6KA5	chr14:91334465-91691740	si-CTL	si-circPGR	6.43574	3.72367
RPS6KA6	chrX:83313353-83442943	si-CTL	si-circPGR	0.735287	0.33114
RPS6KB2	chr11:67195934-67202879	si-CTL	si-circPGR	57.514	34.4075
RRAGD	chr6:90074334-90121995	si-CTL	si-circPGR	2.3606	1.25743
RRM2	chr2:10262694-10271546	si-CTL	si-circPGR	88.8743	53.5522
RTBDN	chr19:12936290-12946242	si-CTL	si-circPGR	1.12715	0.599294
RTF1	chr15:41709301-41775761	si-CTL	si-circPGR	4.19985	2.04117
RTL8B	chrX:134154533-134156566	si-CTL	si-circPGR	11.4387	6.11004
RTL8C	chrX:134166332-134167575	si-CTL	si-circPGR	16.5877	10.4767
RTN2	chr19:45988545-46000313	si-CTL	si-circPGR	6.65385	3.6565
RTN4RL1	chr17:1837970-1928639	si-CTL	si-circPGR	16.6059	7.0276
RTTN	chr18:67671042-67872962	si-CTL	si-circPGR	1.13916	0.498465
RUFY3	chr4:71570653-71674339	si-CTL	si-circPGR	6.50395	4.30792
S1PR2	chr19:10332108-10341948	si-CTL	si-circPGR	1.4965	0.336181
SALL4	chr20:50399255-50419062	si-CTL	si-circPGR	7.84209	5.07786
SAMD10	chr20:62605465-62610995	si-CTL	si-circPGR	3.84918	2.15313
SAMD12	chr8:119144066-119738306	si-CTL	si-circPGR	3.25665	1.80788
SASH1	chr6:148593411-148873186	si-CTL	si-circPGR	1.72857	1.15829
SASS6	chr1:100549100-100598651	si-CTL	si-circPGR	4.76048	3.07949
SBNO2	chr19:1107632-1174282	si-CTL	si-circPGR	18.8785	12.5973
SCAF4	chr21:33043312-33104431	si-CTL	si-circPGR	0.631849	0.397907
SCAMP2	chr15:75136070-75165720	si-CTL	si-circPGR	29.0165	19.6416
SCAMP4	chr19:1905212-1926016	si-CTL	si-circPGR	8.75655	5.00933
SCAMP5	chr15:75287875-75313836	si-CTL	si-circPGR	8.7088	5.4597
SCCPDH	chr1:246887377-246931440	si-CTL	si-circPGR	26.1283	16.2054
SCD	chr10:102106771-102124588	si-CTL	si-circPGR	1122.65	386.891
SCHIP1	chr3:158787040-159615155	si-CTL	si-circPGR	0.964181	0.250119
SCLT1	chr4:129805147-130014762	si-CTL	si-circPGR	4.83688	2.78352
SCML1	chrX:17755568-17773108	si-CTL	si-circPGR	16.807	6.71453
SCML2	chrX:18257432-18372844	si-CTL	si-circPGR	7.08479	2.02452
SDC3	chr1:31342312-31381480	si-CTL	si-circPGR	0.700595	0.319535
SECTM1	chr17:80278899-80291921	si-CTL	si-circPGR	3.0305	0.826798
SEL1L3	chr4:25749048-25865217	si-CTL	si-circPGR	6.86935	2.01054
SELENON	chr1:26126666-26144713	si-CTL	si-circPGR	1.33338	0.668785
SELENOO	chr22:50639407-50656045	si-CTL	si-circPGR	39.5571	20.332
SELENOP	chr5:42756919-42812178	si-CTL	si-circPGR	9.70561	5.96309
SEMA4B	chr15:90728151-90772892	si-CTL	si-circPGR	3.53312	1.38772
SEMA4C	chr2:97525472-97535735	si-CTL	si-circPGR	252.49	76.5716
SEMA4F	chr2:74881354-74910981	si-CTL	si-circPGR	0.958716	0.571041
SEMA6B	chr19:4542599-4559771	si-CTL	si-circPGR	1.78684	1.17221
SEMA7A	chr15:74701624-74726300	si-CTL	si-circPGR	1.32044	0.523613
SENP1	chr12:48436680-48540187	si-CTL	si-circPGR	12.7694	8.03242
SENP5	chr3:196594726-196661584	si-CTL	si-circPGR	58.3203	32.6519
SERINC5	chr5:79407049-79551901	si-CTL	si-circPGR	8.46742	3.80934
SERP1	chr3:150259779-150264428	si-CTL	si-circPGR	124.666	73.8131
SERPINB1	chr6:2832565-2842283	si-CTL	si-circPGR	16.3196	10.8097
SERPINB9	chr6:2884221-2903546	si-CTL	si-circPGR	0.639026	0.396411
SERTAD2	chr2:64858754-64881046	si-CTL	si-circPGR	1.84476	0.765969
SESTD1	chr2:179966418-180129350	si-CTL	si-circPGR	1.24398	0.841323
SETD1B	chr12:122242629-122270562	si-CTL	si-circPGR	1.23058	0.629981
SF1	chr11:64532075-64546316	si-CTL	si-circPGR	14.0455	7.61334
SF3A1	chr22:30727976-30774644	si-CTL	si-circPGR	3.36909	1.70599
SF3B6	chr2:24290453-24299314	si-CTL	si-circPGR	125.528	78.177
SFT2D2	chr1:168195254-168212088	si-CTL	si-circPGR	23.5655	15.2108
SFXN5	chr2:73169164-73298965	si-CTL	si-circPGR	5.71566	3.27315
SGCG	chr13:23755059-23899304	si-CTL	si-circPGR	5.92207	2.6755
SGK3	chr8:67579786-67774257	si-CTL	si-circPGR	3.56777	1.59491
SGMS2	chr4:108745720-108874613	si-CTL	si-circPGR	1.86983	1.13654
SGO1	chr3:20202084-20227725	si-CTL	si-circPGR	11.2518	5.48078
SGPL1	chr10:72575703-72640932	si-CTL	si-circPGR	17.1367	10.5661
SGSM2	chr17:2240805-2284348	si-CTL	si-circPGR	21.2695	11.9391
SGTB	chr5:64920557-65017941	si-CTL	si-circPGR	0.982611	0.646336
SH2D3A	chr19:6752172-6767523	si-CTL	si-circPGR	12.8228	7.9777
SH2D5	chr1:21046224-21059133	si-CTL	si-circPGR	1.02914	0.616118
SH3BP2	chr4:2794749-2842823	si-CTL	si-circPGR	3.12341	1.72359
SH3TC1	chr4:8200970-8242830	si-CTL	si-circPGR	12.6273	7.60922
SHANK3	chr22:51113069-51171640	si-CTL	si-circPGR	0.560853	0.237625
SHC2	chr19:416582-460996	si-CTL	si-circPGR	2.1613	0.961538
SHCBP1	chr16:46612504-46655314	si-CTL	si-circPGR	16.872	9.90682
SHISA8	chr22:42305539-42311099	si-CTL	si-circPGR	3.59444	0.92565
SHISA9	chr16:12995476-13334273	si-CTL	si-circPGR	1.40759	0.583045
SHROOM1	chr5:132157832-132166590	si-CTL	si-circPGR	1.14013	0.552736
SHROOM2	chrX:9754495-9917483	si-CTL	si-circPGR	0.771209	0.426395
SIGIRR	chr11:405715-417397	si-CTL	si-circPGR	32.8332	21.0389
SIK1	chr21:44834362-44847069	si-CTL	si-circPGR	12.5386	3.62691
SIK2	chr11:111473114-111637169	si-CTL	si-circPGR	2.72039	1.60832
SIK3	chr11:116706466-116969131	si-CTL	si-circPGR	1.15825	0.443044
SIMC1	chr5:175665361-175772994	si-CTL	si-circPGR	2.27583	1.02595
SINHCAF	chr12:31433519-31479159	si-CTL	si-circPGR	51.9398	33.4614
SIX1	chr14:61111416-61116155	si-CTL	si-circPGR	4.42162	2.06134
SIX2	chr2:45232323-45236542	si-CTL	si-circPGR	0.792318	0.0444592
SIX4	chr14:61176255-61190852	si-CTL	si-circPGR	8.5134	5.32093
SKA3	chr13:21727733-21753220	si-CTL	si-circPGR	9.85989	5.79699
SKP2	chr5:36152144-36184142	si-CTL	si-circPGR	15.0464	9.64816
SLC10A5	chr8:82605890-82607207	si-CTL	si-circPGR	0.775974	0.262169
SLC12A4	chr16:67973786-68002597	si-CTL	si-circPGR	1.17645	0.438798
SLC12A7	chr5:1050488-1112172	si-CTL	si-circPGR	5.95405	2.60818
SLC16A1	chr1:113454469-113498975	si-CTL	si-circPGR	9.02597	5.42609
SLC16A5	chr17:73083821-73102255	si-CTL	si-circPGR	1.90104	1.18283
SLC16A6	chr17:66255322-66597095	si-CTL	si-circPGR	6.29274	3.75542
SLC1A2	chr11:35272751-35441610	si-CTL	si-circPGR	3.63679	1.48873
SLC1A4	chr2:65215578-65251000	si-CTL	si-circPGR	2.81586	1.56433
SLC20A1	chr2:113403433-113421400	si-CTL	si-circPGR	52.1828	22.5499
SLC22A15	chr1:116461996-116612675	si-CTL	si-circPGR	0.535255	0.308842
SLC22A5	chr5:131630144-131731306	si-CTL	si-circPGR	13.9044	4.33633
SLC23A2	chr20:4833001-4990939	si-CTL	si-circPGR	3.85051	1.98317
SLC24A3	chr20:19193289-19703541	si-CTL	si-circPGR	1.06245	0.631842
SLC25A17	chr22:41165633-41215403	si-CTL	si-circPGR	25.9511	16.1174
SLC25A29	chr14:100757447-100772884	si-CTL	si-circPGR	39.484	25.1681
SLC25A30	chr13:45967453-45994506	si-CTL	si-circPGR	8.44792	3.88647
SLC25A36	chr3:140660661-140698785	si-CTL	si-circPGR	16.9959	11.4529
SLC26A1	chr4:972860-998345	si-CTL	si-circPGR	1.76005	0.685472
SLC27A2	chr15:50474392-50528589	si-CTL	si-circPGR	16.685	8.05525
SLC2A1	chr1:43391045-43449029	si-CTL	si-circPGR	80.2318	36.1872
SLC2A10	chr20:45338278-45364985	si-CTL	si-circPGR	2.73504	1.8419
SLC35B4	chr7:133974089-134001827	si-CTL	si-circPGR	6.41102	4.32219
SLC35D1	chr1:67465014-67520080	si-CTL	si-circPGR	6.83886	3.93596
SLC35D2	chr9:99075718-99145992	si-CTL	si-circPGR	25.6463	14.83
SLC35E4	chr22:31031801-31065003	si-CTL	si-circPGR	1.40575	0.655129
SLC35F2	chr11:107661716-107729914	si-CTL	si-circPGR	21.806	12.2013
SLC35F6	chr2:26987141-27004099	si-CTL	si-circPGR	14.0017	9.39049
SLC35G1	chr10:95653726-95669590	si-CTL	si-circPGR	3.91766	2.51378
SLC36A1	chr5:150816552-150871942	si-CTL	si-circPGR	4.86986	2.25742
SLC36A4	chr11:92877336-92931141	si-CTL	si-circPGR	1.40316	0.760843
SLC37A1	chr21:43919741-44001550	si-CTL	si-circPGR	25.3411	16.8567
SLC39A10	chr2:196521531-196602426	si-CTL	si-circPGR	10.2337	6.87663
SLC39A6	chr18:33688493-33709357	si-CTL	si-circPGR	126.784	79.4204
SLC3A2	chr11:62623483-62656355	si-CTL	si-circPGR	558.781	370.172
SLC41A1	chr1:205758220-205782324	si-CTL	si-circPGR	11.4571	5.54326
SLC46A1	chr17:26698682-26733230	si-CTL	si-circPGR	3.02578	1.259
SLC47A1	chr17:19437166-19482346	si-CTL	si-circPGR	0.926453	0.186744
SLC4A8	chr12:51745832-51909547	si-CTL	si-circPGR	13.2794	5.31997
SLC52A3	chr20:740723-749228	si-CTL	si-circPGR	2.9395	1.88656
SLC5A3	chr21:35445822-35515334	si-CTL	si-circPGR	4.78539	2.23755
SLC5A6	chr2:27422454-27440046	si-CTL	si-circPGR	55.6462	33.7593
SLC6A14	chrX:115567746-115592625	si-CTL	si-circPGR	3.55375	1.76588
SLC6A9	chr1:44457267-44497164	si-CTL	si-circPGR	2.53985	1.49264
SLC7A5	chr16:87863621-87903105	si-CTL	si-circPGR	486.668	249.59
SLC7A6	chr16:68298418-68482409	si-CTL	si-circPGR	8.5042	4.35084
SLC9A7	chrX:46458685-46618607	si-CTL	si-circPGR	4.31831	1.54508
SLF1	chr5:93954390-94031573	si-CTL	si-circPGR	8.32738	5.31997
SLFN11	chr17:33677328-33700720	si-CTL	si-circPGR	3.77596	2.27939
SMAD7	chr18:46446222-46477081	si-CTL	si-circPGR	19.9396	12.0129
SMC4	chr3:159943422-160203535	si-CTL	si-circPGR	19.701	12.342
SMCHD1	chr18:2655885-2805015	si-CTL	si-circPGR	17.2417	9.82314
SMIM26	chr20:18548063-18550255	si-CTL	si-circPGR	144.07	93.8176
SMN1	chr5:70220767-70248842	si-CTL	si-circPGR	1.55521	0.700307
SMPD1	chr11:6411643-6416228	si-CTL	si-circPGR	11.472	5.45419
SMPD2	chr6:109711417-109765122	si-CTL	si-circPGR	8.81293	5.38026
SMPD4	chr2:130908964-130948302	si-CTL	si-circPGR	21.7232	12.8377
SMUG1	chr12:54574141-54582778	si-CTL	si-circPGR	35.3414	18.5411
SMURF1	chr7:98476112-98741743	si-CTL	si-circPGR	16.6437	9.9964
SMURF2	chr17:62540734-62658386	si-CTL	si-circPGR	11.2071	6.51329
SNRK	chr3:43328003-43393454	si-CTL	si-circPGR	4.63356	3.07959
SNTB1	chr8:121547984-121824309	si-CTL	si-circPGR	0.651601	0.326307
SNX10	chr7:26331514-26580569	si-CTL	si-circPGR	8.64396	4.68768
SNX18	chr5:53813588-53842416	si-CTL	si-circPGR	8.50818	5.14667
SNX24	chr5:122181143-122344907	si-CTL	si-circPGR	5.29675	1.97338
SNX9	chr6:158244202-158366109	si-CTL	si-circPGR	8.65799	5.44169
SOCS3	chr17:76352857-76356160	si-CTL	si-circPGR	41.4316	25.2514
SORD	chr15:45315301-45367287	si-CTL	si-circPGR	10.7296	6.8839
SOWAHA	chr5:132149015-132152489	si-CTL	si-circPGR	6.17431	3.91781
SOWAHC	chr2:110371910-110376564	si-CTL	si-circPGR	6.39094	1.64042
SOX18	chr20:62679078-62680979	si-CTL	si-circPGR	0.630502	0.181137
SP1	chr12:53773978-53810226	si-CTL	si-circPGR	22.3478	14.7972
SP6	chr17:45922279-45933240	si-CTL	si-circPGR	3.30794	1.46411
SPACA9	chr9:135600964-135765419	si-CTL	si-circPGR	0.909493	0.493366
SPAG5	chr17:26904582-26926056	si-CTL	si-circPGR	15.1903	7.95435
SPATA2	chr20:48519928-48532080	si-CTL	si-circPGR	3.66797	1.7678
SPATA5	chr4:123844224-124240604	si-CTL	si-circPGR	6.95021	3.89951
SPATA5L1	chr15:45694518-45713616	si-CTL	si-circPGR	12.3104	7.78255
SPC25	chr2:169727400-169746944	si-CTL	si-circPGR	11.9996	6.76384
SPDYC	chr11:64937624-64940715	si-CTL	si-circPGR	0.761334	0.48873
SPESP1	chr15:69116302-69564544	si-CTL	si-circPGR	6.51988	3.84811
SPHK1	chr17:74379057-74383941	si-CTL	si-circPGR	12.3692	6.30652
SPIN4	chrX:62567106-62571218	si-CTL	si-circPGR	2.21101	1.37332
SPINK2	chr4:57676025-57688035	si-CTL	si-circPGR	0.968075	0.398438
SPINK8	chr3:48348335-48369831	si-CTL	si-circPGR	1.23406	0.466836
SPIRE1	chr18:12432772-12657912	si-CTL	si-circPGR	19.254	10.7138
SPIRE2	chr16:89894906-89937727	si-CTL	si-circPGR	12.6443	7.08354
SPON2	chr4:1160720-1202750	si-CTL	si-circPGR	1.14311	0.349837
SPR	chr2:73114511-73119289	si-CTL	si-circPGR	124.549	80.5742
SPSB3	chr16:1826712-1832581	si-CTL	si-circPGR	30.6832	17.0896
SPTLC1	chr9:94793415-94877756	si-CTL	si-circPGR	59.165	22.622
SRP72	chr4:57333761-57369847	si-CTL	si-circPGR	26.6075	17.4786
SRR	chr17:2207236-2240678	si-CTL	si-circPGR	5.22995	3.31548
SRRM3	chr7:75831210-75916609	si-CTL	si-circPGR	3.81128	1.10303
SRSF7	chr2:38970740-38978636	si-CTL	si-circPGR	104.016	62.7968
SRSF9	chr12:120884240-120907558	si-CTL	si-circPGR	290.102	113.574
SS18L1	chr20:60718775-60757566	si-CTL	si-circPGR	7.57471	5.06279
SSRP1	chr11:57093458-57103351	si-CTL	si-circPGR	35.6755	20.1406
ST3GAL1	chr8:134467090-134584183	si-CTL	si-circPGR	16.6016	9.8343
ST3GAL2	chr16:70413337-70472991	si-CTL	si-circPGR	0.798473	0.525283
ST6GALNAC4	chr9:130670164-130679305	si-CTL	si-circPGR	2.97739	1.1367
ST8SIA6	chr10:17357412-17496386	si-CTL	si-circPGR	1.05509	0.490531
STAM	chr10:17686123-17758821	si-CTL	si-circPGR	6.70207	3.6096
STAT5A	chr17:40439564-40463960	si-CTL	si-circPGR	0.606051	0.192102
STAT5B	chr17:40351194-40428424	si-CTL	si-circPGR	4.46403	2.79536
STEAP3	chr2:119981383-120023227	si-CTL	si-circPGR	4.22153	2.12648
STIMATE	chr3:52867130-52931597	si-CTL	si-circPGR	3.17191	1.65591
STMN3	chr20:62271057-62284963	si-CTL	si-circPGR	30.2388	11.5063
STOX2	chr4:184719174-184944683	si-CTL	si-circPGR	0.640612	0.37934
STX1A	chr7:73113534-73134017	si-CTL	si-circPGR	3.03506	1.7555
STX3	chr11:59522531-59573355	si-CTL	si-circPGR	13.7466	8.98206
SULT2B1	chr19:49055428-49102684	si-CTL	si-circPGR	14.1159	8.47386
SUN2	chr22:39130718-39152024	si-CTL	si-circPGR	21.0648	13.5417
SUSD3	chr9:95820969-95847418	si-CTL	si-circPGR	9.23979	5.60333
SUV39H1	chrX:48553944-48567406	si-CTL	si-circPGR	4.00279	2.32048
SYNE2	chr14:64319682-64693167	si-CTL	si-circPGR	7.34406	3.04624
SYNJ2	chr6:158402887-158520207	si-CTL	si-circPGR	4.83463	2.34722
SYNJ2BP-COX16	chr14:70791797-70883807	si-CTL	si-circPGR	0.560089	0.206599
SYP	chrX:49044264-49058913	si-CTL	si-circPGR	0.611229	0.359153
SYT3	chr19:51125233-51143092	si-CTL	si-circPGR	0.799239	0.474165
SYT7	chr11:61281187-61348344	si-CTL	si-circPGR	4.15804	2.76274
SYTL2	chr11:85405264-85522202	si-CTL	si-circPGR	227.381	135.146
SYTL4	chrX:99929488-99987135	si-CTL	si-circPGR	1.62212	1.09628
TAB3	chrX:30845558-30907511	si-CTL	si-circPGR	5.23917	2.88525
TACC1	chr8:38585703-38710548	si-CTL	si-circPGR	25.1173	10.2324
TAF4	chr20:60549853-60640866	si-CTL	si-circPGR	2.32605	1.30421
TAF5L	chr1:229728865-229761794	si-CTL	si-circPGR	10.4299	6.47628
TANC2	chr17:61086897-61505067	si-CTL	si-circPGR	4.94315	2.90613
TANGO2	chr22:20004522-20054687	si-CTL	si-circPGR	8.00152	4.98125
TAPBPL	chr12:6548166-6580065	si-CTL	si-circPGR	0.526653	0.248611
TBC1D10A	chr22:30687978-30722955	si-CTL	si-circPGR	13.638	6.68801
TBC1D13	chr9:131549485-131572711	si-CTL	si-circPGR	7.83141	2.90224
TBC1D15	chr12:72233486-72320629	si-CTL	si-circPGR	8.01738	5.10265
TBC1D19	chr4:26585545-26757835	si-CTL	si-circPGR	1.38704	0.906393
TBC1D2B	chr15:78287326-78369994	si-CTL	si-circPGR	12.1252	3.04425
TBC1D8	chr2:101618690-101767909	si-CTL	si-circPGR	6.39937	4.25257
TBL1XR1	chr3:176737142-176915114	si-CTL	si-circPGR	32.7727	21.8894
TBX2	chr17:59477256-59486827	si-CTL	si-circPGR	83.9189	47.4181
TCF12	chr15:57178367-57583459	si-CTL	si-circPGR	3.49949	1.49089
TCTN2	chr12:124155659-124192950	si-CTL	si-circPGR	1.77171	1.05103
TEAD3	chr6:35441373-35464861	si-CTL	si-circPGR	9.18565	4.80646
TEDC1	chr14:105956191-105965585	si-CTL	si-circPGR	85.577	56.9012
TEPSIN	chr17:79202076-79212891	si-CTL	si-circPGR	4.05977	2.6324
TERT	chr5:1253286-1295162	si-CTL	si-circPGR	1.22774	0.496218
TES	chr7:115850546-115898837	si-CTL	si-circPGR	6.48676	4.13025
TFAP2C	chr20:55204357-55214338	si-CTL	si-circPGR	27.0956	15.9077
TFEB	chr6:41651715-41703997	si-CTL	si-circPGR	1.24356	0.776163
TGIF2	chr20:35201875-35274619	si-CTL	si-circPGR	14.4962	7.26692
THAP10	chr15:71123862-71342436	si-CTL	si-circPGR	4.53432	2.65896
THEMIS2	chr1:28199053-28213196	si-CTL	si-circPGR	1.46418	0.908143
THSD4	chr15:71433787-72075722	si-CTL	si-circPGR	1.52759	0.876093
THUMPD1	chr16:20744985-20753286	si-CTL	si-circPGR	13.8622	9.07155
TICAM1	chr19:4815935-4831754	si-CTL	si-circPGR	0.87949	0.510897
TICRR	chr15:90118817-90198682	si-CTL	si-circPGR	2.88838	1.68387
TIGD7	chr16:3348807-3368576	si-CTL	si-circPGR	0.858002	0.580376
TK1	chr17:76170159-76183285	si-CTL	si-circPGR	114.163	72.9012
TLDC1	chr16:84509965-84538288	si-CTL	si-circPGR	15.7783	10.5371
TM7SF3	chr12:27124505-27167339	si-CTL	si-circPGR	30.3679	9.018
TMBIM1	chr2:219135114-219232817	si-CTL	si-circPGR	0.98283	0.416119
TMCO1	chr1:165693527-165738159	si-CTL	si-circPGR	29.2804	14.0914
TMED2	chr12:124069075-124082691	si-CTL	si-circPGR	228.807	77.8987
TMED4	chr7:44617493-44621894	si-CTL	si-circPGR	109.835	60.067
TMED5	chr1:93615298-93646246	si-CTL	si-circPGR	14.1025	5.92338
TMED8	chr14:77801363-77843452	si-CTL	si-circPGR	7.70186	3.87649
TMEM101	chr17:42088555-42100519	si-CTL	si-circPGR	56.5279	29.7482
TMEM105	chr17:79285071-79304474	si-CTL	si-circPGR	1.811	1.10556
TMEM109	chr11:60681370-60690915	si-CTL	si-circPGR	39.1406	20.4886
TMEM116	chr12:112369086-112451023	si-CTL	si-circPGR	20.5943	11.6048
TMEM120B	chr12:122150657-122231594	si-CTL	si-circPGR	2.93287	1.7124
TMEM121	chr14:105992939-105996539	si-CTL	si-circPGR	62.0973	40.2563
TMEM127	chr2:96915945-96931751	si-CTL	si-circPGR	22.4391	13.1146
TMEM132A	chr11:60691912-60719257	si-CTL	si-circPGR	99.3672	54.157
TMEM150C	chr4:83404322-83483713	si-CTL	si-circPGR	21.7567	12.9152
TMEM154	chr4:153547265-153601317	si-CTL	si-circPGR	7.39974	1.32646
TMEM17	chr2:62727355-62733604	si-CTL	si-circPGR	0.711589	0.36416
TMEM178B	chr7:140774031-141180179	si-CTL	si-circPGR	0.691025	0.466349
TMEM183A	chr1:202976494-202993976	si-CTL	si-circPGR	51.0881	13.131
TMEM183B	chr1:202976494-202993976	si-CTL	si-circPGR	189.308	49.4342
TMEM184C	chr4:148538538-148556672	si-CTL	si-circPGR	27.4796	11.0039
TMEM185A	chrX:148678215-148713568	si-CTL	si-circPGR	10.1374	6.33938
TMEM185B	chr2:120975046-120980984	si-CTL	si-circPGR	14.7587	9.86392
TMEM189	chr20:48697660-48770335	si-CTL	si-circPGR	28.993	9.23924
TMEM19	chr12:72079877-72097839	si-CTL	si-circPGR	16.2025	8.06272
TMEM191B	chr22:20328519-20706784	si-CTL	si-circPGR	6.84801	3.8164
TMEM191C	chr22:21821458-21824224	si-CTL	si-circPGR	3.18228	1.34584
TMEM201	chr1:9648931-9674935	si-CTL	si-circPGR	3.98017	2.18932
TMEM229B	chr14:67936982-68067017	si-CTL	si-circPGR	5.63348	3.12723
TMEM249	chr8:145576885-145582183	si-CTL	si-circPGR	0.511276	0
TMEM30B	chr14:61744088-61748530	si-CTL	si-circPGR	18.627	9.63666
TMEM37	chr2:120189445-120196096	si-CTL	si-circPGR	4.41267	1.9343
TMEM39B	chr1:32537631-32568467	si-CTL	si-circPGR	2.50185	1.26138
TMEM54	chr1:33352097-33367041	si-CTL	si-circPGR	97.8067	43.8265
TMEM59L	chr19:18723681-18731849	si-CTL	si-circPGR	1.31881	0.112819
TMEM62	chr15:43425312-43477341	si-CTL	si-circPGR	8.00624	5.34212
TMEM87A	chr15:42502649-42565782	si-CTL	si-circPGR	31.8515	21.3936
TMEM8A	chr16:420775-431950	si-CTL	si-circPGR	22.6272	6.22183
TMEM91	chr19:41860321-41889987	si-CTL	si-circPGR	0.915294	0.617888
TMEM97	chr17:26646120-26662515	si-CTL	si-circPGR	33.3096	20.522
TMPO	chr12:98906750-98944157	si-CTL	si-circPGR	201.806	134.835
TMPRSS2	chr21:42836477-42880085	si-CTL	si-circPGR	24.5519	13.6443
TMTC4	chr13:101255886-101327189	si-CTL	si-circPGR	6.00167	1.66081
TNFAIP2	chr14:103592663-103603776	si-CTL	si-circPGR	2.41735	1.09301
TNFAIP8L1	chr19:4639526-4655580	si-CTL	si-circPGR	2.58136	1.74863
TNFRSF10B	chr8:22844929-22941132	si-CTL	si-circPGR	8.47232	5.04715
TNFSF13	chr17:7452374-7464925	si-CTL	si-circPGR	5.36474	3.44858
TNK2	chr3:195590234-195640135	si-CTL	si-circPGR	12.2235	4.83242
TNPO1	chr5:72112417-72210215	si-CTL	si-circPGR	32.2682	17.752
TNS3	chr7:47314751-47621742	si-CTL	si-circPGR	4.34615	1.95554
TOE1	chr1:45794913-45956840	si-CTL	si-circPGR	5.7536	3.09298
TOGARAM1	chr14:45431392-45543634	si-CTL	si-circPGR	9.58444	5.83991
TOMM20	chr1:235272657-235292256	si-CTL	si-circPGR	69.7753	35.3064
TOMM34	chr20:43538700-43589114	si-CTL	si-circPGR	7.25477	3.72956
TOMM40	chr19:45394476-45406946	si-CTL	si-circPGR	111.661	72.1409
TOP2B	chr3:24870813-25705990	si-CTL	si-circPGR	41.7499	25.6135
TP53BP2	chr1:223967594-224033674	si-CTL	si-circPGR	3.21169	1.53537
TP53I11	chr11:44785975-44972857	si-CTL	si-circPGR	6.43621	3.48823
TP53INP1	chr8:95907995-96130724	si-CTL	si-circPGR	18.4324	10.6015
TP53INP2	chr20:33292111-33301243	si-CTL	si-circPGR	0.586661	0.257001
TP73	chr1:3569128-3663937	si-CTL	si-circPGR	0.856207	0.278265
TPCN1	chr12:113659242-113736389	si-CTL	si-circPGR	3.98059	2.60404
TPP1	chr11:6633996-6640692	si-CTL	si-circPGR	0.532242	0.191347
TPRN	chr9:140086068-140095163	si-CTL	si-circPGR	18.0593	10.0389
TRAF3IP2	chr6:111620233-111927477	si-CTL	si-circPGR	10.5482	5.58367
TRAF4	chr17:27071022-27077976	si-CTL	si-circPGR	49.9699	24.6763
TRAM2	chr6:52362199-52441862	si-CTL	si-circPGR	9.35588	3.96125
TRDMT1	chr10:17179334-17244070	si-CTL	si-circPGR	0.871319	0.482859
TRERF1	chr6:42192670-42419789	si-CTL	si-circPGR	2.65489	1.23737
TRIL	chr7:28992973-28998029	si-CTL	si-circPGR	0.94506	0.637751
TRIM14	chr9:100846634-100881635	si-CTL	si-circPGR	3.47615	1.66161
TRIM25	chr17:54965269-54991409	si-CTL	si-circPGR	14.5392	8.83998
TRIM33	chr1:114935398-115053781	si-CTL	si-circPGR	47.7921	24.8766
TRIM36	chr5:114460458-114516243	si-CTL	si-circPGR	7.4202	3.85431
TRIM47	chr17:73870244-73874656	si-CTL	si-circPGR	5.4157	2.51807
TRIM62	chr1:33611002-33647671	si-CTL	si-circPGR	1.92034	0.874555
TRIM7	chr5:180620923-180632293	si-CTL	si-circPGR	5.25647	1.37794
TRIP13	chr5:892968-918164	si-CTL	si-circPGR	33.9657	21.6532
TRNAU1AP	chr1:28879528-28909495	si-CTL	si-circPGR	7.7501	4.85099
TRPV4	chr12:110220891-110271241	si-CTL	si-circPGR	1.29358	0.308983
TSEN34	chr19:54694118-54698394	si-CTL	si-circPGR	70.7245	46.8665
TSKU	chr11:76493356-76509198	si-CTL	si-circPGR	28.6609	7.00665
TSPAN12	chr7:120427373-120498177	si-CTL	si-circPGR	1.53011	0.793255
TSPAN33	chr7:128784711-128809535	si-CTL	si-circPGR	1.86256	1.16625
TSPAN6	chrX:99882104-99892101	si-CTL	si-circPGR	11.9594	6.88525
TTC21B	chr2:166729871-166810348	si-CTL	si-circPGR	2.70855	1.78778
TTC38	chr22:46663860-46689905	si-CTL	si-circPGR	11.0086	5.74335
TTC39A	chr1:51752929-51810788	si-CTL	si-circPGR	35.7844	23.7109
TTC7B	chr14:91006931-91282761	si-CTL	si-circPGR	7.01727	2.12143
TTF1	chr9:135250934-135282238	si-CTL	si-circPGR	8.05859	5.25538
TTI1	chr20:36611408-36661870	si-CTL	si-circPGR	13.7585	8.09127
TTL	chr2:113239742-113290222	si-CTL	si-circPGR	12.0095	5.80202
TTLL5	chr14:76127550-76421425	si-CTL	si-circPGR	5.55982	3.15536
TTPA	chr8:63972047-63998612	si-CTL	si-circPGR	0.543548	0.200308
TTYH1	chr19:54926604-54947899	si-CTL	si-circPGR	4.19862	2.52669
TTYH2	chr17:72209695-72258157	si-CTL	si-circPGR	1.42798	0.88761
TTYH3	chr7:2671602-2704436	si-CTL	si-circPGR	2.36472	1.04257
TUB	chr11:8060179-8190641	si-CTL	si-circPGR	0.795405	0.396758
TUBA1B	chr12:49521566-49525304	si-CTL	si-circPGR	1090.02	631.76
TUBB6	chr18:12307667-12377275	si-CTL	si-circPGR	53.1251	28.7012
TUBGCP4	chr15:43663256-43802926	si-CTL	si-circPGR	2.43107	1.20371
TULP3	chr12:3000032-3050306	si-CTL	si-circPGR	6.22463	4.13041
TXNDC16	chr14:52897307-53019301	si-CTL	si-circPGR	3.36671	2.1598
TXNIP	chr1:144146810-149109725	si-CTL	si-circPGR	116.284	52.0284
TXNRD1	chr12:104609556-104744085	si-CTL	si-circPGR	244.525	126.77
TYMS	chr18:596997-712664	si-CTL	si-circPGR	11.4105	6.50112
U2AF2	chr19:56165415-56186082	si-CTL	si-circPGR	97.2265	60.9541
UAP1	chr1:162531229-162569633	si-CTL	si-circPGR	30.9137	20.5452
UBALD2	chr17:74261285-74267379	si-CTL	si-circPGR	7.33881	4.41464
UBE2B	chr5:133706866-133727799	si-CTL	si-circPGR	5.48572	2.93568
UBE2C	chr20:44441214-44445596	si-CTL	si-circPGR	74.6277	43.0738
UBE2F	chr2:238875586-239008054	si-CTL	si-circPGR	14.4528	6.19677
UBE2W	chr8:74692331-74791145	si-CTL	si-circPGR	15.8527	7.58085
UBL7	chr15:74738317-74753529	si-CTL	si-circPGR	26.7265	16.5118
UGCG	chr9:114659045-114697654	si-CTL	si-circPGR	92.2056	29.5804
UGDH	chr4:39500374-39529218	si-CTL	si-circPGR	31.6802	13.6423
UGT1A3	chr2:234526290-234681951	si-CTL	si-circPGR	1.36733	0.365425
UHMK1	chr1:162466963-162499419	si-CTL	si-circPGR	59.8561	37.9629
UHRF1	chr19:4903091-4962165	si-CTL	si-circPGR	19.2656	13.0294
ULBP3	chr6:150382181-150390283	si-CTL	si-circPGR	0.797398	0.504875
UNC93B1	chr11:67758570-67771595	si-CTL	si-circPGR	30.7622	11.9758
UPK3BL1	chr7:102277194-102312176	si-CTL	si-circPGR	11.4873	4.09155
URGCP-MRPS24	chr7:43906156-43966010	si-CTL	si-circPGR	1.1871	0
UROS	chr10:127473550-127511837	si-CTL	si-circPGR	41.4165	18.6906
USP12	chr13:27640286-27746033	si-CTL	si-circPGR	20.1065	9.68195
USP2	chr11:119225924-119252436	si-CTL	si-circPGR	0.706158	0.326666
USP28	chr11:113668596-113746292	si-CTL	si-circPGR	8.0472	4.97533
USP31	chr16:23072727-23160591	si-CTL	si-circPGR	3.27903	2.10003
USP6NL	chr10:11502508-11653788	si-CTL	si-circPGR	10.6213	7.10577
UXS1	chr2:106709758-106810795	si-CTL	si-circPGR	16.2578	9.02813
UXT	chrX:47511190-47519510	si-CTL	si-circPGR	56.6429	35.8394
VASN	chr16:4390249-4466962	si-CTL	si-circPGR	20.9972	10.7263
VASP	chr19:46010687-46030240	si-CTL	si-circPGR	29.2746	17.0579
VAV2	chr9:136627015-136857446	si-CTL	si-circPGR	6.7125	4.37907
VBP1	chrX:154425283-154468122	si-CTL	si-circPGR	114.807	46.7207
VCL	chr10:75757871-75879914	si-CTL	si-circPGR	19.8771	6.1303
VEGFB	chr11:64002055-64006736	si-CTL	si-circPGR	10.1298	6.77381
VEZT	chr12:95611521-95696566	si-CTL	si-circPGR	24.5953	16.1856
VIM	chr10:17256237-17279596	si-CTL	si-circPGR	4.02035	1.81112
VIPR1	chr3:42530790-42579065	si-CTL	si-circPGR	4.18619	2.6585
VKORC1L1	chr7:65338085-65424550	si-CTL	si-circPGR	8.21869	3.86808
VMA21	chrX:150565656-150577836	si-CTL	si-circPGR	37.7452	14.5541
VMO1	chr17:4688579-4689729	si-CTL	si-circPGR	2.21646	1.15474
VPS37C	chr11:60897727-60928916	si-CTL	si-circPGR	20	13.5188
VPS37D	chr7:73082173-73086440	si-CTL	si-circPGR	10.9727	4.95735
VPS50	chr7:92861652-92990435	si-CTL	si-circPGR	25.1015	15.7978
VRK1	chr14:97263683-97347951	si-CTL	si-circPGR	63.1125	41.0811
VRK3	chr19:50479723-50528805	si-CTL	si-circPGR	10.6289	5.85347
VSIG10	chr12:118501397-118541810	si-CTL	si-circPGR	16.9023	7.31336
VWA5A	chr11:123986110-124017618	si-CTL	si-circPGR	0.626098	0.106023
WASF2	chr1:27730729-27816698	si-CTL	si-circPGR	3.30024	1.11751
WASF3	chr13:27131839-27263082	si-CTL	si-circPGR	3.50123	1.2828
WDFY1	chr2:224740059-224810104	si-CTL	si-circPGR	19.4613	11.7985
WDHD1	chr14:55405655-55493819	si-CTL	si-circPGR	10.6409	6.80755
WDR4	chr21:44263189-44299699	si-CTL	si-circPGR	6.648	3.92943
WDR62	chr19:36545782-36596012	si-CTL	si-circPGR	5.9071	3.74587
WDSUB1	chr2:160092303-160143310	si-CTL	si-circPGR	10.9547	6.74847
WEE1	chr11:9595227-9611313	si-CTL	si-circPGR	15.1867	7.61402
WFDC2	chr20:44098393-44110172	si-CTL	si-circPGR	2.01619	1.10766
WFS1	chr4:6271576-6304992	si-CTL	si-circPGR	20.8447	11.3268
WIPF2	chr17:38375573-38438439	si-CTL	si-circPGR	4.06058	1.95791
WNK1	chr12:862088-1020618	si-CTL	si-circPGR	5.7041	2.71413
WNT3	chr17:44839871-44896126	si-CTL	si-circPGR	1.16134	0.740181
WRAP73	chr1:3547330-3566671	si-CTL	si-circPGR	10.074	6.5966
XBP1	chr22:29190547-29196560	si-CTL	si-circPGR	1658.48	869.185
XIAP	chrX:122993661-123047829	si-CTL	si-circPGR	29.0281	15.1947
XK	chrX:37545008-37591383	si-CTL	si-circPGR	0.650176	0.425708
XKR7	chr20:30555804-30586256	si-CTL	si-circPGR	0.705072	0.341415
XPO4	chr13:21351467-21476913	si-CTL	si-circPGR	14.5087	9.2527
XRCC3	chr14:104095524-104181823	si-CTL	si-circPGR	25.0369	11.6816
XRN2	chr20:21283921-21370463	si-CTL	si-circPGR	69.9909	45.7562
YBX3	chr12:10851675-10875953	si-CTL	si-circPGR	22.4024	11.0192
YEATS2	chr3:183415605-183530413	si-CTL	si-circPGR	3.87855	2.46466
YIPF1	chr1:54317391-54355504	si-CTL	si-circPGR	16.2121	10.5203
YJEFN3	chr19:19639669-19648393	si-CTL	si-circPGR	0.548693	0.153504
YPEL3	chr16:30103634-30107537	si-CTL	si-circPGR	19.8767	11.7276
YTHDC2	chr5:112849358-112930984	si-CTL	si-circPGR	5.04421	3.41884
YTHDF3	chr8:64081111-64125346	si-CTL	si-circPGR	18.5032	12.4186
YWHAH	chr22:32329506-32353590	si-CTL	si-circPGR	69.7925	12.6269
ZBTB10	chr8:81397853-81438500	si-CTL	si-circPGR	30.9156	18.1821
ZBTB21	chr21:43406939-43445029	si-CTL	si-circPGR	6.51172	4.22047
ZBTB34	chr9:129622943-129648156	si-CTL	si-circPGR	5.57271	2.50483
ZBTB38	chr3:141043054-141168632	si-CTL	si-circPGR	3.07167	1.43415
ZBTB45	chr19:59024896-59053079	si-CTL	si-circPGR	3.34421	2.0849
ZC3H12A	chr1:37940118-37949978	si-CTL	si-circPGR	3.84608	2.55683
ZC3HAV1	chr7:138728265-138794465	si-CTL	si-circPGR	11.2019	7.33263
ZDHHC13	chr11:19138691-19197967	si-CTL	si-circPGR	16.6907	9.2803
ZDHHC20	chr13:21872263-22033509	si-CTL	si-circPGR	101.708	51.3336
ZDHHC23	chr3:113666747-113682220	si-CTL	si-circPGR	10.1736	6.8407
ZDHHC24	chr11:66278118-66313709	si-CTL	si-circPGR	18.1856	10.462
ZDHHC3	chr3:44956752-45017677	si-CTL	si-circPGR	5.89423	2.30143
ZDHHC8	chr22:20119363-20135530	si-CTL	si-circPGR	2.74481	1.38014
ZIC1	chr3:147127180-147134506	si-CTL	si-circPGR	1.4499	0.709366
ZIC5	chr13:100615217-100624163	si-CTL	si-circPGR	1.66757	0.77194
ZMAT3	chr3:178735010-178789656	si-CTL	si-circPGR	3.90643	2.37204
ZMIZ1	chr10:80828791-81076285	si-CTL	si-circPGR	2.91344	1.14537
ZMIZ2	chr7:44788164-44809479	si-CTL	si-circPGR	2.09413	1.35856
ZNF106	chr15:42704634-42783395	si-CTL	si-circPGR	5.81835	3.66236
ZNF213	chr16:3185056-3192805	si-CTL	si-circPGR	1.94043	0.948795
ZNF275	chrX:152599612-152625567	si-CTL	si-circPGR	1.45781	0.886069
ZNF296	chr19:45574757-45579846	si-CTL	si-circPGR	1.18472	0.110611
ZNF345	chr19:37288451-37407193	si-CTL	si-circPGR	0.894464	0.473913
ZNF367	chr9:99148224-99180669	si-CTL	si-circPGR	13.0445	4.0183
ZNF395	chr8:28203101-28243977	si-CTL	si-circPGR	7.12901	4.35626
ZNF396	chr18:32946660-32957301	si-CTL	si-circPGR	2.9445	1.97541
ZNF398	chr7:148823507-148880118	si-CTL	si-circPGR	13.652	7.6965
ZNF414	chr19:8575461-8579048	si-CTL	si-circPGR	1.27812	0.106055
ZNF425	chr7:148799877-148823438	si-CTL	si-circPGR	8.25049	3.62121
ZNF519	chr18:14075988-14132489	si-CTL	si-circPGR	1.37614	0.827966
ZNF532	chr18:56529831-56653712	si-CTL	si-circPGR	0.536415	0.331799
ZNF628	chr19:55987698-55995854	si-CTL	si-circPGR	2.19103	1.47906
ZNF670	chr1:247108848-247242115	si-CTL	si-circPGR	1.58341	0.816555
ZNF672	chr1:249132376-249143716	si-CTL	si-circPGR	17.9063	11.7474
ZNF703	chr8:37553268-37557539	si-CTL	si-circPGR	2.10939	0.832825
ZNF750	chr17:80709939-81009686	si-CTL	si-circPGR	0.895397	0.138035
ZNF792	chr19:35447257-35454953	si-CTL	si-circPGR	1.91502	0.98318
ZNF8	chr19:58790317-58853712	si-CTL	si-circPGR	4.37365	2.97128
ZNF853	chr7:6655247-6663921	si-CTL	si-circPGR	0.76199	0.211802
ZNRD1	chr6_ssto_hap7:1359459-1363126	si-CTL	si-circPGR	0.832571	0.165199
ZNRF2	chr7:30287044-30407308	si-CTL	si-circPGR	49.2443	19.4404
ZNRF3	chr22:29279754-29453476	si-CTL	si-circPGR	3.76734	2.0531
ZSCAN25	chr7:99214570-99277649	si-CTL	si-circPGR	10.1055	6.23557
ZYG11A	chr1:53308182-53360247	si-CTL	si-circPGR	5.45102	2.67034
ZYX	chr7:143078359-143220540	si-CTL	si-circPGR	4.67473	2.97389

## Sheet: negatively-regulated
gene	locus	sample_1	sample_2	sample_1 (FPKM)	sample_2 (FPKM)
MARCH1	chr4:164445449-165304407	si-CTL	si-circPGR	0.220589	0.643483
MARCH5	chr10:94050919-94113721	si-CTL	si-circPGR	8.35799	14.5036
AARD	chr8:117950463-117956239	si-CTL	si-circPGR	3.1682	5.66097
ABCC3	chr17:48712217-48769063	si-CTL	si-circPGR	4.08698	8.838
ABCF3	chr3:183903862-183911795	si-CTL	si-circPGR	33.5442	54.004
ABCG2	chr4:89011415-89152778	si-CTL	si-circPGR	18.9782	63.9904
ABHD14A-ACY1	chr3:52009041-52023218	si-CTL	si-circPGR	0	0.534989
ABHD14B	chr3:52002525-52008646	si-CTL	si-circPGR	7.48726	12.4697
ABLIM3	chr5:148521009-148640001	si-CTL	si-circPGR	0.95248	1.72935
ABTB2	chr11:34172533-34379555	si-CTL	si-circPGR	5.4614	9.8752
ACACB	chr12:109577201-109706030	si-CTL	si-circPGR	5.31461	11.9676
ACAD11	chr3:132276981-132593055	si-CTL	si-circPGR	1.96781	3.42429
ACADVL	chr17:7093209-7128586	si-CTL	si-circPGR	42.7597	86.3739
ACBD4	chr17:43209966-43221548	si-CTL	si-circPGR	1.37702	4.97001
ACCS	chr11:44087728-44105569	si-CTL	si-circPGR	0.633024	2.21588
ACE	chr17:61554421-61575741	si-CTL	si-circPGR	0.289211	0.695696
ACKR3	chr2:237478379-237490994	si-CTL	si-circPGR	63.2929	95.7563
ACOT6	chr14:74083547-74086592	si-CTL	si-circPGR	0.0937666	1.14779
ACOT8	chr20:44462469-44486048	si-CTL	si-circPGR	14.8824	29.6659
ACOXL	chr2:111490149-111875799	si-CTL	si-circPGR	1.09519	1.96021
ACSL1	chr4:185676748-185747268	si-CTL	si-circPGR	21.7548	37.0365
ACTL10	chr20:32244892-32262264	si-CTL	si-circPGR	6.46879	10.9179
ACTR1B	chr2:98272401-98280561	si-CTL	si-circPGR	18.94	47.6755
ACY1	chr3:52009041-52023218	si-CTL	si-circPGR	31.4095	49.423
ACYP2	chr2:54198239-54532435	si-CTL	si-circPGR	2.38591	5.10021
ADA	chr20:43248159-43280399	si-CTL	si-circPGR	4.28926	7.40735
ADAM15	chr1:155006281-155042029	si-CTL	si-circPGR	38.3925	110.661
ADAM19	chr5:156904311-157002831	si-CTL	si-circPGR	0.332392	0.73942
ADAM8	chr10:135075919-135090407	si-CTL	si-circPGR	1.18169	1.94067
ADAMTS13	chr9:136228324-136324525	si-CTL	si-circPGR	0.605239	1.22693
ADAMTS19	chr5:128795251-129074376	si-CTL	si-circPGR	7.88947	19.9867
ADCK5	chr8:145597703-145634733	si-CTL	si-circPGR	7.26547	11.2159
ADCY5	chr3:123001142-123167392	si-CTL	si-circPGR	0.107303	0.57875
ADCY6	chr12:49159973-49182879	si-CTL	si-circPGR	11.0158	20.7295
ADGRB2	chr1:32192705-32229664	si-CTL	si-circPGR	0.424984	0.739847
ADGRD1	chr12:131438451-131626013	si-CTL	si-circPGR	0.220054	1.3484
ADK	chr10:75910942-76469061	si-CTL	si-circPGR	40.1525	60.6953
ADM	chr11:10326526-10328949	si-CTL	si-circPGR	0.50359	1.19187
ADM2	chr22:50920152-50924866	si-CTL	si-circPGR	0.210888	0.53879
ADORA1	chr1:203096835-203136533	si-CTL	si-circPGR	0.295288	1.61061
ADORA2A	chr22:24666784-24891042	si-CTL	si-circPGR	4.14472	14.1226
ADPRHL1	chr13:114076254-114107839	si-CTL	si-circPGR	2.96238	9.91824
ADRA2C	chr4:3768295-3770253	si-CTL	si-circPGR	53.0545	86.5186
ADRB1	chr10:115803805-115806667	si-CTL	si-circPGR	0.296397	0.635543
AEBP1	chr7:44143959-44154164	si-CTL	si-circPGR	1.40557	2.11529
AES	chr19:3052907-3062964	si-CTL	si-circPGR	27.1073	71.3247
AFAP1L2	chr10:116054582-116164537	si-CTL	si-circPGR	6.71153	15.9451
AFDN	chr6:168227670-168372700	si-CTL	si-circPGR	7.0831	11.0311
AFG3L2	chr18:12307667-12377275	si-CTL	si-circPGR	42.4586	78.947
AGMAT	chr1:15853307-15911605	si-CTL	si-circPGR	4.60014	7.35251
AGPAT1	chr6_ssto_hap7:3468303-3493616	si-CTL	si-circPGR	0.584103	1.39931
AGR2	chr7:16832263-16844738	si-CTL	si-circPGR	26.3204	54.8532
AHCYL2	chr7:128864854-129070052	si-CTL	si-circPGR	5.7255	9.29862
AHR	chr7:17338275-17385775	si-CTL	si-circPGR	4.5095	7.47928
AIFM3	chr22:21319417-21335649	si-CTL	si-circPGR	0.717313	2.09142
AJAP1	chr1:4715104-4843851	si-CTL	si-circPGR	0.353733	1.29344
AJM1	chr9:139736957-139741797	si-CTL	si-circPGR	0.190119	0.727964
AJUBA	chr14:23440382-23451851	si-CTL	si-circPGR	3.59006	6.42612
AKIRIN1	chr1:39456915-39471737	si-CTL	si-circPGR	16.9072	25.5992
AKR1C1	chr10:5005453-5020158	si-CTL	si-circPGR	0.558968	3.43103
AKT1	chr14:105235686-105262080	si-CTL	si-circPGR	81.7443	128.33
AKT1S1	chr19:50372289-50392007	si-CTL	si-circPGR	8.45909	13.9701
ALDH16A1	chr19:49956472-49974305	si-CTL	si-circPGR	11.8984	30.039
ALDH1A3	chr15:101419896-101613094	si-CTL	si-circPGR	8.18267	12.5095
ALKBH3	chr11:43902356-43942494	si-CTL	si-circPGR	7.2599	11.8155
AMDHD2	chr16:2570345-2581409	si-CTL	si-circPGR	28.1018	42.6691
AMOT	chrX:112018104-112084043	si-CTL	si-circPGR	0.94385	1.96056
ANAPC7	chr12:110810704-110841535	si-CTL	si-circPGR	35.158	53.9667
ANKRD13B	chr17:27920526-27948441	si-CTL	si-circPGR	0.607242	1.27933
ANKRD22	chr10:90562486-90611732	si-CTL	si-circPGR	0.115358	0.729571
ANKRD37	chr4:186317839-186347139	si-CTL	si-circPGR	4.41599	6.64481
ANOS1	chrX:8496914-8700228	si-CTL	si-circPGR	0.28248	0.610077
ANTXR2	chr4:80822770-80994626	si-CTL	si-circPGR	0.545027	1.17653
ANXA1	chr9:75766646-75785310	si-CTL	si-circPGR	0.0931424	1.26926
ANXA6	chr5:150480266-150537443	si-CTL	si-circPGR	39.114	63.1065
ANXA7	chr10:75134858-75173843	si-CTL	si-circPGR	69.8894	110.622
ANXA9	chr1:150954498-150968114	si-CTL	si-circPGR	20.0322	61.451
AP1S1	chr7:100797678-100804558	si-CTL	si-circPGR	287.527	515.412
APEH	chr3:49711434-49720934	si-CTL	si-circPGR	34.1134	118.28
APLP1	chr19:36359346-36370699	si-CTL	si-circPGR	3.0239	4.64327
APOE	chr19:45409005-45412652	si-CTL	si-circPGR	34.0241	70.4228
APOL2	chr22:36622254-36636000	si-CTL	si-circPGR	4.75029	9.8223
ARG2	chr14:68086578-68141602	si-CTL	si-circPGR	3.19229	7.54728
ARHGAP15	chr2:143886898-144525921	si-CTL	si-circPGR	0.77437	1.42239
ARHGAP21	chr10:24872537-25012597	si-CTL	si-circPGR	2.60049	4.25924
ARHGAP40	chr20:37230576-37279295	si-CTL	si-circPGR	0.912998	1.49076
ARHGDIG	chr16:330605-333003	si-CTL	si-circPGR	15.1876	25.0675
ARHGEF19	chr1:16524348-16539166	si-CTL	si-circPGR	2.28554	3.68853
ARHGEF25	chr12:58003962-58011028	si-CTL	si-circPGR	2.05262	4.0481
ARHGEF38	chr4:106473776-106602070	si-CTL	si-circPGR	2.502	5.11284
ARHGEF39	chr9:35658286-35665278	si-CTL	si-circPGR	1.01719	1.6237
ARHGEF9	chrX:62854846-63005426	si-CTL	si-circPGR	2.31328	5.85347
ARID5B	chr10:63661012-63856707	si-CTL	si-circPGR	1.54798	2.68742
ARIH2OS	chr3:48955220-49022971	si-CTL	si-circPGR	0.649956	1.96381
ARL11	chr13:50202434-50208008	si-CTL	si-circPGR	0.481768	0.733973
ARL3	chr10:104433483-104474190	si-CTL	si-circPGR	3.9193	6.62491
ARL4D	chr17:41476352-41478504	si-CTL	si-circPGR	1.02256	8.45629
ARMCX1	chrX:100805513-100809675	si-CTL	si-circPGR	6.41204	9.87601
ARMCX2	chrX:100910267-100914876	si-CTL	si-circPGR	0.263308	0.905458
ARNT2	chr15:80696691-80890277	si-CTL	si-circPGR	2.15267	5.78219
ARPIN	chr15:90373830-90456222	si-CTL	si-circPGR	1.06558	2.34751
ARRDC3	chr5:90664448-90716532	si-CTL	si-circPGR	9.23504	23.9426
ARSK	chr5:94890824-94940806	si-CTL	si-circPGR	1.03932	2.01844
ART5	chr11:3659735-3663546	si-CTL	si-circPGR	0.195137	0.517669
ASAP3	chr1:23755055-23810750	si-CTL	si-circPGR	4.02773	10.5715
ASCC2	chr22:30184596-30234293	si-CTL	si-circPGR	5.4842	9.77953
ASDURF	chr2:190526124-190535557	si-CTL	si-circPGR	1.89417	8.00914
ASL	chr7:65540775-65558329	si-CTL	si-circPGR	18.3536	34.4998
ASNS	chr7:97481428-97601670	si-CTL	si-circPGR	18.6066	29.1727
ASNSD1	chr2:190526124-190535557	si-CTL	si-circPGR	42.3561	66.2434
ASPHD1	chr16:29912146-29917377	si-CTL	si-circPGR	2.84879	6.72263
ASPRV1	chr2:70187223-70314147	si-CTL	si-circPGR	0.39683	1.16283
ASTL	chr2:96789588-96804175	si-CTL	si-circPGR	8.4628	57.6678
ATF1	chr12:51157788-51214943	si-CTL	si-circPGR	11.2061	20.5548
ATF3	chr1:212738675-212794119	si-CTL	si-circPGR	0.680853	1.06671
ATG14	chr14:55833108-55878576	si-CTL	si-circPGR	8.03249	12.4269
ATG16L2	chr11:72525450-72540680	si-CTL	si-circPGR	5.11374	8.36911
ATG4A	chrX:107334896-107397901	si-CTL	si-circPGR	12.7231	28.3388
ATM	chr11:108093558-108338258	si-CTL	si-circPGR	3.27051	6.4715
ATOH8	chr2:85980908-86018506	si-CTL	si-circPGR	0.152226	0.690559
ATP10D	chr4:47487409-47595503	si-CTL	si-circPGR	2.25537	5.65945
ATP13A5	chr3:192992577-193096632	si-CTL	si-circPGR	0.324648	0.871755
ATP5MD	chr10:105127709-105156270	si-CTL	si-circPGR	457.43	686.979
ATP5MF-PTCD1	chr7:99006600-99063824	si-CTL	si-circPGR	0.152908	0.967147
ATP6AP1L	chr5:81574468-81615751	si-CTL	si-circPGR	0.318175	0.767438
ATP6V1F	chr7:128502856-128505903	si-CTL	si-circPGR	186.384	283.981
ATP6V1G1	chr9:117349993-117361152	si-CTL	si-circPGR	142.537	257.943
ATP7B	chr13:52506805-52585630	si-CTL	si-circPGR	2.28109	4.62695
ATP8A2	chr13:25946148-26599989	si-CTL	si-circPGR	0.461063	2.43442
ATXN1	chr6:16299342-16767114	si-CTL	si-circPGR	0.965789	2.31105
AUH	chr9:93976096-94124251	si-CTL	si-circPGR	9.27072	18.3345
AUP1	chr2:74753774-74784678	si-CTL	si-circPGR	49.4605	81.662
B3GAT1	chr11:134248397-134281812	si-CTL	si-circPGR	0.346079	0.661345
B4GALNT2	chr17:47209821-47247351	si-CTL	si-circPGR	0.800157	1.48026
B4GALNT4	chr11:369794-382117	si-CTL	si-circPGR	9.86145	17.1333
B9D1	chr17:19140689-19290532	si-CTL	si-circPGR	4.76972	7.79359
BAG1	chr9:33252469-33264759	si-CTL	si-circPGR	26.0078	50.879
BAGE4	chr21:11020841-11098937	si-CTL	si-circPGR	21.8097	40.3401
BAIAP2L1	chr7:97910978-98030427	si-CTL	si-circPGR	2.50855	3.78273
BASP1	chr5:17130136-17276954	si-CTL	si-circPGR	92.9073	189.99
BATF	chr14:75988783-76013334	si-CTL	si-circPGR	23.7186	47.7012
BBS9	chr7:33168896-33676526	si-CTL	si-circPGR	2.63026	4.05636
BCAR3	chr1:94027297-94312706	si-CTL	si-circPGR	16.8381	29.2555
BCAS1	chr20:52560076-52687304	si-CTL	si-circPGR	25.0112	113.587
BCKDHA	chr19:41903693-41930910	si-CTL	si-circPGR	24.4244	39.7921
BCL2L13	chr22:18121349-18213621	si-CTL	si-circPGR	13.2176	20.1909
BCL7B	chr7:72950682-72972065	si-CTL	si-circPGR	23.2013	40.3051
BDKRB2	chr14:96671134-96710666	si-CTL	si-circPGR	1.21305	2.24251
BECN1	chr17:40950853-40976333	si-CTL	si-circPGR	24.1509	55.0799
BEX2	chrX:102564273-102565974	si-CTL	si-circPGR	3.40295	5.50488
BEX3	chrX:102631250-102633092	si-CTL	si-circPGR	168.277	260.152
BEX5	chrX:101408678-101410986	si-CTL	si-circPGR	3.6604	6.68978
BHLHA15	chr7:97841565-97842271	si-CTL	si-circPGR	0	1.03165
BHLHE40	chr3:4938492-5026865	si-CTL	si-circPGR	5.99346	10.2875
BICD2	chr9:95473644-95527083	si-CTL	si-circPGR	6.00563	12.3739
BID	chr22:18216905-18257431	si-CTL	si-circPGR	14.4742	23.0415
BIRC3	chr11:102188180-102210135	si-CTL	si-circPGR	0.245376	0.518261
BLOC1S6	chr15:45879320-45901914	si-CTL	si-circPGR	15.6289	36.5258
BMS1	chr10:43277953-43330385	si-CTL	si-circPGR	8.48703	13.575
BORCS8	chr19:19256375-19314238	si-CTL	si-circPGR	8.80208	15.643
BRD3OS	chr9:136890514-136933141	si-CTL	si-circPGR	9.43029	14.7034
BRD7	chr16:50352928-50402845	si-CTL	si-circPGR	11.3795	18.1064
BRK1	chr3:10157332-10168874	si-CTL	si-circPGR	124.377	237.818
BRPF1	chr3:9773412-9789701	si-CTL	si-circPGR	4.23714	6.76537
BRSK1	chr19:55795533-55823903	si-CTL	si-circPGR	1.17632	2.55396
BST2	chr19:17513747-17516457	si-CTL	si-circPGR	34.4408	69.2609
BTG1	chr12:92378751-92539673	si-CTL	si-circPGR	9.59457	17.514
BTG2	chr1:203274663-203278729	si-CTL	si-circPGR	10.1438	16.8784
C11orf49	chr11:46958239-47198676	si-CTL	si-circPGR	6.35827	9.96859
C11orf68	chr11:65684282-65686531	si-CTL	si-circPGR	3.42887	7.70239
C12orf76	chr12:110478981-110511444	si-CTL	si-circPGR	7.18661	14.2432
C12orf80	chr12:52599364-52604639	si-CTL	si-circPGR	0.0790009	0.945227
C14orf132	chr14:96505660-96560308	si-CTL	si-circPGR	29.1667	51.2712
C15orf59	chr15:74027771-74044711	si-CTL	si-circPGR	4.31875	11.857
C16orf45	chr16:15528324-15682116	si-CTL	si-circPGR	1.49677	4.39728
C16orf91	chr16:1469744-1470801	si-CTL	si-circPGR	46.1227	72.8585
C17orf75	chr17:30655459-30669228	si-CTL	si-circPGR	4.49876	7.68024
C17orf97	chr17:254325-264457	si-CTL	si-circPGR	0.303993	1.02585
C18orf54	chr18:51884286-51908405	si-CTL	si-circPGR	0.925703	1.43248
C19orf25	chr19:1450147-1479228	si-CTL	si-circPGR	8.32008	15.4041
C19orf33	chr19:38794199-38806606	si-CTL	si-circPGR	88.9357	148.08
C19orf73	chr19:49617617-49622397	si-CTL	si-circPGR	4.37655	7.30632
C1orf122	chr1:38268613-38275126	si-CTL	si-circPGR	74.7995	118.397
C1orf210	chr1:43747555-43751288	si-CTL	si-circPGR	2.33692	3.59995
C1orf54	chr1:150244686-150253335	si-CTL	si-circPGR	1.06502	3.9834
C1orf56	chr1:151020215-151023272	si-CTL	si-circPGR	1.19852	2.51813
C1orf61	chr1:156374043-156399340	si-CTL	si-circPGR	0.36295	0.772487
C21orf33	chr21:45553493-45565605	si-CTL	si-circPGR	164.032	255.7
C22orf46	chr22:42086546-42094140	si-CTL	si-circPGR	0.229496	0.609831
C2CD4D	chr1:151810338-151826173	si-CTL	si-circPGR	0.622553	1.25616
C2orf27B	chr2:132552533-132559234	si-CTL	si-circPGR	0.12404	0.747552
C2orf54	chr2:241825464-241835573	si-CTL	si-circPGR	0.508857	1.08888
C2orf68	chr2:85829964-85876407	si-CTL	si-circPGR	6.39288	11.3114
C2orf74	chr2:61372202-61391964	si-CTL	si-circPGR	3.85842	8.16112
C2orf81	chr2:74641302-74648757	si-CTL	si-circPGR	1.63843	3.1681
C4orf19	chr4:37455551-37687999	si-CTL	si-circPGR	2.51821	9.26341
C5orf56	chr5:131746464-131811736	si-CTL	si-circPGR	0.531738	1.65533
C6orf99	chr6:159290898-159331385	si-CTL	si-circPGR	1.01602	2.18947
C8G	chr9:139839697-139841426	si-CTL	si-circPGR	0.304581	0.922699
C8orf44	chr8:67579786-67774257	si-CTL	si-circPGR	0.477631	1.12074
C9orf78	chr9:132589563-132597572	si-CTL	si-circPGR	16.5382	36.9148
CA11	chr19:49141198-49185502	si-CTL	si-circPGR	1.57131	4.63459
CACNB2	chr10:18429605-18830688	si-CTL	si-circPGR	0.140237	0.641352
CACTIN	chr19:3607244-3626813	si-CTL	si-circPGR	6.30863	10.0521
CAD	chr2:27440257-27466660	si-CTL	si-circPGR	5.91472	9.55839
CALB1	chr8:91070835-91095109	si-CTL	si-circPGR	0.301898	0.766782
CALCR	chr7:93053798-93204042	si-CTL	si-circPGR	1.57964	3.21803
CAMK2N1	chr1:20808883-20812728	si-CTL	si-circPGR	18.7162	31.3726
CAMKMT	chr2:44589042-44999731	si-CTL	si-circPGR	2.72977	4.97265
CAMLG	chr5:134074169-134087850	si-CTL	si-circPGR	22.3463	36.9272
CAPN14	chr2:31395921-31456823	si-CTL	si-circPGR	0.212397	2.18682
CARD9	chr9:139258407-139268133	si-CTL	si-circPGR	0.376861	0.770263
CARF	chr2:203745322-203852984	si-CTL	si-circPGR	1.5651	2.49993
CARNMT1	chr9:77567880-77643346	si-CTL	si-circPGR	7.11614	12.9377
CASC10	chr10:21783420-21786213	si-CTL	si-circPGR	1.9028	2.94941
CASP7	chr10:115438920-115490668	si-CTL	si-circPGR	11.6041	50.2726
CASP8	chr2:202098165-202152434	si-CTL	si-circPGR	9.43946	23.7592
CASP9	chr1:15817895-15851285	si-CTL	si-circPGR	2.38795	3.81818
CAT	chr11:34460471-34493607	si-CTL	si-circPGR	24.7757	40.5896
CATSPER3	chr5:134303595-134347397	si-CTL	si-circPGR	0.229188	0.763307
CATSPERZ	chr11:64058773-64072241	si-CTL	si-circPGR	4.73224	7.472
CBLB	chr3:105374304-105588266	si-CTL	si-circPGR	0.562362	0.85041
CBLC	chr19:45281125-45303903	si-CTL	si-circPGR	3.3662	5.69316
CBSL	chr21:44473300-44497053	si-CTL	si-circPGR	3.32766	14.0698
CBWD1	chr9:121037-179075	si-CTL	si-circPGR	19.6513	31.1051
CBWD2	chr2:114195267-114253781	si-CTL	si-circPGR	16.8062	34.5737
CBWD3	chr9:70856804-70914951	si-CTL	si-circPGR	0.928834	1.73419
CBWD5	chr9:70856804-70914951	si-CTL	si-circPGR	0.394366	0.80127
CBX6	chr22:39257431-39268339	si-CTL	si-circPGR	18.8273	30.9608
CCDC151	chr19:11531271-11561782	si-CTL	si-circPGR	0.267145	0.79425
CCDC170	chr6:151815174-151942328	si-CTL	si-circPGR	2.68644	4.5921
CCDC184	chr12:48577365-48579709	si-CTL	si-circPGR	0.104695	0.709146
CCDC24	chr1:44457267-44497164	si-CTL	si-circPGR	4.79403	7.80482
CCDC25	chr8:27590832-27630170	si-CTL	si-circPGR	11.7417	21.1513
CCDC28B	chr1:32665986-32670991	si-CTL	si-circPGR	3.05619	5.40528
CCDC32	chr15:40823539-40857256	si-CTL	si-circPGR	6.97085	13.5835
CCDC61	chr19:46498718-46521874	si-CTL	si-circPGR	0.46843	0.745766
CCDC68	chr18:52568739-52626739	si-CTL	si-circPGR	0.707006	1.2291
CCDC78	chr16:771141-776473	si-CTL	si-circPGR	3.01992	6.09048
CCDC88B	chr11:64107689-64125006	si-CTL	si-circPGR	0.328716	0.85501
CCDC92	chr12:124420955-124457532	si-CTL	si-circPGR	1.18822	2.36264
CCL2	chr17:32582295-32584220	si-CTL	si-circPGR	1.1593	15.9318
CCL20	chr2:228678557-228682280	si-CTL	si-circPGR	0	0.501971
CCL5	chr17:34198495-34207377	si-CTL	si-circPGR	1.24472	1.88278
CCM2	chr7:45039344-45116069	si-CTL	si-circPGR	13.9451	22.102
CCR1	chr3:46243199-46249832	si-CTL	si-circPGR	0.128264	1.52145
CD164	chr6:109687716-109704015	si-CTL	si-circPGR	92.9952	174.673
CD36	chr7:80231503-80308593	si-CTL	si-circPGR	1.19233	4.77004
CD44	chr11:35160416-35253949	si-CTL	si-circPGR	1.01211	1.66621
CD59	chr11:33724555-33758025	si-CTL	si-circPGR	22.5766	35.6825
CDADC1	chr13:49822046-49867622	si-CTL	si-circPGR	1.00501	1.70547
CDC26	chr9:116029289-116037869	si-CTL	si-circPGR	11.1724	27.7837
CDC37	chr19:10501808-10514271	si-CTL	si-circPGR	91.047	150.861
CDH10	chr5:24487208-24645087	si-CTL	si-circPGR	0.423845	2.03584
CDK14	chr7:90225675-90839905	si-CTL	si-circPGR	0.241806	1.57634
CDK18	chr1:205473683-205501921	si-CTL	si-circPGR	1.63829	2.46408
CDK9	chr9:130548304-130553052	si-CTL	si-circPGR	5.22668	10.4935
CDKN2B	chr9:21994789-22121093	si-CTL	si-circPGR	4.17605	13.6465
CEACAM6	chr19:42259427-42276113	si-CTL	si-circPGR	0.183566	0.602965
CEBPD	chr8:48649475-48650726	si-CTL	si-circPGR	23.0189	47.3194
CELF5	chr19:3224700-3297073	si-CTL	si-circPGR	0.393991	1.18106
CENPBD1	chr16:90036182-90067195	si-CTL	si-circPGR	1.14925	3.11277
CENPS-CORT	chr1:10490158-10512060	si-CTL	si-circPGR	0.481234	0.788882
CEP164	chr11:117192493-117283982	si-CTL	si-circPGR	2.3197	4.36052
CEP170	chr1:243287729-243418708	si-CTL	si-circPGR	1.0986	1.91773
CEP83	chr12:94542498-94853764	si-CTL	si-circPGR	3.97225	6.86579
CFAP36	chr2:55746730-55772216	si-CTL	si-circPGR	9.4331	23.4788
CFAP45	chr1:159842153-159869906	si-CTL	si-circPGR	0.332054	0.5831
CFAP73	chr12:113587662-113623284	si-CTL	si-circPGR	0.270301	0.778167
CGA	chr6:87795215-87804865	si-CTL	si-circPGR	0.597533	4.44574
CGREF1	chr2:27309610-27341995	si-CTL	si-circPGR	4.95376	9.74786
CHCHD10	chr22:24105200-24110159	si-CTL	si-circPGR	31.0859	50.3318
CHCHD7	chr8:57124196-57131357	si-CTL	si-circPGR	8.18913	12.6152
CHGA	chr14:93389444-93401641	si-CTL	si-circPGR	18.3662	32.3408
CHRD	chr3:184097860-184107623	si-CTL	si-circPGR	3.41551	11.7872
CHRM3	chr1:239550229-240078749	si-CTL	si-circPGR	0.553845	1.31154
CHRNB1	chr17:7348405-7360932	si-CTL	si-circPGR	3.65423	5.80764
CHST14	chr15:40763159-40765357	si-CTL	si-circPGR	3.98178	6.24896
CHST3	chr10:73724119-73773322	si-CTL	si-circPGR	0.87709	1.51149
CHSY3	chr5:129240522-129522327	si-CTL	si-circPGR	0.818366	1.25639
CIB3	chr19:16272178-16284336	si-CTL	si-circPGR	0.699057	1.646
CITED2	chr6:139693391-139695787	si-CTL	si-circPGR	26.0637	52.7283
CLCA2	chr1:86889565-86922240	si-CTL	si-circPGR	0.485562	1.11986
CLCN4	chrX:10124984-10205699	si-CTL	si-circPGR	0.334279	0.708299
CLCN6	chr1:11822249-11907840	si-CTL	si-circPGR	0.804725	1.22335
CLDN1	chr3:190023489-190040235	si-CTL	si-circPGR	0.435698	1.03338
CLDN15	chr7:100875372-100882101	si-CTL	si-circPGR	1.81217	2.78611
CLEC3A	chr16:78056442-78066001	si-CTL	si-circPGR	0.213164	7.63917
CLHC1	chr2:55399685-55462989	si-CTL	si-circPGR	0.448516	0.714107
CLIC3	chr9:139889059-139891024	si-CTL	si-circPGR	6.65045	19.9226
CLIP1	chr12:122755980-122907116	si-CTL	si-circPGR	7.90668	14.0487
CLMN	chr14:95648275-95786245	si-CTL	si-circPGR	1.86445	4.43155
CLPSL2	chr6:35744370-35747329	si-CTL	si-circPGR	0.245896	1.37789
CLSTN3	chr12:7282966-7311530	si-CTL	si-circPGR	3.88763	8.97567
CLTB	chr5:175819455-175843570	si-CTL	si-circPGR	73.5744	178.369
CNGB3	chr8:87586162-87755903	si-CTL	si-circPGR	1.1086	1.91198
CNIH3	chr1:224622341-224928251	si-CTL	si-circPGR	0.413413	0.681213
CNPY2	chr12:56703625-56727837	si-CTL	si-circPGR	51.5602	89.1312
CNPY4	chr7:99690350-99723128	si-CTL	si-circPGR	6.97693	12.7315
CNST	chr1:246729638-246831884	si-CTL	si-circPGR	5.2003	8.10213
COASY	chr17:40714091-40718299	si-CTL	si-circPGR	12.1329	19.1665
COG4	chr16:70514471-70557457	si-CTL	si-circPGR	30.7908	47.3771
COL16A1	chr1:32117847-32169768	si-CTL	si-circPGR	0.385124	0.916939
COL3A1	chr2:189839098-189877472	si-CTL	si-circPGR	0.0757188	0.533477
COL5A1	chr9:137533650-137764464	si-CTL	si-circPGR	0.207385	0.570871
COL9A2	chr1:40766162-40782939	si-CTL	si-circPGR	8.80582	19.7387
COMMD10	chr5:115420672-115628987	si-CTL	si-circPGR	44.9293	68.6995
COMMD8	chr4:47452805-47465747	si-CTL	si-circPGR	23.2259	47.4246
COPS8	chr2:237994083-238007489	si-CTL	si-circPGR	14.4745	22.3861
COPZ2	chr17:46103532-46115168	si-CTL	si-circPGR	2.25093	6.27445
COQ10A	chr12:56660641-56664750	si-CTL	si-circPGR	4.14864	7.06231
COQ4	chr9:131071378-131096351	si-CTL	si-circPGR	20.4149	31.7815
COQ8B	chr19:41197433-41222790	si-CTL	si-circPGR	8.1927	12.4598
CORO1A	chr16:30194730-30200575	si-CTL	si-circPGR	3.58153	5.87524
COX15	chr10:101419133-101515894	si-CTL	si-circPGR	9.30796	16.0011
COX20	chr1:244998607-245008365	si-CTL	si-circPGR	10.1311	16.4242
CPAMD8	chr19:17003757-17137625	si-CTL	si-circPGR	0.998272	3.6269
CPE	chr4:166300093-166419699	si-CTL	si-circPGR	7.26395	33.0872
CPLX1	chr4:778744-819945	si-CTL	si-circPGR	0.308049	1.21598
CPNE1	chr20:34213952-34252878	si-CTL	si-circPGR	26.0271	41.5253
CPT1C	chr19:50194364-50216988	si-CTL	si-circPGR	3.37529	7.48657
CREB3	chr9:35697333-35749233	si-CTL	si-circPGR	13.3221	35.9961
CRIP1	chr14:105953256-105955124	si-CTL	si-circPGR	0.933786	3.69449
CRYM	chr16:21269838-21329912	si-CTL	si-circPGR	0.161018	0.60498
CRYZ	chr1:75171171-75232360	si-CTL	si-circPGR	26.084	46.7551
CSGALNACT1	chr8:19261671-19615540	si-CTL	si-circPGR	0.194666	0.718511
CSK	chr15:75074424-75095539	si-CTL	si-circPGR	8.20402	19.3356
CSNK2A2	chr16:58191806-58231824	si-CTL	si-circPGR	1.98629	3.32486
CST6	chr11:65779461-65780976	si-CTL	si-circPGR	0	1.17752
CTH	chr1:70876900-70905534	si-CTL	si-circPGR	0.715134	1.28939
CTIF	chr18:46065426-46389586	si-CTL	si-circPGR	1.33133	2.62287
CTRL	chr16:67927174-67965778	si-CTL	si-circPGR	0.721837	1.57505
CTSH	chr15:79214091-79237440	si-CTL	si-circPGR	49.6607	82.7656
CTTN	chr11:70244611-70282690	si-CTL	si-circPGR	58.9066	104.841
CUL7	chr6:43005354-43021683	si-CTL	si-circPGR	5.76512	12.9708
CUL9	chr6:43149921-43192325	si-CTL	si-circPGR	3.76367	6.82121
CUTA	chr6_ssto_hap7:4864564-4866311	si-CTL	si-circPGR	2.2941	3.59993
CUTC	chr10:101419133-101515894	si-CTL	si-circPGR	18.1813	32.0017
CXCL8	chr4:74606222-74609433	si-CTL	si-circPGR	0.146544	0.628789
CXXC4	chr4:105389462-105618749	si-CTL	si-circPGR	0.398434	1.26199
CYB5R1	chr1:202931000-202936404	si-CTL	si-circPGR	90.2095	140.618
CYCS	chr7:25158269-25164980	si-CTL	si-circPGR	40.0056	63.2651
CYHR1	chr8:145674964-145691031	si-CTL	si-circPGR	36.0306	67.6
CYP24A1	chr20:52769987-52790516	si-CTL	si-circPGR	0.997987	4.96648
CYP27B1	chr12:58156116-58160976	si-CTL	si-circPGR	0.501789	1.09894
CYP4B1	chr1:47264669-47285021	si-CTL	si-circPGR	4.06994	14.2073
CYR61	chr1:86046443-86049648	si-CTL	si-circPGR	0.610434	1.28331
DAAM1	chr14:59655380-59838123	si-CTL	si-circPGR	7.33058	11.3264
DACT3	chr19:47150820-47220384	si-CTL	si-circPGR	0.33868	0.833823
DAG1	chr3:49506135-49573051	si-CTL	si-circPGR	19.6463	30.0269
DBN1	chr5:176883613-176900694	si-CTL	si-circPGR	30.999	52.9471
DCAF8	chr1:160185504-160232568	si-CTL	si-circPGR	18.7451	28.8109
DCDC2	chr6:24171982-24383520	si-CTL	si-circPGR	3.70416	6.16425
DCP2	chr5:112312406-112824527	si-CTL	si-circPGR	35.7892	81.154
DCUN1D3	chr16:20866246-20936331	si-CTL	si-circPGR	4.36382	6.76929
DDAH2	chr6_ssto_hap7:3025630-3028859	si-CTL	si-circPGR	0.423777	0.74989
DDHD1	chr14:53503457-53620046	si-CTL	si-circPGR	1.17941	2.2624
DDIT3	chr12:57853917-57914300	si-CTL	si-circPGR	6.41258	10.885
DDX23	chr12:49223538-49245957	si-CTL	si-circPGR	44.3542	73.8806
DDX24	chr14:94517267-94547558	si-CTL	si-circPGR	55.2114	92.5378
DDX58	chr9:32455299-32526322	si-CTL	si-circPGR	2.12381	3.81658
DDX60L	chr4:169277885-169401665	si-CTL	si-circPGR	0.662875	1.45888
DENND4A	chr15:65903742-66084631	si-CTL	si-circPGR	2.3064	3.52859
DENND5A	chr11:9160374-9286873	si-CTL	si-circPGR	3.06654	4.94069
DENND6B	chr22:50750391-50765489	si-CTL	si-circPGR	0.76016	1.30064
DENR	chr12:123237367-123255611	si-CTL	si-circPGR	19.1668	37.4003
DEXI	chr16:11022747-11036257	si-CTL	si-circPGR	18.2815	30.3684
DGAT2	chr11:75479777-75512581	si-CTL	si-circPGR	4.40155	8.34622
DGCR6	chr22:18893735-18899601	si-CTL	si-circPGR	2.98239	7.70419
DGCR6L	chr22:20301760-20307628	si-CTL	si-circPGR	44.1484	68.0287
DGUOK	chr2:74153952-74208566	si-CTL	si-circPGR	71.4137	114.221
DHRS11	chr17:34948225-34957233	si-CTL	si-circPGR	2.04906	3.30091
DHRS3	chr1:12627938-12677737	si-CTL	si-circPGR	3.94925	6.98177
DHX37	chr12:125431369-125473667	si-CTL	si-circPGR	4.51932	7.23293
DHX58	chr17:40253421-40264751	si-CTL	si-circPGR	0.518241	1.35338
DIAPH2	chrX:95939661-96855597	si-CTL	si-circPGR	1.05919	1.96902
DIO1	chr1:54359859-54376759	si-CTL	si-circPGR	0.457617	2.20964
DIO2	chr14:80663867-80921810	si-CTL	si-circPGR	0.0306704	1.04616
DIP2C	chr10:320129-735608	si-CTL	si-circPGR	5.94103	17.1844
DISP3	chr1:11539294-11597640	si-CTL	si-circPGR	0.525495	0.844709
DLG2	chr11:83166055-85339381	si-CTL	si-circPGR	0.485268	0.884132
DLG5	chr10:79550548-79686348	si-CTL	si-circPGR	10.1369	20.1056
DLK1	chr14:101193201-101204561	si-CTL	si-circPGR	0.472408	1.57919
DMAC1	chr9:7796490-7799806	si-CTL	si-circPGR	7.49694	11.3264
DMC1	chr22:38914953-38966201	si-CTL	si-circPGR	1.87371	4.54808
DMKN	chr19:35988118-36004560	si-CTL	si-circPGR	13.9137	30.3116
DMRTA1	chr9:22446839-22452472	si-CTL	si-circPGR	1.17242	2.18714
DNAJB2	chr2:220144039-220151622	si-CTL	si-circPGR	24.2218	38.7322
DNAJC12	chr10:69556426-69597937	si-CTL	si-circPGR	3.37905	6.12662
DNAJC28	chr21:34860361-34864030	si-CTL	si-circPGR	0.566855	1.4438
DNAJC30	chr7:73095247-73097781	si-CTL	si-circPGR	4.15146	6.82725
DNAJC6	chr1:65730376-65881552	si-CTL	si-circPGR	0.604202	1.51827
DNASE1L2	chr16:2286467-2288712	si-CTL	si-circPGR	0.517172	1.47389
DOK3	chr5:176928905-176937427	si-CTL	si-circPGR	0.278901	0.898636
DOT1L	chr19:2164147-2236352	si-CTL	si-circPGR	1.20115	1.84878
DPAGT1	chr11:118967212-118972785	si-CTL	si-circPGR	14.9689	27.0393
DPH3	chr3:16298567-16306496	si-CTL	si-circPGR	3.53468	6.44831
DPH5	chr1:101455179-101491362	si-CTL	si-circPGR	3.62539	6.94595
DPM3	chr1:155112366-155112996	si-CTL	si-circPGR	66.4066	101.691
DRD1	chr5:174867040-174871221	si-CTL	si-circPGR	3.12404	6.89452
DRD2	chr11:113280316-113346001	si-CTL	si-circPGR	0.393335	0.739991
DROSHA	chr5:31400601-31532282	si-CTL	si-circPGR	2.1039	3.19272
DSCAM	chr21:41382925-42219065	si-CTL	si-circPGR	2.85902	4.5197
DSCR3	chr21:38595720-38640409	si-CTL	si-circPGR	10.2557	23.6402
DUS1L	chr17:80009740-80023697	si-CTL	si-circPGR	24.6063	40.618
DUSP1	chr5:172195092-172198203	si-CTL	si-circPGR	7.37322	13.5827
DUSP16	chr12:12626215-12715448	si-CTL	si-circPGR	5.53222	11.8148
DUSP19	chr2:183943286-183964722	si-CTL	si-circPGR	0.566439	1.3191
DUSP28	chr2:241418838-241503431	si-CTL	si-circPGR	0.171391	0.729874
DUSP4	chr8:29190578-29208267	si-CTL	si-circPGR	3.818	20.5658
DYNLT3	chrX:37698088-37706889	si-CTL	si-circPGR	6.75788	12.4677
DYRK3	chr1:206808880-206822542	si-CTL	si-circPGR	1.27787	3.17356
DYRK4	chr12:4699237-4723054	si-CTL	si-circPGR	9.64679	14.8638
DZANK1	chr20:18364010-18447829	si-CTL	si-circPGR	0.406072	0.995697
EAPP	chr14:34985134-35008943	si-CTL	si-circPGR	29.8817	50.6401
ECI1	chr16:2289872-2301602	si-CTL	si-circPGR	48.5236	74.3258
EDIL3	chr5:83236413-83680685	si-CTL	si-circPGR	0.516865	1.1679
EDN1	chr6:12290528-12297427	si-CTL	si-circPGR	8.00161	14.3922
EDN2	chr1:41944445-41950354	si-CTL	si-circPGR	0.790277	2.97519
EEA1	chr12:93166284-93323107	si-CTL	si-circPGR	2.86736	4.30772
EEF1A2	chr20:62119364-62130668	si-CTL	si-circPGR	111.73	173.781
EEF1AKMT3	chr12:58166382-58176324	si-CTL	si-circPGR	2.40849	5.50943
EFNB2	chr13:107142078-107187388	si-CTL	si-circPGR	3.63207	6.54553
EFNB3	chr17:7608519-7614693	si-CTL	si-circPGR	2.01783	3.80266
EHD2	chr19:48216600-48246391	si-CTL	si-circPGR	0.350023	1.12637
EID1	chr15:49115933-49255641	si-CTL	si-circPGR	80.4239	124.464
EID2B	chr19:40022172-40023507	si-CTL	si-circPGR	2.23339	5.08103
EIF3B	chr7:2394473-2420377	si-CTL	si-circPGR	157.741	237.132
EIF3F	chr11:8008866-8017719	si-CTL	si-circPGR	95.3824	158.495
EIPR1	chr2:3192694-3381703	si-CTL	si-circPGR	27.4654	44.6379
ELF5	chr11:34500341-34535347	si-CTL	si-circPGR	7.41542	27.7879
ELK4	chr1:205577070-205602000	si-CTL	si-circPGR	4.69002	10.1405
ELL3	chr15:44038589-44094769	si-CTL	si-circPGR	4.83941	7.92969
ELMO3	chr16:67233027-67237927	si-CTL	si-circPGR	8.30364	22.6001
ELOVL4	chr6:80624528-80657315	si-CTL	si-circPGR	4.47411	7.18525
ELP3	chr8:27947747-28048669	si-CTL	si-circPGR	8.35422	13.7005
ELP5	chr17:7146905-7166512	si-CTL	si-circPGR	18.403	28.4952
EMC6	chr17:3539761-3599698	si-CTL	si-circPGR	22.9813	55.9527
EMILIN1	chr2:27301434-27309265	si-CTL	si-circPGR	0.205916	0.70362
EML6	chr2:54952148-55199156	si-CTL	si-circPGR	0.76819	1.27751
ENO3	chr17:4854383-4860426	si-CTL	si-circPGR	0.704663	1.80471
ENPEP	chr4:111397228-111484493	si-CTL	si-circPGR	1.68209	2.82466
ENPP5	chr6:46126918-46138747	si-CTL	si-circPGR	3.85324	8.17486
ENSA	chr1:150594598-150602098	si-CTL	si-circPGR	139.05	315.492
ENTPD1	chr10:97471535-97849992	si-CTL	si-circPGR	5.6387	9.34803
EPAS1	chr2:46524540-46613842	si-CTL	si-circPGR	0.229117	0.973735
EPDR1	chr7:37960162-37991542	si-CTL	si-circPGR	2.52593	12.1853
EPHX4	chr1:92495532-92529093	si-CTL	si-circPGR	2.16417	4.17269
EPN1	chr19:56186560-56207133	si-CTL	si-circPGR	6.39374	15.2684
EPPK1	chr8:144939491-144952632	si-CTL	si-circPGR	10.3567	19.0309
ERBB4	chr2:212240441-213403352	si-CTL	si-circPGR	0.657273	1.00813
ERCC5	chr13:103436630-103528351	si-CTL	si-circPGR	4.02558	6.2153
ERICH2	chr2:171556877-171655481	si-CTL	si-circPGR	0.79092	1.60684
ERLIN2	chr8:37592278-37615319	si-CTL	si-circPGR	11.0125	21.944
ERRFI1	chr1:8071778-8086393	si-CTL	si-circPGR	19.3041	32.0828
ETAA1	chr2:67624441-67637533	si-CTL	si-circPGR	2.62592	4.6982
ETFB	chr19:51848408-51869672	si-CTL	si-circPGR	78.2671	117.819
ETFBKMT	chr12:31800093-31822016	si-CTL	si-circPGR	0.635747	1.17926
ETFRF1	chr12:25348149-25403865	si-CTL	si-circPGR	8.35082	16.539
ETS2	chr21:40177230-40196878	si-CTL	si-circPGR	3.94865	7.99048
ETV6	chr12:11802787-12048325	si-CTL	si-circPGR	0.496254	0.807422
EVA1C	chr21:33783999-33887710	si-CTL	si-circPGR	0.378101	0.818069
EVI5L	chr19:7895160-7929862	si-CTL	si-circPGR	1.69459	4.74008
EVPL	chr17:74002925-74023533	si-CTL	si-circPGR	5.02223	10.4509
EXD3	chr9:140201345-140317714	si-CTL	si-circPGR	3.20461	7.96036
EXOC5	chr14:57669193-57756797	si-CTL	si-circPGR	14.5279	23.5996
FAAH2	chrX:57313109-57515629	si-CTL	si-circPGR	1.62537	3.68432
FAH	chr15:80445232-80478924	si-CTL	si-circPGR	15.3042	23.8182
FAHD1	chr16:1877224-1922179	si-CTL	si-circPGR	45.2963	84.509
FAHD2A	chr2:96068447-96078879	si-CTL	si-circPGR	13.3661	20.6513
FAIM2	chr12:50260678-50297760	si-CTL	si-circPGR	0.254545	0.775139
FAM102B	chr1:109102970-109181949	si-CTL	si-circPGR	65.7268	223.507
FAM107B	chr10:14560555-14816896	si-CTL	si-circPGR	36.5013	129.198
FAM117A	chr17:47787686-47841518	si-CTL	si-circPGR	4.10584	6.48188
FAM122A	chr9:71320329-71624092	si-CTL	si-circPGR	1.21509	2.31989
FAM156B	chrX:52976463-53024651	si-CTL	si-circPGR	0.272344	0.850525
FAM173B	chr5:10225619-10250021	si-CTL	si-circPGR	5.83732	10.3011
FAM189B	chr1:155216995-155225274	si-CTL	si-circPGR	1.91626	3.96189
FAM198B	chr4:159045731-159124029	si-CTL	si-circPGR	0.829529	1.2567
FAM199X	chrX:103411155-103440582	si-CTL	si-circPGR	23.9359	36.7899
FAM200A	chr7:99143922-99149757	si-CTL	si-circPGR	0.566589	0.957788
FAM212A	chr3:49840686-49842463	si-CTL	si-circPGR	0.152082	0.574686
FAM213A	chr10:82167584-82192753	si-CTL	si-circPGR	112.621	227.75
FAM216A	chr12:110890290-110928192	si-CTL	si-circPGR	17.0813	31.4738
FAM218A	chr4:165875597-165898818	si-CTL	si-circPGR	0.471501	1.20682
FAM222B	chr17:27082995-27169857	si-CTL	si-circPGR	0.523638	0.8063
FAM25A	chr10:88780045-88784487	si-CTL	si-circPGR	13.845	41.4582
FAM32A	chr19:16296211-16302857	si-CTL	si-circPGR	50.8422	102.284
FAM35A	chr10:88854921-88951240	si-CTL	si-circPGR	18.9645	40.0298
FAM3A	chrX:153734489-153744566	si-CTL	si-circPGR	14.9647	29.7748
FAM3C	chr7:120988904-121036422	si-CTL	si-circPGR	16.4996	30.7505
FAM46A	chr6:82455446-82462428	si-CTL	si-circPGR	4.64913	11.5333
FAM46B	chr1:27331510-27339333	si-CTL	si-circPGR	9.92479	18.6027
FAM46C	chr1:118148603-118171011	si-CTL	si-circPGR	1.70797	3.62742
FAM78A	chr9:134133464-134151906	si-CTL	si-circPGR	0.917482	1.70775
FAM83A	chr8:124191286-124222319	si-CTL	si-circPGR	3.18565	5.42172
FAM86B1	chr8:12039612-12060035	si-CTL	si-circPGR	0.46079	0.744466
FBF1	chr17:73905654-73934313	si-CTL	si-circPGR	0.44739	0.679943
FBXL15	chr10:104162373-104182893	si-CTL	si-circPGR	4.81429	8.76519
FBXL22	chr15:63796709-63894620	si-CTL	si-circPGR	0.216702	1.12442
FBXO48	chr2:68689504-68694449	si-CTL	si-circPGR	2.74479	5.92559
FCHO1	chr19:17858526-17899377	si-CTL	si-circPGR	3.42698	5.5717
FDPS	chr1:155278538-155300909	si-CTL	si-circPGR	93.6998	155.735
FDXACB1	chr11:111744779-111754797	si-CTL	si-circPGR	1.22499	2.53273
FGD3	chr9:95709600-95798518	si-CTL	si-circPGR	2.36995	5.86994
FGF18	chr5:170846666-170884630	si-CTL	si-circPGR	0.271661	0.582577
FGFR2	chr10:123237843-123357972	si-CTL	si-circPGR	0.831221	6.11383
FHIT	chr3:59733003-61237135	si-CTL	si-circPGR	0.377218	1.45286
FHL2	chr2:105977282-106055230	si-CTL	si-circPGR	0.29367	0.814016
FHL3	chr1:38462441-38471187	si-CTL	si-circPGR	0.331315	0.710012
FHOD1	chr16:67263291-67281425	si-CTL	si-circPGR	4.08228	7.0295
FIBP	chr11:65647283-65656010	si-CTL	si-circPGR	61.666	107.706
FICD	chr12:108909050-108913380	si-CTL	si-circPGR	2.58812	4.28942
FIS1	chr7:100882892-100888371	si-CTL	si-circPGR	298.342	464.898
FKBP10	chr17:39968961-39979469	si-CTL	si-circPGR	45.5416	96.5412
FKBP11	chr12:49315741-49319330	si-CTL	si-circPGR	13.1322	28.0676
FKBP14	chr7:30050198-30066417	si-CTL	si-circPGR	1.21763	2.74779
FKRP	chr19:47222767-47261832	si-CTL	si-circPGR	2.41427	3.95226
FLT3LG	chr19:49977465-49989488	si-CTL	si-circPGR	0	1.73514
FMC1	chr7:139025104-139112272	si-CTL	si-circPGR	12.0393	30.058
FMO4	chr1:171283321-171311223	si-CTL	si-circPGR	0.824181	1.36758
FNDC10	chr1:1533387-1542590	si-CTL	si-circPGR	5.41728	8.94897
FOPNL	chr16:15959575-15982506	si-CTL	si-circPGR	20.2028	37.0211
FOXN3	chr14:89622515-90085494	si-CTL	si-circPGR	1.79195	3.24294
FOXO4	chrX:70315998-70323384	si-CTL	si-circPGR	1.16731	3.10066
FOXP4	chr6:41491632-41570122	si-CTL	si-circPGR	0.385233	0.871081
FOXRED1	chr11:126138934-126148027	si-CTL	si-circPGR	11.1774	19.2773
FRAT2	chr10:99092253-99094458	si-CTL	si-circPGR	46.9728	77.1613
FRK	chr6:116262692-116381921	si-CTL	si-circPGR	0.99459	1.5665
FRMD3	chr9:85857904-86153348	si-CTL	si-circPGR	1.06617	2.30773
FRMD5	chr15:44162958-44487492	si-CTL	si-circPGR	0.761967	1.19192
FSD1	chr19:4304590-4323843	si-CTL	si-circPGR	6.18167	9.56586
FSTL1	chr3:120113060-120169918	si-CTL	si-circPGR	0.356478	0.813637
FSTL3	chr19:676388-683392	si-CTL	si-circPGR	3.47893	7.07204
FTO	chr16:53737874-54148379	si-CTL	si-circPGR	3.02577	7.66792
FUT9	chr6:96463844-96663488	si-CTL	si-circPGR	1.7231	4.37862
FXN	chr9:71650478-71715094	si-CTL	si-circPGR	0.46489	0.762084
FXYD5	chr19:35645624-35660788	si-CTL	si-circPGR	1.42002	2.26083
FYN	chr6:111981534-112194655	si-CTL	si-circPGR	0.295768	0.833898
FZD7	chr2:202899309-202903160	si-CTL	si-circPGR	0.602692	1.12527
G3BP2	chr4:76567952-76598667	si-CTL	si-circPGR	23.4157	40.07
GALK2	chr15:49447955-49913128	si-CTL	si-circPGR	9.43903	15.1825
GALNT14	chr2:31133330-31361592	si-CTL	si-circPGR	7.04838	12.3317
GANAB	chr11:62392297-62414198	si-CTL	si-circPGR	21.0906	56.9857
GANC	chr15:42565855-42645864	si-CTL	si-circPGR	1.17901	2.01571
GAS6	chr13:114518582-114567076	si-CTL	si-circPGR	1.83279	3.05569
GATB	chr4:152591808-152682175	si-CTL	si-circPGR	6.03626	9.69879
GATM	chr15:45653321-45694515	si-CTL	si-circPGR	0.254164	0.803875
GBA	chr1:155204238-155214653	si-CTL	si-circPGR	16.7601	29.1838
GDAP1	chr8:75262617-75279335	si-CTL	si-circPGR	5.01226	8.58655
GDPD5	chr11:75145684-75236618	si-CTL	si-circPGR	3.40346	7.72577
GEM	chr8:95261484-95274547	si-CTL	si-circPGR	1.09885	4.03735
GHITM	chr10:85899184-85913311	si-CTL	si-circPGR	242.558	380.995
GJC3	chr7:99520891-99527243	si-CTL	si-circPGR	0.184844	0.708121
GK	chrX:30671475-30749577	si-CTL	si-circPGR	1.15002	1.91118
GLB1L	chr2:220094478-220110151	si-CTL	si-circPGR	0.789266	1.56208
GLE1	chr9:131102838-131424415	si-CTL	si-circPGR	17.9615	36.2143
GLRX	chr5:95149552-95158577	si-CTL	si-circPGR	2.92304	10.6709
GLS	chr2:191745546-191830270	si-CTL	si-circPGR	24.1892	39.4451
GLTPD2	chr17:4692253-4693884	si-CTL	si-circPGR	1.33191	2.6346
GLYCTK	chr3:52321835-52329272	si-CTL	si-circPGR	0.693136	1.77123
GMDS	chr6:1624034-2245868	si-CTL	si-circPGR	3.22863	6.20031
GMPR2	chr14:24701627-24708447	si-CTL	si-circPGR	25.6827	56.1114
GNA14	chr9:80037994-80263232	si-CTL	si-circPGR	0.294038	0.517241
GNGT1	chr7:93535819-93540577	si-CTL	si-circPGR	0.311469	0.80241
GNPDA1	chr5:141380233-141392620	si-CTL	si-circPGR	19.6651	31.5542
GOLGA2	chr9:131018107-131051268	si-CTL	si-circPGR	7.80909	20.0697
GOLGA3	chr12:133345494-133405426	si-CTL	si-circPGR	10.9122	24.4889
GPAA1	chr8:145137523-145141119	si-CTL	si-circPGR	32.3919	71.9665
GPC5	chr13:92050872-93519487	si-CTL	si-circPGR	0.635528	2.21251
GPR158	chr10:25401986-25891157	si-CTL	si-circPGR	1.70991	3.33683
GPR162	chr12:6930962-6936583	si-CTL	si-circPGR	0.531623	1.34604
GPR37L1	chr1:202091968-202113871	si-CTL	si-circPGR	0.728371	1.1111
GPR87	chr3:150804584-151176497	si-CTL	si-circPGR	1.12181	2.91679
GPRIN3	chr4:90165428-90229161	si-CTL	si-circPGR	0.0223446	0.949549
GPX2	chr14:65381078-65569413	si-CTL	si-circPGR	1.09078	1.97581
GRAMD1B	chr11:123380586-123498479	si-CTL	si-circPGR	0.0228192	1.41709
GRAMD2A	chr15:72452146-72490136	si-CTL	si-circPGR	1.36116	4.71598
GRB10	chr7:50657759-50861159	si-CTL	si-circPGR	0.353528	0.88291
GRIPAP1	chrX:48830130-48858675	si-CTL	si-circPGR	2.8167	6.12355
GRK4	chr4:2965297-3042474	si-CTL	si-circPGR	1.21608	1.82821
GRK5	chr10:120967196-121215131	si-CTL	si-circPGR	1.1079	2.41779
GSTA4	chr6:52842745-52860178	si-CTL	si-circPGR	3.153	5.16687
GSTT1	chr22:24340594-24401899	si-CTL	si-circPGR	4.58525	11.957
GSTZ1	chr14:77787229-77797940	si-CTL	si-circPGR	61.6969	98.8623
GTF2E1	chr3:120461557-120501916	si-CTL	si-circPGR	31.6466	52.12
GTF2H1	chr11:18343815-18388590	si-CTL	si-circPGR	14.417	22.086
GTF2H2C	chr5:68856031-68888355	si-CTL	si-circPGR	0.05028	1.0463
GTF2H3	chr12:124105569-124147151	si-CTL	si-circPGR	12.8591	20.7886
GTF3A	chr13:27998680-28024739	si-CTL	si-circPGR	95.9444	197.041
GTPBP3	chr19:17445790-17453540	si-CTL	si-circPGR	6.13967	9.72566
GTPBP4	chr10:1034348-1063708	si-CTL	si-circPGR	58.4913	88.2349
GULP1	chr2:189156395-189460652	si-CTL	si-circPGR	3.2394	8.88719
GVQW3	chr11:76092346-76125665	si-CTL	si-circPGR	0.697566	1.15485
GYS1	chr19:49471381-49496610	si-CTL	si-circPGR	6.10211	9.61934
HABP4	chr9:99212436-99253618	si-CTL	si-circPGR	1.60167	5.92161
HARBI1	chr11:46624855-46638777	si-CTL	si-circPGR	6.65436	10.4312
HBEGF	chr5:139712427-139726188	si-CTL	si-circPGR	0.782856	2.14234
HCFC1R1	chr16:3072620-3077756	si-CTL	si-circPGR	13.4834	38.219
HCST	chr19:36393381-36395173	si-CTL	si-circPGR	0.249123	0.62768
HDDC3	chr15:91473409-91497323	si-CTL	si-circPGR	37.5627	73.4627
HDGFL2	chr19:4472192-4517716	si-CTL	si-circPGR	8.30954	21.038
HDHD3	chr9:116135695-116139289	si-CTL	si-circPGR	22.8816	35.4373
HECW2	chr2:197059093-197458416	si-CTL	si-circPGR	0.935794	1.88322
HERPUD1	chr16:56966001-56977793	si-CTL	si-circPGR	34.8439	53.1961
HEXIM1	chr17:43224683-43229468	si-CTL	si-circPGR	6.82145	14.2997
HEXIM2	chr17:43237540-43248852	si-CTL	si-circPGR	7.22261	12.2024
HFE	chr6:26086517-26095469	si-CTL	si-circPGR	2.62533	5.71108
HGD	chr3:120347014-120401418	si-CTL	si-circPGR	4.74652	10.1092
HIBCH	chr2:191069359-191184771	si-CTL	si-circPGR	11.4226	19.4255
HIVEP3	chr1:41972035-42501596	si-CTL	si-circPGR	1.43146	2.87927
HKR1	chr19:37803738-37855358	si-CTL	si-circPGR	6.0027	10.4375
HMG20B	chr19:3572942-3579081	si-CTL	si-circPGR	67.4678	112.832
HMGCLL1	chr6:55299170-55444012	si-CTL	si-circPGR	0.40412	0.661275
HNMT	chr2:138721807-138773934	si-CTL	si-circPGR	1.1434	2.39848
HNRNPDL	chr4:83343716-83351378	si-CTL	si-circPGR	48.7093	91.9443
HOGA1	chr10:99344101-99372555	si-CTL	si-circPGR	0.204567	0.865316
HOMER2	chr15:83517728-83621476	si-CTL	si-circPGR	10.1819	19.217
HOOK2	chr19:12873816-12886434	si-CTL	si-circPGR	40.1995	66.6655
HOPX	chr4:57514153-57547872	si-CTL	si-circPGR	3.2085	24.1169
HOXC6	chr12:54410635-54449814	si-CTL	si-circPGR	0.326331	0.916566
HPDL	chr1:45792544-45794346	si-CTL	si-circPGR	8.66408	14.464
HPS3	chr3:148847370-148939832	si-CTL	si-circPGR	74.0073	125.6
HPS4	chr22:26825279-26879829	si-CTL	si-circPGR	5.78882	10.3254
HRASLS2	chr11:63320241-63330855	si-CTL	si-circPGR	0.228728	0.652859
HS1BP3	chr2:20817563-20850864	si-CTL	si-circPGR	5.13956	7.72803
HS2ST1	chr1:87380334-87575681	si-CTL	si-circPGR	10.0865	19.7091
HSD11B1L	chr19:5678424-5688534	si-CTL	si-circPGR	1.35831	2.24493
HSD17B14	chr19:49316273-49339934	si-CTL	si-circPGR	10.4161	15.7241
HSDL2	chr9:115142188-115427591	si-CTL	si-circPGR	11.1843	17.205
HSPD1	chr2:198351307-198418423	si-CTL	si-circPGR	226.892	360.126
HYAL3	chr3:50330258-50336899	si-CTL	si-circPGR	0.262774	1.83419
HYPK	chr15:44038589-44094769	si-CTL	si-circPGR	4.61876	9.68744
IBSP	chr4:88720701-88733601	si-CTL	si-circPGR	0.195241	0.700618
IBTK	chr6:82879703-82957471	si-CTL	si-circPGR	18.6436	28.7936
ICAM5	chr19:10400654-10407454	si-CTL	si-circPGR	0.869987	1.64075
ID1	chr20:30193085-30194317	si-CTL	si-circPGR	473.776	945.306
ID4	chr6:19837600-19842431	si-CTL	si-circPGR	1.25243	5.26806
IDH1	chr2:209100950-209119867	si-CTL	si-circPGR	92.3573	145.939
IDS	chrX:148558520-148586884	si-CTL	si-circPGR	12.7177	21.4145
IER3	chr6_ssto_hap7:2043056-2044644	si-CTL	si-circPGR	1.57431	2.68438
IFI27	chr14:94577078-94583036	si-CTL	si-circPGR	3.56468	5.36397
IFI27L2	chr14:94594117-94595957	si-CTL	si-circPGR	25.2204	44.1608
IFI35	chr17:41158741-41166476	si-CTL	si-circPGR	9.22643	14.7644
IFIT1	chr10:91152302-91166244	si-CTL	si-circPGR	2.32674	5.92755
IFIT2	chr10:91061705-91069033	si-CTL	si-circPGR	1.58021	3.21436
IFT27	chr22:37099920-37172177	si-CTL	si-circPGR	8.36076	21.3245
IFT52	chr20:42219252-42275936	si-CTL	si-circPGR	8.2111	18.8678
IFT57	chr3:107879658-107941417	si-CTL	si-circPGR	7.09677	17.7434
IFT74	chr9:26903367-27066132	si-CTL	si-circPGR	2.60761	3.98229
IFT80	chr3:159943422-160203535	si-CTL	si-circPGR	5.05944	7.65327
IGFBP3	chr7:45951843-45960871	si-CTL	si-circPGR	0.341111	1.37802
IGFBP5	chr2:217536827-217560272	si-CTL	si-circPGR	19.9355	41.5307
IGSF11	chr3:118619478-118864915	si-CTL	si-circPGR	0.2429	0.506287
IKBIP	chr12:99007181-99038829	si-CTL	si-circPGR	7.07685	12.1932
IKBKE	chr1:206643585-206670223	si-CTL	si-circPGR	3.65117	10.6324
IKZF2	chr2:213864410-214016333	si-CTL	si-circPGR	0.879703	1.52582
IL11RA	chr9:34652181-34662689	si-CTL	si-circPGR	0.601249	1.84703
IL1R1	chr2:102686835-102796334	si-CTL	si-circPGR	1.88363	6.04155
IL1RAPL2	chrX:103810995-105011822	si-CTL	si-circPGR	0.324801	2.49999
IL20RB	chr3:136676706-136729926	si-CTL	si-circPGR	0.438159	1.40171
ILDR1	chr3:121706169-121741127	si-CTL	si-circPGR	1.66283	2.86764
IMMP1L	chr11:31391376-31531175	si-CTL	si-circPGR	6.75007	12.1362
IMMP2L	chr7:110303105-111202573	si-CTL	si-circPGR	3.93685	7.06491
INPP5A	chr10:134351282-134596984	si-CTL	si-circPGR	8.60393	14.0901
INSIG1	chr7:155089481-155101945	si-CTL	si-circPGR	166.179	283.944
INTS10	chr8:19674659-19709594	si-CTL	si-circPGR	19.7545	32.5163
IQCD	chr12:113633245-113658899	si-CTL	si-circPGR	0.581401	1.05491
IQCJ-SCHIP1	chr3:158787040-159615155	si-CTL	si-circPGR	1.42059	2.72156
IQGAP2	chr5:75699079-76003957	si-CTL	si-circPGR	0.0949909	0.631354
IQSEC2	chrX:53262057-53350522	si-CTL	si-circPGR	1.13013	1.87077
IRX3	chr16:54317211-54320378	si-CTL	si-circPGR	49.6807	83.6213
ISCA1	chr9:88879462-88897490	si-CTL	si-circPGR	21.0023	42.1756
ISL2	chr15:76629064-76634816	si-CTL	si-circPGR	0.996218	1.85952
ISPD	chr7:16127151-16460947	si-CTL	si-circPGR	0.28493	0.534848
ISY1	chr3:128806411-128880073	si-CTL	si-circPGR	11.4373	22.4396
ITGB5	chr3:124480794-124620258	si-CTL	si-circPGR	88.3171	142.16
ITGB6	chr2:160956176-161056824	si-CTL	si-circPGR	2.09449	4.97127
ITPA	chr20:3189513-3219887	si-CTL	si-circPGR	42.6715	64.2284
ITPR1	chr3:4535031-4889524	si-CTL	si-circPGR	1.51456	4.51536
ITPRIPL2	chr16:19125253-19132952	si-CTL	si-circPGR	13.7028	22.6346
IVL	chr1:152881020-152884362	si-CTL	si-circPGR	0.140756	0.683482
IZUMO4	chr19:2096867-2099583	si-CTL	si-circPGR	0.616273	1.53454
JARID2	chr6:15246205-15522273	si-CTL	si-circPGR	4.24255	8.15264
JMY	chr5:78531924-78623038	si-CTL	si-circPGR	4.62649	7.15077
JOSD2	chr19:51009253-51014612	si-CTL	si-circPGR	17.6403	31.9246
JPH2	chr20:42740336-42816218	si-CTL	si-circPGR	0.215287	0.78507
KARS	chr16:75661621-75681585	si-CTL	si-circPGR	180.908	288.47
KAT14	chr20:18118498-18169031	si-CTL	si-circPGR	6.27903	11.0932
KCNJ8	chr12:21917888-21927755	si-CTL	si-circPGR	1.10025	3.65061
KCNK12	chr2:47747914-47797470	si-CTL	si-circPGR	31.7988	152.387
KCNK15	chr20:43340502-43438979	si-CTL	si-circPGR	7.66564	24.4016
KCNK2	chr1:215178884-215410436	si-CTL	si-circPGR	1.76014	3.32883
KCNK3	chr2:26915580-26954066	si-CTL	si-circPGR	0.172331	1.25802
KCNS3	chr2:18059113-18114225	si-CTL	si-circPGR	2.24277	3.87451
KCTD17	chr22:37447775-37459430	si-CTL	si-circPGR	6.46052	12.4588
KCTD20	chr6:36358328-36458920	si-CTL	si-circPGR	27.2319	40.9288
KIAA1217	chr10:23983674-24836777	si-CTL	si-circPGR	1.52907	3.0338
KIAA1324	chr1:109656584-109749403	si-CTL	si-circPGR	9.1345	19.793
KIF12	chr9:116853917-116861337	si-CTL	si-circPGR	0.206708	0.750086
KIF1C	chr17:4901242-4931694	si-CTL	si-circPGR	11.359	35.2599
KIF3C	chr2:26149454-26205443	si-CTL	si-circPGR	0.61087	1.98678
KIF5C	chr2:149632791-149883273	si-CTL	si-circPGR	1.28424	2.58435
KIF9	chr3:47205859-47388306	si-CTL	si-circPGR	0.409819	0.818871
KLB	chr4:39408472-39453153	si-CTL	si-circPGR	0.363544	0.78587
KLC2	chr11:66024764-66035332	si-CTL	si-circPGR	6.85036	11.3596
KLF4	chr9:110247132-110252001	si-CTL	si-circPGR	3.17535	6.12842
KLHDC3	chr6:42952236-42989036	si-CTL	si-circPGR	80.4252	174.594
KPNA5	chr6:117002366-117063030	si-CTL	si-circPGR	2.6665	4.95807
KRBA2	chr17:8271970-8280029	si-CTL	si-circPGR	1.57697	4.81749
KRT15	chr17:39669996-39675270	si-CTL	si-circPGR	0.583923	2.0921
KRT16	chr17:39766030-39769079	si-CTL	si-circPGR	0.142493	3.03085
KRT20	chr17:39032140-39041495	si-CTL	si-circPGR	0.412267	0.75302
KRT32	chr17:39615764-39623638	si-CTL	si-circPGR	0.299913	0.61757
KRT7	chr12:52626953-52642709	si-CTL	si-circPGR	10.486	21.4407
KRT80	chr12:52562779-52585784	si-CTL	si-circPGR	19.338	48.4264
KRT81	chr12:52668428-52702947	si-CTL	si-circPGR	7.1587	46.7416
KRT83	chr12:52708084-52715182	si-CTL	si-circPGR	1.08887	5.59258
KRT86	chr12:52668428-52702947	si-CTL	si-circPGR	4.32001	30.5582
L1CAM	chrX:153126968-153154427	si-CTL	si-circPGR	2.0034	4.46247
LACTB	chr15:63413998-63434264	si-CTL	si-circPGR	13.5661	21.3476
LAD1	chr1:201349965-201368669	si-CTL	si-circPGR	23.8233	44.6049
LAMB2	chr3:49158546-49170599	si-CTL	si-circPGR	13.423	20.9578
LAMB3	chr1:209788217-209825820	si-CTL	si-circPGR	0.308393	0.607949
LAMC1	chr1:182992594-183114727	si-CTL	si-circPGR	11.1598	17.2898
LAMTOR4	chr7:99746521-99751835	si-CTL	si-circPGR	183.992	421.428
LAP3	chr4:17578926-17609590	si-CTL	si-circPGR	36.6328	84.6752
LAS1L	chrX:64732461-64754686	si-CTL	si-circPGR	6.51429	10.1035
LBHD1	chr11:62430288-62441162	si-CTL	si-circPGR	1.21757	3.13765
LBX2	chr2:74724643-74734821	si-CTL	si-circPGR	0.602781	1.00687
LDHD	chr16:75145757-75150670	si-CTL	si-circPGR	7.08789	14.6215
LDLRAD4	chr18:13218728-13652753	si-CTL	si-circPGR	1.90654	4.3195
LDOC1	chrX:140269930-140271399	si-CTL	si-circPGR	3.44879	5.72384
LEKR1	chr3:156544095-156763918	si-CTL	si-circPGR	0.333467	0.788158
LEMD1	chr1:205342379-205391214	si-CTL	si-circPGR	0.30863	1.1706
LEPR	chr1:65886130-66103176	si-CTL	si-circPGR	0.859073	3.65316
LGALS3	chr14:55595934-55612148	si-CTL	si-circPGR	34.3559	76.0189
LGR6	chr1:202163117-202288889	si-CTL	si-circPGR	0	0.80031
LHB	chr19:49496704-49520347	si-CTL	si-circPGR	0.334705	3.62387
LHFPL2	chr5:77781037-77944648	si-CTL	si-circPGR	5.50887	9.39566
LIMCH1	chr4:41361623-41702061	si-CTL	si-circPGR	1.50383	3.03027
LIMK2	chr22:31608249-31676066	si-CTL	si-circPGR	15.9789	24.7829
LINGO3	chr19:2289773-2308156	si-CTL	si-circPGR	0	0.65691
LKAAEAR1	chr20:62711434-62731996	si-CTL	si-circPGR	1.17345	2.76743
LMO1	chr11:8245850-8290182	si-CTL	si-circPGR	1.08212	9.59488
LMTK3	chr19:48988527-49016446	si-CTL	si-circPGR	1.59824	3.47909
LNP1	chr3:100082302-100175170	si-CTL	si-circPGR	0.816595	1.67923
LOC100507507	chr7:143076247-143078118	si-CTL	si-circPGR	0.671305	2.64264
LOC101927572	chr19:36505400-36545664	si-CTL	si-circPGR	1.00187	2.50005
LOC102724951	chr7_gl000195_random:42937-86735	si-CTL	si-circPGR	2.10627	3.43463
LOC150051	chr21:32931557-32932800	si-CTL	si-circPGR	0	0.782285
LONP1	chr19:5691844-5720463	si-CTL	si-circPGR	15.6552	45.0603
LONRF2	chr2:100889752-100939195	si-CTL	si-circPGR	3.4393	6.57535
LPCAT1	chr5:1461537-1524092	si-CTL	si-circPGR	28.6994	53.3329
LPCAT4	chr15:34651088-34659395	si-CTL	si-circPGR	1.44273	2.17234
LPGAT1	chr1:211916798-212027045	si-CTL	si-circPGR	24.3116	40.9947
LRIF1	chr1:111489811-111506566	si-CTL	si-circPGR	9.26041	14.9453
LRP2	chr2:169983618-170219122	si-CTL	si-circPGR	1.08467	4.34791
LRRC15	chr3:194075975-194090472	si-CTL	si-circPGR	1.7602	10.0777
LRRC23	chr12:7013896-7023406	si-CTL	si-circPGR	1.20825	1.96933
LRRC45	chr17:79981177-79989027	si-CTL	si-circPGR	18.1938	32.0822
LRRC61	chr7:149578447-150035245	si-CTL	si-circPGR	16.2423	27.0504
LRTOMT	chr11:71709957-71823826	si-CTL	si-circPGR	5.66124	10.0139
LSG1	chr3:194361516-194393206	si-CTL	si-circPGR	24.657	37.8369
LSM10	chr1:36859020-36863560	si-CTL	si-circPGR	14.7092	32.4647
LTA4H	chr12:96394530-96437298	si-CTL	si-circPGR	44.7053	69.5552
LTBP1	chr2:33172368-33624575	si-CTL	si-circPGR	7.2166	20.2517
LTC4S	chr5:179220985-179223513	si-CTL	si-circPGR	0.473735	2.78088
LXN	chr3:158362316-158410360	si-CTL	si-circPGR	62.7037	170.893
LYPD1	chr2:133174146-133429152	si-CTL	si-circPGR	0.716836	2.06485
LYPD6	chr2:150186498-150330659	si-CTL	si-circPGR	0.712768	1.14797
LYPD6B	chr2:149894980-150071772	si-CTL	si-circPGR	6.40436	22.0244
LYRM7	chr5:130506606-130541119	si-CTL	si-circPGR	2.52579	4.08003
LYRM9	chr17:26205339-26220409	si-CTL	si-circPGR	2.15384	3.98685
LYST	chr1:235676124-236047008	si-CTL	si-circPGR	0.403245	0.636688
MACC1	chr7:19958603-20257013	si-CTL	si-circPGR	0.66563	1.39767
MACROD2	chr20:13976145-16033841	si-CTL	si-circPGR	0.275244	1.35966
MAGED1	chrX:51546154-51645450	si-CTL	si-circPGR	14.039	21.1499
MAGED2	chrX:54834031-54842448	si-CTL	si-circPGR	43.385	72.1961
MAGEF1	chr3:184428154-184429836	si-CTL	si-circPGR	40.6867	65.3676
MAGI1	chr3:65339905-66024509	si-CTL	si-circPGR	3.03918	5.16724
MAMDC4	chr9:139746818-139755251	si-CTL	si-circPGR	0.393079	1.42851
MAN2B1	chr19:12757321-12777591	si-CTL	si-circPGR	14.3885	23.8424
MAOA	chrX:43514154-43606071	si-CTL	si-circPGR	0.816123	1.89112
MAP1LC3B2	chr12:116997185-117014398	si-CTL	si-circPGR	0.212266	0.957404
MAP2	chr2:210288770-210598834	si-CTL	si-circPGR	1.08046	8.48367
MAP2K1	chr15:66679210-66790153	si-CTL	si-circPGR	32.6597	52.5968
MAP3K4	chr6:161412758-161538417	si-CTL	si-circPGR	5.27167	9.60381
MAP4K4	chr2:102314164-102511152	si-CTL	si-circPGR	2.37198	3.71534
MAP7D1	chr1:36602169-36646451	si-CTL	si-circPGR	5.65442	8.61422
MAPK12	chr22:50691329-50700239	si-CTL	si-circPGR	6.57413	15.331
MAPK4	chr18:48086483-48258196	si-CTL	si-circPGR	2.37218	6.74583
MAPK6	chr15:52311410-52358462	si-CTL	si-circPGR	83.2359	157.225
MAPKAPK3	chr3:50649292-50686728	si-CTL	si-circPGR	8.267	13.077
MAT2B	chr5:162930069-162946359	si-CTL	si-circPGR	28.4669	44.1397
MATK	chr19:3708334-3987432	si-CTL	si-circPGR	18.8415	31.535
MBD2	chr18:51677970-51751158	si-CTL	si-circPGR	23.31	36.4088
MBD5	chr2:148602085-149271044	si-CTL	si-circPGR	0.732996	1.22076
MBLAC1	chr7:99724316-99726121	si-CTL	si-circPGR	4.21491	7.90827
MCCC1	chr3:182733005-182817375	si-CTL	si-circPGR	21.6043	51.5283
MCOLN2	chr1:85391265-85462805	si-CTL	si-circPGR	1.15017	1.97449
MCRIP1	chr17:79780236-79791170	si-CTL	si-circPGR	22.3766	34.2277
MCRIP2	chr16:691803-699313	si-CTL	si-circPGR	70.26	126.457
MCTP1	chr5:94041241-94620279	si-CTL	si-circPGR	0.473599	0.745657
MEA1	chr6:42952236-42989036	si-CTL	si-circPGR	60.1097	111.363
MECP2	chrX:153287263-153363188	si-CTL	si-circPGR	8.70768	13.1224
MED11	chr17:4634702-4643223	si-CTL	si-circPGR	12.5951	22.6591
MED29	chr19:39881942-39891277	si-CTL	si-circPGR	5.9173	9.42465
MEIG1	chr10:15001353-15030046	si-CTL	si-circPGR	0.321018	0.50298
MESD	chr15:81071683-81282219	si-CTL	si-circPGR	14.6834	27.888
METTL21A	chr2:208394615-208490777	si-CTL	si-circPGR	8.88698	13.4446
METTL27	chr7:73248920-73256855	si-CTL	si-circPGR	0.12177	0.827092
METTL7B	chr12:56075329-56106089	si-CTL	si-circPGR	1.05344	1.5925
MEX3D	chr19:1554667-1568057	si-CTL	si-circPGR	15.1213	23.9172
MFN1	chr3:179065479-179111008	si-CTL	si-circPGR	19.1368	44.7992
MFSD1	chr3:158519714-158547508	si-CTL	si-circPGR	68.244	167.605
MFSD6L	chr17:8700427-8702667	si-CTL	si-circPGR	0.378421	1.01152
MGAT4A	chr2:99235568-99347589	si-CTL	si-circPGR	18.7081	41.2114
MGMT	chr10:131265447-131565884	si-CTL	si-circPGR	48.3427	75.2948
MGP	chr12:15033797-15038996	si-CTL	si-circPGR	0.411185	1.74206
MICALCL	chr11:12308446-12383685	si-CTL	si-circPGR	0.0335475	0.590043
MIDN	chr19:1248551-1259142	si-CTL	si-circPGR	2.40426	3.95601
MKNK2	chr19:2037469-2051243	si-CTL	si-circPGR	14.0823	24.5083
MKRN2OS	chr3:12581279-12586963	si-CTL	si-circPGR	2.09608	5.05556
MLEC	chr12:121124926-121139667	si-CTL	si-circPGR	35.6158	66.3292
MLF1	chr3:158288952-158324249	si-CTL	si-circPGR	9.76697	16.0108
MLYCD	chr16:83932729-83949787	si-CTL	si-circPGR	25.3673	39.0746
MMEL1	chr1:2517898-2564481	si-CTL	si-circPGR	0.405006	0.915724
MMP11	chr22:24115005-24126503	si-CTL	si-circPGR	0.442676	0.802066
MMP16	chr8:89049459-89339717	si-CTL	si-circPGR	4.0132	14.799
MMP24OS	chr20:33703159-33865981	si-CTL	si-circPGR	2.62348	5.65506
MMRN2	chr10:88695297-88723017	si-CTL	si-circPGR	0.472283	1.17795
MORN3	chr12:122089292-122107560	si-CTL	si-circPGR	0.464802	0.783718
MORN4	chr10:99374309-99393913	si-CTL	si-circPGR	1.82756	2.99604
MOSPD1	chrX:134021655-134049374	si-CTL	si-circPGR	14.9496	23.636
MOSPD3	chr7:100209724-100213000	si-CTL	si-circPGR	4.54872	11.1508
MPDZ	chr9:13105702-13279712	si-CTL	si-circPGR	1.08143	1.98261
MPHOSPH10	chr2:71357443-71377232	si-CTL	si-circPGR	11.409	18.9858
MPI	chr15:75182345-75191798	si-CTL	si-circPGR	8.59789	15.7954
MPZL2	chr11:118124130-118135251	si-CTL	si-circPGR	14.6776	40.2936
MRFAP1	chr4:6641817-6644470	si-CTL	si-circPGR	138.823	299.84
MRFAP1L1	chr4:6709428-6711606	si-CTL	si-circPGR	60.1499	121.068
MRM1	chr17:34958024-34965407	si-CTL	si-circPGR	4.09749	11.095
MROH6	chr8:144648362-144654928	si-CTL	si-circPGR	1.88471	3.55477
MRPL22	chr5:154320632-154348971	si-CTL	si-circPGR	10.6281	19.4913
MRPS25	chr3:14984285-15106844	si-CTL	si-circPGR	14.0356	22.6387
MRPS34	chr16:1821895-1823140	si-CTL	si-circPGR	78.9092	129.226
MSRB1	chr16:1988229-1993327	si-CTL	si-circPGR	13.3832	21.4843
MSRB2	chr10:23384426-23410942	si-CTL	si-circPGR	18.0793	30.4291
MTCL1	chr18:8717368-8832775	si-CTL	si-circPGR	1.10319	2.26819
MTERF2	chr12:107371068-107380944	si-CTL	si-circPGR	4.24623	8.519
MTF1	chr1:38275238-38325292	si-CTL	si-circPGR	0.602849	1.10587
MTM1	chrX:149737046-149841616	si-CTL	si-circPGR	3.80964	7.88547
MTRF1	chr13:41707063-41951166	si-CTL	si-circPGR	2.12399	4.10246
MTURN	chr7:30174551-30202381	si-CTL	si-circPGR	1.58626	3.22395
MUM1L1	chrX:105412297-105452949	si-CTL	si-circPGR	0.535657	1.48169
MVD	chr16:88718347-88729557	si-CTL	si-circPGR	116.196	231.623
MVP	chr16:29827527-29859360	si-CTL	si-circPGR	11.4134	18.5789
MX1	chr21:42792484-42831141	si-CTL	si-circPGR	0.535321	1.23951
MXI1	chr10:111967362-112047123	si-CTL	si-circPGR	8.5734	13.1345
MYEOV	chr11:69061604-69064754	si-CTL	si-circPGR	0.0693582	0.710721
MYH14	chr19:50706884-50813801	si-CTL	si-circPGR	5.89627	10.7537
MYH9	chr22:36677322-36784112	si-CTL	si-circPGR	22.2034	42.2723
MYL6	chr12:56552044-56555366	si-CTL	si-circPGR	895.212	1513.53
MYLK3	chr16:46736193-46797158	si-CTL	si-circPGR	0.238289	0.938286
MYRFL	chr12:70219102-70352505	si-CTL	si-circPGR	0.52157	1.59453
MYZAP	chr15:57884101-58009755	si-CTL	si-circPGR	0.367984	0.578057
MZB1	chr5:138723256-138725605	si-CTL	si-circPGR	0.419627	1.15586
MZF1	chr19:59070552-59086164	si-CTL	si-circPGR	1.31665	2.7753
NAA20	chr20:19997933-20014273	si-CTL	si-circPGR	87.5803	137.312
NABP1	chr2:192542797-192553248	si-CTL	si-circPGR	1.64988	2.89065
NAGS	chr17:42082031-42086436	si-CTL	si-circPGR	0.722221	1.13742
NAP1L3	chrX:92925924-92928682	si-CTL	si-circPGR	0.214722	0.560146
NAPSA	chr19:50861728-50869087	si-CTL	si-circPGR	0.272477	0.773206
NARS2	chr11:78147006-78285909	si-CTL	si-circPGR	21.2739	33.4985
NAT6	chr3:50330258-50336899	si-CTL	si-circPGR	0.503855	1.8417
NAT9	chr17:72766667-72772564	si-CTL	si-circPGR	11.4819	22.1633
NBEA	chr13:35516423-36246874	si-CTL	si-circPGR	0.964904	2.18702
NBEAL1	chr2:203879601-204082717	si-CTL	si-circPGR	2.79673	4.41303
NCBP2-AS2	chr3:196669493-196670416	si-CTL	si-circPGR	83.3499	163.717
NDP	chrX:43808023-43832921	si-CTL	si-circPGR	0.386806	3.40659
NDRG4	chr16:58497548-58547523	si-CTL	si-circPGR	4.4737	6.77976
NDUFA5	chr7:123177051-123241705	si-CTL	si-circPGR	17.9176	30.1841
NDUFS2	chr1:161169104-161184184	si-CTL	si-circPGR	44.2435	92.9002
NEDD8-MDP1	chr14:24683142-24701591	si-CTL	si-circPGR	1.31772	2.15365
NEDD9	chr6:11183530-11382581	si-CTL	si-circPGR	1.01282	2.49448
NEK6	chr9:127019884-127114719	si-CTL	si-circPGR	2.94564	6.61534
NEK8	chr17:27055831-27069784	si-CTL	si-circPGR	1.14523	4.51461
NELL2	chr12:44902057-45307711	si-CTL	si-circPGR	0.528919	1.10268
NES	chr1:156638555-156647189	si-CTL	si-circPGR	0.53063	0.867442
NEURL2	chr20:44517110-44541003	si-CTL	si-circPGR	1.1082	2.45347
NFATC4	chr14:24836116-24848811	si-CTL	si-circPGR	2.90729	6.80864
NFIC	chr19:3359560-3469215	si-CTL	si-circPGR	0.381908	0.761006
NICN1	chr3:49454210-49466757	si-CTL	si-circPGR	1.53327	2.44391
NIPSNAP2	chr7:56032269-56067875	si-CTL	si-circPGR	10.1799	15.2962
NISCH	chr3:52489523-52527088	si-CTL	si-circPGR	6.95841	11.4157
NIT1	chr1:161070345-161102478	si-CTL	si-circPGR	6.50434	11.0281
NME3	chr16:1820320-1821710	si-CTL	si-circPGR	54.3733	96.3036
NME7	chr1:169075946-169429907	si-CTL	si-circPGR	5.38473	11.4614
NMNAT2	chr1:183217371-183387634	si-CTL	si-circPGR	0.368107	0.786063
NOL6	chr9:33461350-33473941	si-CTL	si-circPGR	10.2918	16.8943
NOLC1	chr10:103911932-103923628	si-CTL	si-circPGR	12.0691	39.1883
NPAS1	chr19:47523100-47549033	si-CTL	si-circPGR	0.206401	0.985752
NPIPB15	chr16:74411849-74426012	si-CTL	si-circPGR	0.828326	1.57323
NPM3	chr10:103541081-103543170	si-CTL	si-circPGR	65.2899	108.043
NPPC	chr2:232786803-232791113	si-CTL	si-circPGR	0.787618	1.68127
NPR3	chr5:32710742-32791830	si-CTL	si-circPGR	0.598881	2.45865
NPRL3	chr16:127017-188697	si-CTL	si-circPGR	1.29268	2.04387
NR4A2	chr2:157180943-157189287	si-CTL	si-circPGR	0.89521	1.44296
NR4A3	chr9:102584136-102629173	si-CTL	si-circPGR	0.119896	0.652792
NRL	chr14:24547895-24594451	si-CTL	si-circPGR	0.305709	0.604267
NRN1L	chr16:67918780-67922756	si-CTL	si-circPGR	1.61812	2.46902
NRSN2	chr20:327369-335512	si-CTL	si-circPGR	2.77298	4.20546
NSF	chr17_ctg5_hap1:195720-514420	si-CTL	si-circPGR	14.1166	24.6876
NSMCE4A	chr10:123716602-123734743	si-CTL	si-circPGR	18.7106	34.3924
NT5E	chr6:86159301-86205509	si-CTL	si-circPGR	0.341368	0.721919
NT5M	chr17:17206679-17250977	si-CTL	si-circPGR	0.470535	0.865604
NTF4	chr19:49564396-49567124	si-CTL	si-circPGR	0.26214	1.23393
NTN4	chr12:96043030-96184984	si-CTL	si-circPGR	0.309649	1.62128
NUAK2	chr1:205271190-205290919	si-CTL	si-circPGR	0.387332	1.27104
NUDT13	chr10:74870132-74891586	si-CTL	si-circPGR	1.00716	2.05782
NUDT17	chr1:144146810-149109725	si-CTL	si-circPGR	3.44056	5.92274
NUDT22	chr11:63993729-63997488	si-CTL	si-circPGR	30.2741	50.273
NUDT7	chr16:77756388-77776157	si-CTL	si-circPGR	5.6361	20.5526
NUPR1	chr16:28548661-28550495	si-CTL	si-circPGR	8.0402	19.4491
NXNL2	chr9:91150015-91190704	si-CTL	si-circPGR	0.259362	1.85459
OASL	chr12:121458094-121477045	si-CTL	si-circPGR	3.45862	6.997
OAZ2	chr15:64979772-64995480	si-CTL	si-circPGR	22.9382	36.8621
OCEL1	chr19:17337012-17340028	si-CTL	si-circPGR	1.23005	2.09499
ODAM	chr4:71062243-71070293	si-CTL	si-circPGR	0.754875	1.57855
OGFR	chr20:61427756-61445352	si-CTL	si-circPGR	11.1465	27.7356
OGG1	chr3:9791627-9811668	si-CTL	si-circPGR	8.28321	14.1346
OLFM2	chr19:9964393-10047228	si-CTL	si-circPGR	1.07829	1.94038
OPA1	chr3:193310932-193415600	si-CTL	si-circPGR	47.4853	73.8588
OPN3	chr1:241695433-241803701	si-CTL	si-circPGR	2.65194	5.96266
OR8G5	chr11:124120422-124135763	si-CTL	si-circPGR	0.395358	0.782847
OSTC	chr4:109571740-109588978	si-CTL	si-circPGR	144.651	222.368
OXLD1	chr17:79632065-79633667	si-CTL	si-circPGR	50.62	108.861
P2RX2	chr12:133195365-133198972	si-CTL	si-circPGR	1.39164	3.478
P2RX4	chr12:121647663-121671909	si-CTL	si-circPGR	28.6089	48.2659
P2RX5	chr17:3539761-3599698	si-CTL	si-circPGR	2.45062	5.21875
P2RY6	chr11:72975549-73009670	si-CTL	si-circPGR	8.22316	19.4944
P3H1	chr1:43212005-43232755	si-CTL	si-circPGR	1.56346	2.40991
P4HA2	chr5:131520568-131563556	si-CTL	si-circPGR	7.13256	13.001
PACRG	chr6:161768589-163745505	si-CTL	si-circPGR	0.284693	1.39769
PACSIN1	chr6:34433837-34503000	si-CTL	si-circPGR	2.2264	3.44963
PADI3	chr1:17575592-17610727	si-CTL	si-circPGR	0.684573	1.04815
PAFAH1B2	chr11:117014999-117048889	si-CTL	si-circPGR	30.9167	56.9632
PAGR1	chr16:29827527-29859360	si-CTL	si-circPGR	18.5494	37.9362
PALM3	chr19:14164178-14169971	si-CTL	si-circPGR	0.805001	1.75118
PANO1	chr11:790474-805250	si-CTL	si-circPGR	0.35153	1.05641
PAQR6	chr1:156182778-156217908	si-CTL	si-circPGR	1.63679	4.33354
PARD6A	chr16:67694850-67696681	si-CTL	si-circPGR	18.8901	28.9434
PARP11	chr12:3918026-3982614	si-CTL	si-circPGR	1.55534	2.35126
PARP3	chr3:51976320-51982883	si-CTL	si-circPGR	1.39487	3.26068
PBLD	chr10:70042416-70167051	si-CTL	si-circPGR	2.61146	4.08972
PBX2	chr6_ssto_hap7:3500237-3505689	si-CTL	si-circPGR	0.523677	0.911793
PCBP3	chr21:47063638-47362368	si-CTL	si-circPGR	0.272046	1.3937
PCBP4	chr3:51989329-52001482	si-CTL	si-circPGR	5.32298	9.2629
PCCA	chr13:100741268-101241046	si-CTL	si-circPGR	6.48701	11.5715
PCDHA7	chr5:140165720-140391929	si-CTL	si-circPGR	0.368217	0.911532
PCK2	chr14:24547895-24594451	si-CTL	si-circPGR	9.21284	18.2742
PCMTD2	chr20:62887047-62907579	si-CTL	si-circPGR	8.55251	15.2585
PCNX2	chr1:233119881-233431459	si-CTL	si-circPGR	0.908801	1.46029
PCNX3	chr11:65383782-65404910	si-CTL	si-circPGR	7.24814	12.414
PCP4	chr21:41239346-41301322	si-CTL	si-circPGR	0.192666	1.04139
PCSK7	chr11:117049938-117103241	si-CTL	si-circPGR	5.23587	8.89984
PCSK9	chr1:55505148-55530526	si-CTL	si-circPGR	0.235286	0.645749
PDCD7	chr15:65409716-65426174	si-CTL	si-circPGR	12.2076	19.3463
PDCL3	chr2:101179417-101193201	si-CTL	si-circPGR	16.8067	27.6244
PDE3B	chr11:14665268-14893604	si-CTL	si-circPGR	0.664988	1.47875
PDE4B	chr1:66258192-66840262	si-CTL	si-circPGR	1.71561	9.35587
PDE4D	chr5:58264865-59843484	si-CTL	si-circPGR	0.196611	0.709283
PDE7A	chr8:66626568-66753969	si-CTL	si-circPGR	3.13128	8.41238
PDE7B	chr6:136172833-136516709	si-CTL	si-circPGR	0.0587349	0.835215
PDGFRL	chr8:17433941-17500642	si-CTL	si-circPGR	2.44343	3.85721
PDSS2	chr6:107473760-107780779	si-CTL	si-circPGR	4.91105	10.2455
PDXP	chr22:38054736-38062939	si-CTL	si-circPGR	8.43372	14.8118
PDZD7	chr10:102756822-102790914	si-CTL	si-circPGR	0.248316	0.638163
PERP	chr6:138409641-138428660	si-CTL	si-circPGR	20.877	37.6468
PET117	chr20:18118498-18169031	si-CTL	si-circPGR	13.5166	27.9868
PEX11G	chr19:7541755-7554286	si-CTL	si-circPGR	3.27625	5.15677
PEX12	chr17:33901813-33905656	si-CTL	si-circPGR	2.11443	3.88415
PFKFB4	chr3:48555116-48598613	si-CTL	si-circPGR	3.04753	4.69179
PGLYRP2	chr19:15579456-15590315	si-CTL	si-circPGR	0.28307	0.644558
PHACTR2	chr6:143929316-144152322	si-CTL	si-circPGR	6.4381	12.3919
PHEX	chrX:22050561-23311263	si-CTL	si-circPGR	0.570132	2.12532
PHF5A	chr22:41855720-41864708	si-CTL	si-circPGR	37.8821	73.8676
PHF7	chr3:52444523-52457657	si-CTL	si-circPGR	0.407894	1.27361
PHLDA1	chr12:76419226-76425556	si-CTL	si-circPGR	4.63877	12.8246
PHLDB2	chr3:111393522-111695364	si-CTL	si-circPGR	0.580286	2.79249
PI15	chr8:75736771-75767279	si-CTL	si-circPGR	0.219826	0.539275
PIGBOS1	chr15:55609381-55800432	si-CTL	si-circPGR	7.54053	14.3304
PIGW	chr17:34842470-34895152	si-CTL	si-circPGR	5.09116	9.78985
PIH1D1	chr19:49949549-49955115	si-CTL	si-circPGR	38.7562	59.144
PIK3AP1	chr10:98353068-98480279	si-CTL	si-circPGR	0.281999	0.60984
PIP4P2	chr8:92006501-92053203	si-CTL	si-circPGR	4.21293	6.59617
PIP5K1B	chr9:71320329-71624092	si-CTL	si-circPGR	0.424426	0.70215
PIR	chrX:15363712-15511711	si-CTL	si-circPGR	8.78044	17.7784
PISD	chr22:31892124-32058550	si-CTL	si-circPGR	80.6202	178.809
PITHD1	chr1:24104875-24114722	si-CTL	si-circPGR	25.4148	38.9002
PITX1	chr5:134363423-134735577	si-CTL	si-circPGR	6.71657	10.3627
PKN1	chr19:14544165-14582679	si-CTL	si-circPGR	34.7092	53.4177
PLA2G12A	chr4:110631144-110651242	si-CTL	si-circPGR	4.52216	13.0494
PLA2G4F	chr15:42433331-42448839	si-CTL	si-circPGR	2.47128	3.94516
PLCB1	chr20:8112911-8865547	si-CTL	si-circPGR	2.77158	4.2271
PLCL1	chr2:198669425-199014608	si-CTL	si-circPGR	0.399615	1.03162
PLEKHB2	chr2:131862419-131907425	si-CTL	si-circPGR	61.8719	113.141
PLEKHJ1	chr19:2164147-2236352	si-CTL	si-circPGR	32.9164	65.239
PLK2	chr5:57749809-57755966	si-CTL	si-circPGR	23.0214	51.3185
PLP1	chrX:103031251-103087212	si-CTL	si-circPGR	0.0671464	13.4654
PLRG1	chr4:155456148-155471585	si-CTL	si-circPGR	12.8594	22.6761
PLXNA4	chr7:131808090-132333447	si-CTL	si-circPGR	0.181328	1.52773
PMEPA1	chr20:56223447-56287836	si-CTL	si-circPGR	1.52139	3.81355
PMVK	chr1:154897207-154915165	si-CTL	si-circPGR	9.54975	18.4188
POLD4	chr11:67085309-67159158	si-CTL	si-circPGR	13.2859	26.7274
POLR2D	chr2:128603839-128615729	si-CTL	si-circPGR	14.6417	32.5937
POLR3GL	chr1:144146810-149109725	si-CTL	si-circPGR	3.99773	6.03666
POLR3H	chr22:41865128-41940610	si-CTL	si-circPGR	7.26177	13.3298
POMGNT1	chr1:46654352-46686928	si-CTL	si-circPGR	7.33327	20.8653
POP5	chr12:121016847-121019201	si-CTL	si-circPGR	34.7307	64.9569
PPCDC	chr15:75315895-75343067	si-CTL	si-circPGR	8.36439	13.6146
PPEF1	chrX:18706762-18846034	si-CTL	si-circPGR	0.134472	0.609522
PPFIA3	chr19:49622645-49654287	si-CTL	si-circPGR	8.59102	17.0774
PPIC	chr5:122359077-122372425	si-CTL	si-circPGR	45.3	85.6499
PPL	chr16:4932507-4987136	si-CTL	si-circPGR	11.2018	19.9079
PPM1H	chr12:63037762-63328665	si-CTL	si-circPGR	9.0713	17.3566
PPOX	chr1:161136170-161141010	si-CTL	si-circPGR	6.22556	14.9137
PPP1CB	chr2:28974613-29025806	si-CTL	si-circPGR	76.2797	114.769
PPP1R11	chr6_ssto_hap7:1365371-1374068	si-CTL	si-circPGR	0.274591	0.592469
PPP1R14B	chr11:64011950-64015686	si-CTL	si-circPGR	112.153	244.124
PPP1R21	chr2:48667907-48742531	si-CTL	si-circPGR	3.57534	5.68478
PPP1R36	chr14:65016619-65056097	si-CTL	si-circPGR	0.543302	1.1012
PPP1R3B	chr8:8993763-9009152	si-CTL	si-circPGR	6.22729	12.7061
PPP1R3C	chr10:93388197-93392858	si-CTL	si-circPGR	0.952264	3.92647
PPP1R3E	chr14:23765129-23772057	si-CTL	si-circPGR	0.353659	0.589492
PPP1R9B	chr17:48211098-48227878	si-CTL	si-circPGR	7.7794	13.9478
PPP2R2A	chr8:26149006-26230195	si-CTL	si-circPGR	4.39369	8.96737
PPP6R1	chr19:55741146-55770038	si-CTL	si-circPGR	10.8547	18.0628
PPT1	chr1:40538381-40563142	si-CTL	si-circPGR	80.726	126.732
PQLC2L	chr3:157261132-157319021	si-CTL	si-circPGR	0.659743	1.01454
PRAF2	chrX:48928812-48931704	si-CTL	si-circPGR	0.19681	0.538508
PRAME	chr22:22890117-22909004	si-CTL	si-circPGR	9.6962	14.8195
PRDX4	chrX:23685644-23704514	si-CTL	si-circPGR	90.793	174.513
PRDX5	chr11:64085559-64089295	si-CTL	si-circPGR	299.821	469.548
PRH1	chr12:10998447-11328619	si-CTL	si-circPGR	0.894467	1.46638
PRICKLE2	chr3:64053639-64211131	si-CTL	si-circPGR	2.13091	29.5675
PRKAR1B	chr7:588833-826116	si-CTL	si-circPGR	19.8633	34.1101
PRKG1	chr10:52750910-54073888	si-CTL	si-circPGR	0.652473	2.34724
PRMT6	chr1:107599266-107601916	si-CTL	si-circPGR	50.2551	125.173
PRODH	chr22:18900286-18924066	si-CTL	si-circPGR	0.252411	0.505073
PRPF40B	chr12:50017196-50101197	si-CTL	si-circPGR	1.56897	3.31654
PRR15L	chr17:46029333-46035243	si-CTL	si-circPGR	28.8662	48.4717
PRR22	chr19:5782970-5784776	si-CTL	si-circPGR	0.662534	1.3737
PRRG2	chr19:50084586-50094265	si-CTL	si-circPGR	7.34631	11.5315
PRRT3	chr3:9987225-9996471	si-CTL	si-circPGR	4.05374	9.36989
PSD3	chr8:18384812-18871196	si-CTL	si-circPGR	3.20681	8.2441
PSMC3	chr11:47440319-47448024	si-CTL	si-circPGR	79.7843	139.767
PSMC5	chr17:61896792-61909387	si-CTL	si-circPGR	36.9298	58.351
PSMG4	chr6:3259161-3268300	si-CTL	si-circPGR	16.5108	32.5886
PTGES3L	chr17:41102542-41132545	si-CTL	si-circPGR	0.328979	0.813373
PTGS1	chr9:125132808-125157982	si-CTL	si-circPGR	0.212636	0.955231
PTPN21	chr14:88932121-89021123	si-CTL	si-circPGR	1.64632	5.83446
PTPRCAP	chr11:67202980-67205153	si-CTL	si-circPGR	1.46875	2.78128
PTRH1	chr9:130469270-130477955	si-CTL	si-circPGR	5.15761	13.2349
PTX4	chr16:1535939-1538910	si-CTL	si-circPGR	0.1615	0.59808
R3HCC1	chr8:23145604-23153792	si-CTL	si-circPGR	5.99815	15.8446
RAB27B	chr18:52495707-52562747	si-CTL	si-circPGR	25.2862	52.5271
RAB5A	chr3:19988571-20053765	si-CTL	si-circPGR	40.3196	60.784
RAB6C	chr2:130724164-130740311	si-CTL	si-circPGR	0.44259	0.952291
RABAC1	chr19:42460832-42463528	si-CTL	si-circPGR	104.855	171.836
RABEP2	chr16:28889808-28936532	si-CTL	si-circPGR	19.6364	35.5517
RABL6	chr9:139690789-139735639	si-CTL	si-circPGR	21.0421	31.7045
RAC1	chr7:6414125-6443598	si-CTL	si-circPGR	32.503	52.5698
RAD23A	chr19:13056627-13064457	si-CTL	si-circPGR	20.9868	39.8192
RAP2C	chrX:131337051-131623996	si-CTL	si-circPGR	38.6489	86.0112
RASA3	chr13:114747193-114898098	si-CTL	si-circPGR	3.57798	7.49226
RASD1	chr17:17397752-17399709	si-CTL	si-circPGR	7.47888	26.745
RASL10B	chr17:34058678-34070540	si-CTL	si-circPGR	0.462983	1.10216
RASL11B	chr4:53728494-53733002	si-CTL	si-circPGR	4.06225	8.79082
RASSF5	chr1:206680862-206762616	si-CTL	si-circPGR	1.29029	2.80139
RASSF8	chr12:26107587-26232825	si-CTL	si-circPGR	10.2029	19.3135
RBAK	chr7:5085451-5112854	si-CTL	si-circPGR	3.21054	5.80421
RBBP5	chr1:205055269-205091150	si-CTL	si-circPGR	16.1405	24.9692
RBCK1	chr20:388693-412781	si-CTL	si-circPGR	20.6804	35.6876
RBM8A	chr1:144146810-149109725	si-CTL	si-circPGR	77.2143	116.517
RBP5	chr12:7276276-7282610	si-CTL	si-circPGR	0.239437	0.617372
RCAN1	chr21:35888739-35987441	si-CTL	si-circPGR	7.56478	40.8835
RCC1L	chr7:74441223-74489717	si-CTL	si-circPGR	24.8412	47.8918
RCN3	chr19:50030874-50046890	si-CTL	si-circPGR	0.584095	1.41292
RDH10	chr8:74206836-74268696	si-CTL	si-circPGR	7.35894	11.1094
RDH16	chr12:57345214-57353158	si-CTL	si-circPGR	0.463416	1.38213
REEP2	chr5:137774689-137782658	si-CTL	si-circPGR	1.93404	3.21163
REEP5	chr5:112196884-112258031	si-CTL	si-circPGR	62.9718	152.8
RELL2	chr5:141016516-141030986	si-CTL	si-circPGR	3.55492	9.16724
REX1BD	chr19:18699494-18703147	si-CTL	si-circPGR	64.8478	102.212
RFESD	chr5:94982480-95132071	si-CTL	si-circPGR	0.506696	1.21047
RFTN1	chr3:16306584-16555222	si-CTL	si-circPGR	1.13126	6.02848
RFTN2	chr2:198435526-198540584	si-CTL	si-circPGR	0.478344	1.19267
RFX3	chr9:3218296-3526001	si-CTL	si-circPGR	0.263715	0.666051
RGL1	chr1:183605181-183897685	si-CTL	si-circPGR	0.308108	0.562456
RGS19	chr20:62704534-62711324	si-CTL	si-circPGR	4.42829	8.48171
RGS2	chr1:192778168-192781407	si-CTL	si-circPGR	0.529024	1.02136
RGS6	chr14:72398816-73033238	si-CTL	si-circPGR	0.456233	1.25501
RHBDD3	chr22:29655840-29696515	si-CTL	si-circPGR	15.2596	25.9455
RHBDL1	chr16:725665-728268	si-CTL	si-circPGR	1.00701	3.28404
RHCG	chr15:90014639-90039844	si-CTL	si-circPGR	0.0970961	0.819538
RHOBTB1	chr10:62629195-62761226	si-CTL	si-circPGR	1.43912	3.46738
RHOBTB2	chr8:22844929-22941132	si-CTL	si-circPGR	3.38536	5.08487
RHOH	chr4:40192630-40246384	si-CTL	si-circPGR	0.736024	1.58594
RHOV	chr15:41164411-41166487	si-CTL	si-circPGR	34.4865	67.078
RIBC1	chrX:53449804-53458068	si-CTL	si-circPGR	0.144964	0.529655
RIDA	chr8:99114566-99129418	si-CTL	si-circPGR	64.4812	114.917
RIIAD1	chr1:151694012-151702082	si-CTL	si-circPGR	2.50042	5.47827
RIOK1	chr6:7390061-7418270	si-CTL	si-circPGR	8.82054	13.2958
RIPK2	chr8:90769974-90803292	si-CTL	si-circPGR	7.09863	10.8018
RIT1	chr1:155867598-155881193	si-CTL	si-circPGR	17.8497	34.4019
RLN2	chr9:5299865-5304611	si-CTL	si-circPGR	1.27221	2.86902
RMDN2	chr2:38152461-38294285	si-CTL	si-circPGR	1.15781	2.7693
RNASEH1	chr2:3579402-3605961	si-CTL	si-circPGR	11.8026	18.5849
RND3	chr2:151324706-151344209	si-CTL	si-circPGR	6.30828	11.8499
RNF103-CHMP3	chr2:86730552-87005164	si-CTL	si-circPGR	0.149414	0.609861
RNF144B	chr6:18387580-18469105	si-CTL	si-circPGR	9.62158	22.0712
RNF225	chr19:58907456-58908446	si-CTL	si-circPGR	0	0.85453
ROBO1	chr3:78646387-79817059	si-CTL	si-circPGR	0.525796	3.55002
ROM1	chr11:62369690-62382592	si-CTL	si-circPGR	3.53489	15.9268
RORC	chr1:151778546-151804348	si-CTL	si-circPGR	1.28999	6.00684
RPGR	chrX:38128422-38186788	si-CTL	si-circPGR	0.268469	0.81356
RPGRIP1L	chr16:53633150-53737850	si-CTL	si-circPGR	2.83295	5.92605
RPL11	chr1:24018268-24023325	si-CTL	si-circPGR	640.161	1010.9
RPL22L1	chr3:170582664-170588045	si-CTL	si-circPGR	53.8341	93.4913
RPL26L1	chr5:172381785-172396774	si-CTL	si-circPGR	33.3854	72.9811
RPL36A-HNRNPH2	chrX:100645877-100669128	si-CTL	si-circPGR	0.558585	0.976506
RPP14	chr3:58291971-58305920	si-CTL	si-circPGR	8.56597	13.7987
RPS10-NUDT3	chr6:34254972-34393902	si-CTL	si-circPGR	2.6522	6.6407
RPS6KA2	chr6:166822851-167276039	si-CTL	si-circPGR	0.66008	2.3888
RPS6KA4	chr11:64126624-64139687	si-CTL	si-circPGR	12.1711	24.886
RPS6KC1	chr1:213224574-213448117	si-CTL	si-circPGR	4.66285	7.72319
RRNAD1	chr1:156698262-156706752	si-CTL	si-circPGR	4.87715	11.5712
RSG1	chr1:16558181-16563659	si-CTL	si-circPGR	2.3895	6.38974
RSPH1	chr21:43892596-43916464	si-CTL	si-circPGR	0.106496	1.589
RUNDC3B	chr7:87133178-87461613	si-CTL	si-circPGR	1.50301	4.08518
RUNX2	chr6:44776793-45518819	si-CTL	si-circPGR	0.11138	0.694039
S100A12	chr1:153346183-153348075	si-CTL	si-circPGR	0.555773	2.11716
S100A14	chr1:153586731-153588808	si-CTL	si-circPGR	42.9446	135.797
S100A2	chr1:153533584-153538306	si-CTL	si-circPGR	0.435056	1.48339
S100A8	chr1:153362507-153395701	si-CTL	si-circPGR	11.8839	195.877
S100A9	chr1:153330329-153333503	si-CTL	si-circPGR	9.06584	73.5617
SALL2	chr14:21989230-22005350	si-CTL	si-circPGR	0.400359	0.845237
SAMD13	chr1:84764048-84816481	si-CTL	si-circPGR	0.293995	0.683703
SAMD9	chr7:92728825-92747336	si-CTL	si-circPGR	0.563287	1.18585
SART1	chr11:65729159-65747607	si-CTL	si-circPGR	10.442	22.0291
SBDS	chr7:66452663-66460683	si-CTL	si-circPGR	47.357	88.4426
SCAND1	chr20:34541538-34543281	si-CTL	si-circPGR	117.463	186.163
SCARF1	chr17:1537151-1549083	si-CTL	si-circPGR	0.11251	0.500917
SCFD2	chr4:53739150-54232242	si-CTL	si-circPGR	6.66574	11.5536
SCNN1A	chr12:6456008-6500737	si-CTL	si-circPGR	2.35791	3.89422
SCNN1D	chr1:1215815-1227409	si-CTL	si-circPGR	0.281037	0.656606
SCOC	chr4:141178439-141303710	si-CTL	si-circPGR	58.7813	108.369
SDCCAG8	chr1:243419306-244006886	si-CTL	si-circPGR	1.65949	3.06143
SDF4	chr1:1152287-1167447	si-CTL	si-circPGR	56.9401	89.5069
SDHB	chr1:17345224-17380665	si-CTL	si-circPGR	56.3329	92.5088
SELENOM	chr22:31500757-31503573	si-CTL	si-circPGR	40.8822	63.7216
SELENOW	chr19:48281828-48287938	si-CTL	si-circPGR	128.372	251.536
SEMA3B	chr3:50304989-50314602	si-CTL	si-circPGR	7.52326	12.8033
SEMA3E	chr7:82993221-83278479	si-CTL	si-circPGR	1.21481	1.99848
SERF1B	chr5:70196489-70214357	si-CTL	si-circPGR	0.299526	0.525119
SERINC2	chr1:31882411-31907527	si-CTL	si-circPGR	1.82572	3.46577
SERPINA3	chr14:95078713-95090390	si-CTL	si-circPGR	0.734598	1.10697
SERPINF1	chr17:1665218-1680868	si-CTL	si-circPGR	0.365452	0.690648
SERPINI1	chr3:167453431-167543357	si-CTL	si-circPGR	6.13057	25.5073
SETD7	chr4:140417088-140477923	si-CTL	si-circPGR	14.0569	27.1136
SF3A2	chr19:2236815-2248678	si-CTL	si-circPGR	2.97395	4.7897
SF3B2	chr11:65819815-65836382	si-CTL	si-circPGR	33.2735	63.0393
SFXN2	chr10:104474274-104498947	si-CTL	si-circPGR	4.88643	8.5757
SGK1	chr6:134490383-134639196	si-CTL	si-circPGR	0.259406	0.630299
SGMS1	chr10:52065344-52383737	si-CTL	si-circPGR	25.0922	38.0235
SH3BGRL3	chr1:26606212-26608013	si-CTL	si-circPGR	17.2164	28.7925
SH3BP5	chr3:15295690-15382901	si-CTL	si-circPGR	18.7645	53.5412
SH3GL3	chr15:84115979-84287493	si-CTL	si-circPGR	0.584338	1.47698
SHF	chr15:45459411-45493373	si-CTL	si-circPGR	0.399161	0.94402
SHH	chr7:155592677-155604967	si-CTL	si-circPGR	0.116995	0.952097
SHISA2	chr13:26618734-26625198	si-CTL	si-circPGR	8.60922	37.7767
SHTN1	chr10:118642887-118886097	si-CTL	si-circPGR	4.01651	6.30881
SIK1B	chr21:44834362-44847069	si-CTL	si-circPGR	0.00112954	12.7054
SIPA1L1	chr14:71787186-72207946	si-CTL	si-circPGR	6.02778	15.684
SIRT4	chr12:120740123-120751045	si-CTL	si-circPGR	1.63139	2.46217
SIRT6	chr19:4174105-4182601	si-CTL	si-circPGR	6.80038	12.4288
SLC11A1	chr2:219246751-219261617	si-CTL	si-circPGR	0.277573	0.545485
SLC14A1	chr18:43304087-43332485	si-CTL	si-circPGR	0.0303199	1.45913
SLC15A3	chr11:60691912-60719257	si-CTL	si-circPGR	0	0.682134
SLC16A13	chr17:6939393-6943440	si-CTL	si-circPGR	0.620487	1.65339
SLC16A2	chrX:73641327-73753764	si-CTL	si-circPGR	0.495398	0.856342
SLC16A9	chr10:61410521-61469837	si-CTL	si-circPGR	0.256839	1.58365
SLC22A17	chr14:23815519-23822121	si-CTL	si-circPGR	2.59874	5.04717
SLC22A18	chr11:2908574-2946476	si-CTL	si-circPGR	14.2746	21.6352
SLC22A31	chr16:89262168-89266529	si-CTL	si-circPGR	0.555824	0.975921
SLC25A20	chr3:48894355-48936426	si-CTL	si-circPGR	6.16567	15.0106
SLC25A21	chr14:37147125-37642998	si-CTL	si-circPGR	0.322488	0.65209
SLC25A23	chr19:6440074-6459781	si-CTL	si-circPGR	3.11084	4.99979
SLC25A42	chr19:19174769-19223841	si-CTL	si-circPGR	1.86385	3.1103
SLC25A44	chr1:156163722-156182587	si-CTL	si-circPGR	7.64052	11.7001
SLC26A2	chr5:149340299-149366963	si-CTL	si-circPGR	6.1917	13.0978
SLC27A5	chr19:59009699-59023432	si-CTL	si-circPGR	7.735	12.8154
SLC27A6	chr5:128300819-128369335	si-CTL	si-circPGR	0.206235	0.513674
SLC2A4	chr17:7185053-7191367	si-CTL	si-circPGR	0.405898	0.632696
SLC31A2	chr9:115913237-115926422	si-CTL	si-circPGR	10.7986	34.4911
SLC33A1	chr3:155544300-155572248	si-CTL	si-circPGR	9.29565	16.5605
SLC35C1	chr11:45825622-45834567	si-CTL	si-circPGR	2.46791	4.20512
SLC35E3	chr12:69139865-69162470	si-CTL	si-circPGR	20.1093	31.113
SLC37A2	chr11:124933012-124960412	si-CTL	si-circPGR	0.105208	0.749366
SLC38A7	chr16:58699012-58718681	si-CTL	si-circPGR	1.63551	2.46646
SLC39A11	chr17:70642084-71088853	si-CTL	si-circPGR	17.0657	34.5685
SLC39A13	chr11:47428826-47438052	si-CTL	si-circPGR	9.64255	15.8582
SLC40A1	chr2:190425315-190445537	si-CTL	si-circPGR	0.129735	0.632942
SLC46A3	chr13:29274217-29293150	si-CTL	si-circPGR	4.0523	13.669
SLC50A1	chr1:155107819-155111334	si-CTL	si-circPGR	119.897	222.067
SLC5A8	chr12:101549993-101604052	si-CTL	si-circPGR	1.70462	5.46581
SLC7A2	chr8:17354596-17428077	si-CTL	si-circPGR	29.3487	44.9792
SLC8A1	chr2:40144773-40739575	si-CTL	si-circPGR	1.49692	3.79166
SLC9A3	chr5:470624-524549	si-CTL	si-circPGR	1.03581	2.01894
SLC9A5	chr16:67282774-67306107	si-CTL	si-circPGR	0.147046	0.504111
SLITRK6	chr13:86366921-86373483	si-CTL	si-circPGR	0.18917	0.68432
SLPI	chr20:43880879-43883205	si-CTL	si-circPGR	0.408898	0.715654
SLURP1	chr8:143822361-143823829	si-CTL	si-circPGR	1.20849	5.23781
SLX1B	chr16:30204250-30218248	si-CTL	si-circPGR	0.796262	1.93695
SMAD9	chr13:37418967-37494409	si-CTL	si-circPGR	0.388249	1.29903
SMARCE1	chr17:38783975-38804103	si-CTL	si-circPGR	23.3918	43.8448
SMCO4	chr11:93211638-93276546	si-CTL	si-circPGR	3.15951	5.55312
SMDT1	chr22:42475694-42480288	si-CTL	si-circPGR	3.58356	7.00924
SMIM11B	chr21:35747748-35761452	si-CTL	si-circPGR	10.9376	19.8064
SMIM20	chr4:25915813-25931501	si-CTL	si-circPGR	24.7322	38.7181
SMIM27	chr9:32540541-32573182	si-CTL	si-circPGR	6.59028	11.5466
SMIM30	chr7:112756772-112758637	si-CTL	si-circPGR	94.1273	166.121
SMIM4	chr3:52570620-52574586	si-CTL	si-circPGR	59.6773	94.3041
SMIM5	chr17:73584138-73704142	si-CTL	si-circPGR	5.48607	9.99869
SMN2	chr5:70220767-70248842	si-CTL	si-circPGR	0.0742007	0.510386
SMOX	chr20:4129425-4168394	si-CTL	si-circPGR	1.25388	4.1095
SMPDL3A	chr6:123110193-123130864	si-CTL	si-circPGR	15.5043	29.0159
SMTN	chr22:31477281-31500610	si-CTL	si-circPGR	10.082	15.2047
SMYD3	chr1:245912641-246670644	si-CTL	si-circPGR	3.5876	6.75841
SNAP25	chr20:10004459-10288068	si-CTL	si-circPGR	2.38116	21.8114
SNAPC1	chr14:62229074-62263146	si-CTL	si-circPGR	5.37469	10.6309
SNAPC2	chr19:7985193-7988136	si-CTL	si-circPGR	8.64832	15.621
SNAPC3	chr9:15422781-15461627	si-CTL	si-circPGR	8.16893	13.1576
SNCG	chr10:88695297-88723017	si-CTL	si-circPGR	14.6837	69.3523
SNRPA1	chr15:101821714-101835487	si-CTL	si-circPGR	23.6487	41.509
SNX21	chr20:44462469-44486048	si-CTL	si-circPGR	2.99433	4.66986
SOWAHD	chrX:118892575-118894165	si-CTL	si-circPGR	0.429483	0.974354
SP110	chr2:231033644-231090444	si-CTL	si-circPGR	0.393414	1.20988
SP4	chr7:21467651-21554440	si-CTL	si-circPGR	1.01815	2.74555
SPANXA1	chrX:140590842-140738069	si-CTL	si-circPGR	0.272849	0.819293
SPATA24	chr5:138732455-138739776	si-CTL	si-circPGR	0.450171	0.87549
SPATA25	chr20:44515129-44516238	si-CTL	si-circPGR	0.137332	0.821866
SPHK2	chr19:49118583-49133663	si-CTL	si-circPGR	9.21677	19.5095
SPINK4	chr9:33240161-33248565	si-CTL	si-circPGR	37.2017	182.898
SPOP	chr17:47676245-47755525	si-CTL	si-circPGR	17.6162	27.1443
SPRY2	chr13:80910110-80915250	si-CTL	si-circPGR	0.451968	1.00406
SPRYD4	chr12:56862300-56882198	si-CTL	si-circPGR	14.9719	27.3052
SPSB4	chr3:140770243-140867453	si-CTL	si-circPGR	0.155204	0.553568
SPTBN2	chr11:66449966-66488870	si-CTL	si-circPGR	5.68801	11.6768
SPTLC3	chr20:12989601-13147411	si-CTL	si-circPGR	0.280672	1.06107
SPTSSB	chr3:161062579-161090738	si-CTL	si-circPGR	256.831	482.052
SRGAP2	chr1:206516199-206637783	si-CTL	si-circPGR	4.9244	7.50529
SRGAP2B	chr1:121102016-121139765	si-CTL	si-circPGR	1.82816	3.56882
SRGAP3	chr3:9022275-9291369	si-CTL	si-circPGR	0.252018	0.66775
SRP19	chr5:112196884-112258031	si-CTL	si-circPGR	28.4221	47.8468
SRSF8	chr11:94800040-94804387	si-CTL	si-circPGR	5.48817	11.0453
ST13	chr22:41220538-41253012	si-CTL	si-circPGR	42.2522	66.4336
ST3GAL3	chr1:44173167-44396837	si-CTL	si-circPGR	0.557797	0.84917
ST3GAL4	chr11:126225539-126284536	si-CTL	si-circPGR	46.9477	71.6943
ST3GAL5	chr2:86066255-86116157	si-CTL	si-circPGR	1.47248	7.51172
ST6GAL1	chr3:186648314-186796341	si-CTL	si-circPGR	1.34029	18.6753
ST8SIA4	chr5:100142638-100238989	si-CTL	si-circPGR	14.7001	38.6425
STAT3	chr17:40465342-40540513	si-CTL	si-circPGR	6.23331	11.0429
STEAP4	chr7:87905743-87936228	si-CTL	si-circPGR	0.0661257	0.659186
STK31	chr7:23749785-23872130	si-CTL	si-circPGR	1.40783	2.58018
STK32C	chr10:134020985-134145379	si-CTL	si-circPGR	11.2458	17.0504
STK38	chr6:36461659-36515293	si-CTL	si-circPGR	9.42134	17.2
STK40	chr1:36805219-36851528	si-CTL	si-circPGR	5.14346	8.04629
STN1	chr10:105637317-105678045	si-CTL	si-circPGR	4.79447	13.671
STOML1	chr15:74275558-74286963	si-CTL	si-circPGR	4.96683	9.1392
STRA6	chr15:74471807-74502046	si-CTL	si-circPGR	0.793043	1.36965
STRAP	chr12:16035287-16056410	si-CTL	si-circPGR	48.3976	81.5907
STX10	chr19:13254871-13261188	si-CTL	si-circPGR	19.3787	29.9795
STX12	chr1:28099693-28150963	si-CTL	si-circPGR	10.5107	25.348
STX2	chr12:131274144-131323819	si-CTL	si-circPGR	1.68267	3.19521
STX4	chr16:31044415-31051488	si-CTL	si-circPGR	11.4919	19.1098
STXBP5	chr6:147162524-147711612	si-CTL	si-circPGR	3.68969	6.06509
STYXL1	chr7:75625654-75677321	si-CTL	si-circPGR	16.4517	28.7983
SULT1A1	chr16:28616907-28634907	si-CTL	si-circPGR	18.9752	40.2174
SUMF2	chr7:56131916-56160689	si-CTL	si-circPGR	66.9134	111.718
SUPT3H	chr6:44776793-45518819	si-CTL	si-circPGR	0.74282	1.58499
SUSD4	chr1:223394160-223537544	si-CTL	si-circPGR	2.19275	3.9836
SVIL	chr10:29698462-30025930	si-CTL	si-circPGR	1.72525	4.39309
SVIP	chr11:22841808-22851408	si-CTL	si-circPGR	13.0978	22.4563
SWI5	chr9:131018107-131051268	si-CTL	si-circPGR	30.0571	63.7097
SYBU	chr8:110586207-110704020	si-CTL	si-circPGR	0.51085	0.984409
SYDE1	chr19:15218174-15236610	si-CTL	si-circPGR	1.21565	2.17657
SYNE4	chr19:36494200-36499695	si-CTL	si-circPGR	17.8398	54.837
SYNGR3	chr16:2039945-2044276	si-CTL	si-circPGR	6.96051	13.1028
SYT1	chr12:79257772-79845788	si-CTL	si-circPGR	5.8595	9.64772
SYT8	chr11:1855539-1858751	si-CTL	si-circPGR	0.133339	0.563192
SYTL5	chrX:37865834-37988073	si-CTL	si-circPGR	1.03685	3.09919
TACC2	chr10:123748688-124014060	si-CTL	si-circPGR	0.40427	0.992714
TAMM41	chr3:11831915-11888393	si-CTL	si-circPGR	5.46505	8.27178
TARP	chr7:38299243-38313248	si-CTL	si-circPGR	60.4202	144.604
TARSL2	chr15:102193954-102264645	si-CTL	si-circPGR	1.77827	2.94332
TATDN1	chr8:125487007-125551329	si-CTL	si-circPGR	56.6648	94.4877
TAX1BP3	chr17:3539761-3599698	si-CTL	si-circPGR	102.747	191.456
TBC1D10B	chr16:30368421-30381522	si-CTL	si-circPGR	10.282	22.8434
TBC1D8B	chrX:106045918-106119377	si-CTL	si-circPGR	1.22194	3.72302
TBC1D9	chr4:141541935-141677471	si-CTL	si-circPGR	26.7121	48.1588
TBC1D9B	chr5:179289070-179334856	si-CTL	si-circPGR	13.7933	31.2344
TBL1X	chrX:9431334-9687780	si-CTL	si-circPGR	3.27725	5.73474
TCEA2	chr20:62688324-62703700	si-CTL	si-circPGR	5.1234	9.16783
TCEANC2	chr1:54492353-54578192	si-CTL	si-circPGR	0.813634	1.22924
TCF24	chr8:67858735-67874825	si-CTL	si-circPGR	0.764688	1.24777
TCF3	chr19:1609282-1652328	si-CTL	si-circPGR	6.91024	12.4861
TCTA	chr3:49449638-49453909	si-CTL	si-circPGR	3.51829	8.765
TDRKH	chr1:151744040-151763010	si-CTL	si-circPGR	16.107	26.3916
TEX19	chr17:80317122-80321652	si-CTL	si-circPGR	3.05515	5.16492
TEX261	chr2:71213067-71222001	si-CTL	si-circPGR	7.95374	12.233
TFF3	chr21:43731776-43735706	si-CTL	si-circPGR	2.17	3.93487
TFPI	chr2:188328956-188419232	si-CTL	si-circPGR	35.4024	55.3859
TFPT	chr19:54610319-54635150	si-CTL	si-circPGR	27.7261	46.856
TGFA	chr2:70674411-70781147	si-CTL	si-circPGR	0.960586	2.797
TGFBI	chr5:135364583-135399507	si-CTL	si-circPGR	0.33185	0.848606
TGFBR3L	chr19:7981031-7983980	si-CTL	si-circPGR	1.7313	6.24461
TGM1	chr14:24718319-24732416	si-CTL	si-circPGR	1.26681	2.88714
THAP12	chr11:76061000-76092009	si-CTL	si-circPGR	31.0656	55.8049
THAP7	chr22:21354060-21368576	si-CTL	si-circPGR	31.1267	47.7986
THBS1	chr15:39873279-39891121	si-CTL	si-circPGR	2.35404	7.42234
THBS3	chr1:155165378-155177772	si-CTL	si-circPGR	1.575	2.64973
THEM4	chr1:151843342-151882361	si-CTL	si-circPGR	5.15936	9.46272
THOC5	chr22:29904155-29949736	si-CTL	si-circPGR	13.047	19.7791
THPO	chr3:184089722-184097476	si-CTL	si-circPGR	0	1.00511
THRSP	chr11:77726760-77791265	si-CTL	si-circPGR	0.0745767	0.543188
THTPA	chr14:23980968-24048009	si-CTL	si-circPGR	4.10348	8.16719
THYN1	chr11:134118172-134123260	si-CTL	si-circPGR	17.2163	26.3317
TIAF1	chr17:27400527-27507407	si-CTL	si-circPGR	0.238115	1.05546
TIGD2	chr4:90033967-90036052	si-CTL	si-circPGR	2.23767	3.39471
TIMM10B	chr11:6495912-6505911	si-CTL	si-circPGR	16.1106	25.8768
TIMM13	chr19:2389768-2427914	si-CTL	si-circPGR	18.8562	43.4283
TIMM8B	chr11:111944967-111957522	si-CTL	si-circPGR	66.8685	111.397
TIMMDC1	chr3:119217367-119243125	si-CTL	si-circPGR	81.0205	123.716
TIMP3	chr22:32908539-33454377	si-CTL	si-circPGR	1.51021	2.96939
TK2	chr16:66541905-66584315	si-CTL	si-circPGR	1.38499	3.12133
TLCD2	chr17:1606083-1613662	si-CTL	si-circPGR	0.643011	1.91131
TLE6	chr19:2977530-2995182	si-CTL	si-circPGR	1.3154	8.16066
TM4SF1	chr3:149086804-149104370	si-CTL	si-circPGR	10.2542	166.652
TMCO6	chr5:140019011-140027370	si-CTL	si-circPGR	5.54145	10.0409
TMED7-TICAM2	chr5:114914192-114961876	si-CTL	si-circPGR	2.36543	3.68834
TMEFF1	chr9:103189494-103339918	si-CTL	si-circPGR	0	1.49963
TMEM125	chr1:43735664-43739673	si-CTL	si-circPGR	14.6086	25.5397
TMEM139	chr7:142952391-142985142	si-CTL	si-circPGR	0.309895	1.29674
TMEM141	chr9:139685776-139687769	si-CTL	si-circPGR	64.8033	175.654
TMEM163	chr2:135213329-135476571	si-CTL	si-circPGR	3.88862	8.96738
TMEM167B	chr1:109633362-109639556	si-CTL	si-circPGR	29.8008	54.8231
TMEM169	chr2:216946588-216967506	si-CTL	si-circPGR	0.923349	1.75864
TMEM170B	chr6:11538459-11583757	si-CTL	si-circPGR	2.20735	3.70212
TMEM175	chr4:843062-952443	si-CTL	si-circPGR	4.05251	7.72121
TMEM184A	chr7:1570367-1596066	si-CTL	si-circPGR	10.5172	16.6186
TMEM192	chr4:165997229-166034024	si-CTL	si-circPGR	12.0766	18.318
TMEM210	chr9:140065379-140066498	si-CTL	si-circPGR	0.378742	1.00108
TMEM219	chr16:29973350-29984373	si-CTL	si-circPGR	31.3633	71.7273
TMEM223	chr11:62554873-62559486	si-CTL	si-circPGR	44.2342	77.0854
TMEM270	chr7:73275488-73280223	si-CTL	si-circPGR	0.461159	1.29614
TMEM30A	chr6:75962637-75994632	si-CTL	si-circPGR	22.0579	36.3049
TMEM31	chrX:102962271-102983552	si-CTL	si-circPGR	1.27504	5.58869
TMEM42	chr3:44903379-44907159	si-CTL	si-circPGR	2.31222	4.37484
TMEM81	chr1:205052256-205053588	si-CTL	si-circPGR	1.61841	2.67283
TMIE	chr3:46742822-46752413	si-CTL	si-circPGR	0.286821	0.552299
TMOD2	chr15:52043757-52108558	si-CTL	si-circPGR	5.08439	11.8543
TMSB4X	chrX:12993225-12995346	si-CTL	si-circPGR	510.172	771.948
TMX3	chr18:66340924-66382410	si-CTL	si-circPGR	3.69503	5.68321
TNFRSF11B	chr8:119935795-119964383	si-CTL	si-circPGR	12.131	24.1395
TNFRSF6B	chr20:62289162-62370460	si-CTL	si-circPGR	0	1.79128
TNFSF9	chr19:6531009-6535939	si-CTL	si-circPGR	0.762713	1.3643
TNKS1BP1	chr11:57067102-57092413	si-CTL	si-circPGR	14.6935	22.1478
TNNI3	chr19:55663135-55669100	si-CTL	si-circPGR	0.0799201	0.604773
TOMM22	chr22:39077953-39080766	si-CTL	si-circPGR	39.3962	96.7584
TP53I3	chr2:24299743-24392507	si-CTL	si-circPGR	14.872	30.3259
TP53TG3D	chr16:32264644-32267249	si-CTL	si-circPGR	0.053035	0.517933
TP63	chr3:189314534-189615068	si-CTL	si-circPGR	0.0277704	1.30811
TPGS1	chr19:507496-519654	si-CTL	si-circPGR	47.8243	75.8054
TPM1	chr15:63334837-63364113	si-CTL	si-circPGR	23.6207	39.8847
TPM2	chr9:35681989-35690053	si-CTL	si-circPGR	0.295184	0.715214
TPM4	chr19:16178316-16213813	si-CTL	si-circPGR	37.239	127.145
TRABD	chr22:50624340-50638028	si-CTL	si-circPGR	11.1878	18.8425
TRADD	chr16:67188088-67193812	si-CTL	si-circPGR	13.3163	24.5004
TRAF1	chr9:123664670-123691451	si-CTL	si-circPGR	0.158129	0.646629
TRAF3IP1	chr2:239229184-239309541	si-CTL	si-circPGR	1.49103	3.20786
TRAK1	chr3:42128691-42267382	si-CTL	si-circPGR	3.1147	6.60604
TRAPPC5	chr19:7745706-7747748	si-CTL	si-circPGR	102.687	186.493
TRAPPC6B	chr14:39617014-39639634	si-CTL	si-circPGR	16.5164	26.2171
TRIB2	chr2:12856997-12882858	si-CTL	si-circPGR	0.557258	1.12415
TRIM46	chr1:155146262-155157447	si-CTL	si-circPGR	1.21561	1.90008
TRIM5	chr11:5684424-5706339	si-CTL	si-circPGR	2.61506	4.89139
TRIM52	chr5:180673540-180688119	si-CTL	si-circPGR	1.3203	2.1668
TRIM65	chr17:73885040-73893084	si-CTL	si-circPGR	8.4626	14.3621
TRIML2	chr4:189012425-189026741	si-CTL	si-circPGR	0.057439	0.672866
TRIOBP	chr22:38092994-38172563	si-CTL	si-circPGR	7.44567	15.408
TRIP6	chr7:100464949-100471076	si-CTL	si-circPGR	146.056	226.349
TRIQK	chr8:93895757-93978372	si-CTL	si-circPGR	17.0231	26.6641
TRMT1L	chr1:185087217-185260913	si-CTL	si-circPGR	5.54237	8.97058
TRMT2B	chrX:100264333-100307105	si-CTL	si-circPGR	13.7484	21.459
TRPC1	chr3:142443265-142526729	si-CTL	si-circPGR	2.33258	3.96125
TSACC	chr1:156278751-156316785	si-CTL	si-circPGR	1.10525	2.89235
TSC22D1	chr13:45006278-45154568	si-CTL	si-circPGR	50.8271	166.201
TSHZ1	chr18:72922709-73001905	si-CTL	si-circPGR	0.564068	1.50033
TSNAX	chr1:231664398-232177019	si-CTL	si-circPGR	29.0069	45.2093
TSPAN1	chr1:46505811-46651634	si-CTL	si-circPGR	2.66703	6.85461
TSPAN5	chr4:99391517-99579812	si-CTL	si-circPGR	0.980827	2.45696
TSPAN9	chr12:3186520-3395730	si-CTL	si-circPGR	3.02652	5.44727
TSPYL4	chr6:116571130-116575261	si-CTL	si-circPGR	2.7853	4.60899
TSR2	chrX:54466807-54522599	si-CTL	si-circPGR	5.99914	9.15475
TSTD3	chr6:99968869-99981059	si-CTL	si-circPGR	1.58103	2.60142
TTC12	chr11:113185250-113244018	si-CTL	si-circPGR	11.4238	27.2311
TTC31	chr2:74699958-74721691	si-CTL	si-circPGR	2.58427	4.04852
TTC33	chr5:40711677-40756072	si-CTL	si-circPGR	1.85642	3.06144
TTC9B	chr19:40721964-40724306	si-CTL	si-circPGR	0	1.1927
TTPAL	chr20:43104525-43123244	si-CTL	si-circPGR	2.69885	4.46527
TUBG2	chr17:40811265-40819024	si-CTL	si-circPGR	1.16895	2.05118
TUFM	chr16:28853731-28857729	si-CTL	si-circPGR	135.735	221.751
TUFT1	chr1:151512780-151556059	si-CTL	si-circPGR	10.3463	32.829
TVP23C-CDRT4	chr17:15339331-15466945	si-CTL	si-circPGR	1.07556	2.50437
TXNDC12	chr1:52485803-52521843	si-CTL	si-circPGR	12.0351	18.1196
TYRP1	chr9:12693385-12823059	si-CTL	si-circPGR	4.20208	8.23367
TYW3	chr1:75171171-75232360	si-CTL	si-circPGR	4.33267	6.50069
UBAC1	chr9:138824814-138853226	si-CTL	si-circPGR	22.3703	37.1679
UBE2E2	chr3:23244783-23648882	si-CTL	si-circPGR	8.14162	12.2238
UBE2L6	chr11:57319127-57335803	si-CTL	si-circPGR	22.7068	36.5903
UBE2Q2L	chr15:84841241-84850985	si-CTL	si-circPGR	0.151577	0.52577
UBE3A	chr15:25068754-25684203	si-CTL	si-circPGR	15.0151	27.3184
UBLCP1	chr5:158690074-158713048	si-CTL	si-circPGR	3.1142	6.48297
UBP1	chr3:33318516-33481897	si-CTL	si-circPGR	15.6767	25.9929
UCHL1	chr4:41258897-41270446	si-CTL	si-circPGR	0.540951	1.36317
UMODL1	chr21:43483067-43563105	si-CTL	si-circPGR	0.259989	0.634504
UNC45A	chr15:91473409-91497323	si-CTL	si-circPGR	21.5194	43.348
UNC5B	chr10:72972291-73062635	si-CTL	si-circPGR	0.395736	0.605855
UNC5C	chr4:96083655-96470361	si-CTL	si-circPGR	0.862706	3.11652
UPK3A	chr22:45680867-45691755	si-CTL	si-circPGR	2.03391	4.84578
UPK3B	chr7:76139658-76157199	si-CTL	si-circPGR	0.34566	3.24459
UPRT	chrX:74493893-74524732	si-CTL	si-circPGR	3.06856	7.36433
USE1	chr19:17326154-17330638	si-CTL	si-circPGR	5.99815	9.64942
USO1	chr4:76649705-76735442	si-CTL	si-circPGR	18.1913	30.3911
USP27X	chrX:49644469-49647168	si-CTL	si-circPGR	0.515745	1.08665
USP43	chr17:9548853-9633003	si-CTL	si-circPGR	3.39082	5.92349
USP5	chr12:6961284-6975795	si-CTL	si-circPGR	37.0612	68.6602
USPL1	chr13:31191815-31234907	si-CTL	si-circPGR	3.94048	6.89144
UST	chr6:149068270-149398126	si-CTL	si-circPGR	3.87223	13.0312
VAMP5	chr2:85811530-85820511	si-CTL	si-circPGR	4.56612	9.88882
VASH1	chr14:77228234-77253067	si-CTL	si-circPGR	0.414489	0.661648
VAT1	chr17:41166621-41174459	si-CTL	si-circPGR	25.9327	48.7052
VAT1L	chr16:77822460-78014004	si-CTL	si-circPGR	0.22973	8.36289
VEPH1	chr3:156977531-157221415	si-CTL	si-circPGR	0.913607	2.52594
VIL1	chr2:219283837-219314248	si-CTL	si-circPGR	0.27362	1.18598
VLDLR	chr9:2535654-2656103	si-CTL	si-circPGR	0.490025	0.86668
VOPP1	chr7:55538300-55640213	si-CTL	si-circPGR	5.56184	13.6925
VTN	chr17:26694298-26697373	si-CTL	si-circPGR	1.31554	2.73249
VWF	chr12:6058039-6233841	si-CTL	si-circPGR	0.0405205	0.506532
WBP11	chr12:14939411-14956401	si-CTL	si-circPGR	3.44402	6.28313
WDPCP	chr2:63346693-63834330	si-CTL	si-circPGR	1.42805	2.31762
WDR24	chr16:734621-740424	si-CTL	si-circPGR	3.75599	6.24515
WDR45	chrX:48932091-48958059	si-CTL	si-circPGR	4.66739	7.8218
WDR54	chr2:74648849-74652882	si-CTL	si-circPGR	18.5512	46.056
WDR5B	chr3:122130699-122134882	si-CTL	si-circPGR	2.74234	4.15653
WDR73	chr15:85174690-85197574	si-CTL	si-circPGR	23.4007	38.9967
WDR89	chr14:64063756-64108641	si-CTL	si-circPGR	24.4473	40.5743
WIPI1	chr17:66255322-66597095	si-CTL	si-circPGR	11.8496	17.8846
WISP2	chr20:43340502-43438979	si-CTL	si-circPGR	22.5141	100.066
WRB-SH3BGR	chr21:40752169-40887433	si-CTL	si-circPGR	0.101856	0.76194
WWC1	chr5:167719064-167899308	si-CTL	si-circPGR	7.28555	16.0483
XG	chrX:2670092-2734541	si-CTL	si-circPGR	0.810563	1.67114
XPC	chr3:14186647-14220172	si-CTL	si-circPGR	6.22996	10.3584
XPR1	chr1:180601145-180859415	si-CTL	si-circPGR	6.82903	11.2385
XYLB	chr3:38388250-38468674	si-CTL	si-circPGR	0.653994	1.02565
XYLT1	chr16:17196180-17564738	si-CTL	si-circPGR	0.376775	0.607409
YIPF2	chr19:10982252-11040930	si-CTL	si-circPGR	49.6154	80.2625
ZBED3	chr5:76372501-76444176	si-CTL	si-circPGR	0.374102	0.619855
ZBED4	chr22:50247496-50283726	si-CTL	si-circPGR	2.17052	4.38512
ZBTB25	chr14:64854758-65007086	si-CTL	si-circPGR	5.4089	9.14897
ZBTB47	chr3:42589458-42709072	si-CTL	si-circPGR	0.727668	1.15733
ZBTB5	chr9:37438099-37465407	si-CTL	si-circPGR	4.13704	7.32557
ZC2HC1A	chr8:79578281-79631997	si-CTL	si-circPGR	1.31896	2.03984
ZCCHC3	chr20:278203-280963	si-CTL	si-circPGR	9.25377	14.471
ZCWPW1	chr7:99998494-100031749	si-CTL	si-circPGR	0.47519	1.63461
ZDHHC6	chr10:114190047-114578503	si-CTL	si-circPGR	26.5477	40.0784
ZFP36L2	chr2:43449540-43453745	si-CTL	si-circPGR	3.31028	6.45229
ZFP90	chr16:68573115-68609975	si-CTL	si-circPGR	3.14432	5.76215
ZG16B	chr16:2880172-2882285	si-CTL	si-circPGR	23.012	34.9828
ZGLP1	chr19:10415478-10420233	si-CTL	si-circPGR	0.347083	0.538339
ZIC3	chrX:136648285-136659850	si-CTL	si-circPGR	0.465598	0.703228
ZKSCAN2	chr16:25247321-25268855	si-CTL	si-circPGR	0.736402	1.54911
ZKSCAN5	chr7:99102266-99131445	si-CTL	si-circPGR	5.64704	10.0892
ZMAT1	chrX:101137259-101187039	si-CTL	si-circPGR	0.454166	0.705535
ZMAT4	chr8:40388110-40755343	si-CTL	si-circPGR	0.259609	1.00049
ZMYM6	chr1:35451766-35497569	si-CTL	si-circPGR	1.48856	2.34243
ZNF10	chr12:133707213-133736049	si-CTL	si-circPGR	0.47196	1.00378
ZNF12	chr7:6728063-6746566	si-CTL	si-circPGR	8.26194	16.9304
ZNF121	chr19:9676403-9695209	si-CTL	si-circPGR	13.6083	24.8357
ZNF134	chr19:58125586-58136085	si-CTL	si-circPGR	1.12828	2.32643
ZNF136	chr19:12273861-12300696	si-CTL	si-circPGR	4.06061	6.31919
ZNF138	chr7:64254765-64314178	si-CTL	si-circPGR	2.87537	7.8701
ZNF140	chr12:133656788-133684258	si-CTL	si-circPGR	2.93343	5.46367
ZNF141	chr4:331567-378653	si-CTL	si-circPGR	2.48517	4.34399
ZNF160	chr19:53569866-53606687	si-CTL	si-circPGR	4.11881	9.39166
ZNF165	chr6:28048481-28057340	si-CTL	si-circPGR	4.08754	6.36001
ZNF17	chr19:57922514-57933307	si-CTL	si-circPGR	1.80802	5.30623
ZNF18	chr17:11880755-11900827	si-CTL	si-circPGR	2.53642	4.24132
ZNF180	chr19:44978644-45004575	si-CTL	si-circPGR	1.92338	3.73749
ZNF181	chr19:35225479-35233774	si-CTL	si-circPGR	3.0924	6.58642
ZNF182	chrX:47834249-47863394	si-CTL	si-circPGR	0.468327	0.811898
ZNF184	chr6:27371790-27440897	si-CTL	si-circPGR	3.38071	6.36209
ZNF219	chr14:21484921-21572863	si-CTL	si-circPGR	11.0072	16.9585
ZNF224	chr19:44598481-44617336	si-CTL	si-circPGR	1.76015	3.80761
ZNF225	chr19:44617514-44638969	si-CTL	si-circPGR	0.322114	0.800411
ZNF226	chr19:44669214-44681838	si-CTL	si-circPGR	3.58914	7.67813
ZNF227	chr19:44716680-44741421	si-CTL	si-circPGR	1.79426	5.40765
ZNF233	chr19:44764032-44779470	si-CTL	si-circPGR	0.392212	1.25999
ZNF234	chr19:44645709-44664462	si-CTL	si-circPGR	0.53207	0.908452
ZNF235	chr19:44790500-44809178	si-CTL	si-circPGR	0.646095	1.21348
ZNF248	chr10:38047465-38147012	si-CTL	si-circPGR	1.75249	3.45371
ZNF253	chr19:19976638-20004293	si-CTL	si-circPGR	3.13269	4.71683
ZNF263	chr16:3333486-3341459	si-CTL	si-circPGR	8.88113	15.806
ZNF264	chr19:57702867-57734214	si-CTL	si-circPGR	0.333588	0.567962
ZNF267	chr16:31885078-31928629	si-CTL	si-circPGR	7.28721	16.1022
ZNF268	chr12:133757994-133783697	si-CTL	si-circPGR	4.54701	10.6219
ZNF28	chr19:53300660-53324922	si-CTL	si-circPGR	4.10449	7.53881
ZNF281	chr1:200374074-200379186	si-CTL	si-circPGR	8.90965	13.4844
ZNF286A	chr17:15602890-15624100	si-CTL	si-circPGR	6.18114	10.9861
ZNF286B	chr17:18561741-18585572	si-CTL	si-circPGR	1.24939	1.96384
ZNF287	chr17:16450276-16472526	si-CTL	si-circPGR	1.11101	2.0251
ZNF302	chr19:35168543-35177302	si-CTL	si-circPGR	3.72574	6.54881
ZNF317	chr19:9251055-9274091	si-CTL	si-circPGR	3.85233	7.38166
ZNF337	chr20:25604680-25677540	si-CTL	si-circPGR	2.83051	4.8393
ZNF343	chr20:2462465-2505168	si-CTL	si-circPGR	1.8164	2.87009
ZNF347	chr19:53641956-53662322	si-CTL	si-circPGR	1.63045	3.8478
ZNF354A	chr5:178138521-178157703	si-CTL	si-circPGR	6.94123	16.5124
ZNF37A	chr10:38383263-38439197	si-CTL	si-circPGR	1.93332	3.57375
ZNF385A	chr12:54747474-54867386	si-CTL	si-circPGR	0.560481	0.859574
ZNF41	chrX:47304576-47344626	si-CTL	si-circPGR	0.893104	1.74551
ZNF416	chr19:58082933-58090295	si-CTL	si-circPGR	1.35408	2.12312
ZNF419	chr19:57999078-58006048	si-CTL	si-circPGR	1.78122	4.12245
ZNF420	chr19:37569123-37621268	si-CTL	si-circPGR	3.95864	6.54938
ZNF429	chr19:21688353-21723469	si-CTL	si-circPGR	3.77814	6.04265
ZNF438	chr10:31133564-31320866	si-CTL	si-circPGR	0.392425	0.708521
ZNF440	chr19:11925106-11946016	si-CTL	si-circPGR	2.43227	4.62577
ZNF45	chr19:44416775-44439411	si-CTL	si-circPGR	1.09298	3.29177
ZNF462	chr9:109625377-109865269	si-CTL	si-circPGR	0.493776	0.882591
ZNF468	chr19:53341784-53360902	si-CTL	si-circPGR	8.11609	28.6287
ZNF484	chr9:95606477-95640320	si-CTL	si-circPGR	2.56086	4.45164
ZNF514	chr2:95810744-95825330	si-CTL	si-circPGR	2.00159	3.26321
ZNF525	chr19:53868945-53889841	si-CTL	si-circPGR	4.38694	8.58647
ZNF527	chr19:37862058-37883966	si-CTL	si-circPGR	1.051	1.6145
ZNF529	chr19:37034516-37096178	si-CTL	si-circPGR	1.25655	1.95683
ZNF540	chr19:38039850-38105079	si-CTL	si-circPGR	0.205151	0.500998
ZNF544	chr19:58740046-58788858	si-CTL	si-circPGR	6.62385	14.668
ZNF549	chr19:58038692-58052244	si-CTL	si-circPGR	0.321578	0.790609
ZNF550	chr19:58053203-58071231	si-CTL	si-circPGR	0.40399	0.813573
ZNF551	chr19:58193336-58201169	si-CTL	si-circPGR	1.14733	2.28167
ZNF558	chr19:8920251-8942980	si-CTL	si-circPGR	1.85899	3.11491
ZNF567	chr19:37178513-37212238	si-CTL	si-circPGR	2.90047	4.61953
ZNF569	chr19:37902043-37958360	si-CTL	si-circPGR	1.62032	2.90089
ZNF570	chr19:37958673-37979554	si-CTL	si-circPGR	2.39982	4.93953
ZNF571	chr19:38039850-38105079	si-CTL	si-circPGR	2.61164	4.33602
ZNF580	chr19:56152391-56154836	si-CTL	si-circPGR	4.14565	6.3983
ZNF585B	chr19:37672480-37701451	si-CTL	si-circPGR	0.553964	1.55067
ZNF587B	chr19:58341661-58357606	si-CTL	si-circPGR	2.07885	3.59489
ZNF589	chr3:48282595-48312479	si-CTL	si-circPGR	1.08173	1.91003
ZNF599	chr19:35248978-35264134	si-CTL	si-circPGR	0.397911	0.645565
ZNF600	chr19:53268065-53290044	si-CTL	si-circPGR	2.8501	4.51309
ZNF615	chr19:52494586-52511483	si-CTL	si-circPGR	1.11602	1.76468
ZNF616	chr19:52616344-52643191	si-CTL	si-circPGR	1.98644	8.26194
ZNF629	chr16:30789775-30798540	si-CTL	si-circPGR	3.35391	5.59745
ZNF630	chrX:47915698-47931025	si-CTL	si-circPGR	0.762835	1.61928
ZNF658	chr9:40760699-40792116	si-CTL	si-circPGR	0.642499	1.32437
ZNF664	chr12:124457730-124800570	si-CTL	si-circPGR	9.50106	25.5874
ZNF678	chr1:227751219-227865144	si-CTL	si-circPGR	1.05927	3.51823
ZNF680	chr7:63980254-64023505	si-CTL	si-circPGR	7.55177	14.9195
ZNF681	chr19:23921996-23941693	si-CTL	si-circPGR	1.71711	3.06216
ZNF682	chr19:20115226-20150277	si-CTL	si-circPGR	1.39555	2.22888
ZNF699	chr19:9401815-9420390	si-CTL	si-circPGR	0.496237	0.889487
ZNF701	chr19:53073525-53090427	si-CTL	si-circPGR	2.67507	4.36878
ZNF704	chr8:81540685-81787016	si-CTL	si-circPGR	2.19505	3.92747
ZNF708	chr19:21473961-21512241	si-CTL	si-circPGR	1.08689	2.23132
ZNF713	chr7:55954969-56009918	si-CTL	si-circPGR	0.45137	0.873038
ZNF721	chr4:419223-492960	si-CTL	si-circPGR	2.02796	3.6208
ZNF724	chr19:23404400-23433192	si-CTL	si-circPGR	4.77239	7.72254
ZNF727	chr7:63505799-63545717	si-CTL	si-circPGR	0.217435	0.604937
ZNF76	chr6:35227490-35263764	si-CTL	si-circPGR	5.64389	9.92723
ZNF761	chr19:53898385-53961515	si-CTL	si-circPGR	4.89244	15.8563
ZNF765	chr19:53898385-53961515	si-CTL	si-circPGR	3.72476	10.949
ZNF766	chr19:52772823-52795976	si-CTL	si-circPGR	8.41122	13.3924
ZNF77	chr19:2933215-2944969	si-CTL	si-circPGR	2.2656	3.40856
ZNF780B	chr19:40534166-40562115	si-CTL	si-circPGR	1.76307	3.18039
ZNF789	chr7:99070514-99097931	si-CTL	si-circPGR	4.37197	7.0222
ZNF790	chr19:37288451-37407193	si-CTL	si-circPGR	4.90548	7.4052
ZNF791	chr19:12721731-12740676	si-CTL	si-circPGR	4.23429	8.06583
ZNF793	chr19:37988062-38034239	si-CTL	si-circPGR	0.52808	1.40411
ZNF805	chr19:57752052-57774106	si-CTL	si-circPGR	1.29631	2.75985
ZNF808	chr19:53030908-53059303	si-CTL	si-circPGR	3.8336	6.37876
ZNF813	chr19:53970988-53997546	si-CTL	si-circPGR	2.99788	5.34161
ZNF816	chr19:53430387-53466164	si-CTL	si-circPGR	7.9109	12.1231
ZNF83	chr19:53115617-53193834	si-CTL	si-circPGR	6.26	11.448
ZNF841	chr19:52561352-52599018	si-CTL	si-circPGR	2.13867	3.8625
ZNF845	chr19:53836971-53859372	si-CTL	si-circPGR	3.83818	9.42888
ZNF846	chr19:9862668-9896859	si-CTL	si-circPGR	1.22755	2.50681
ZNF852	chr3:44540461-44552132	si-CTL	si-circPGR	0.526146	0.85923
ZNF860	chr3:31702316-32033228	si-CTL	si-circPGR	0.895562	2.4144
ZNF888	chr19:53409145-53421184	si-CTL	si-circPGR	5.04892	9.52099
ZNF91	chr19:23540497-23578362	si-CTL	si-circPGR	4.17606	7.52893
ZRANB3	chr2:135954538-136288806	si-CTL	si-circPGR	3.5206	5.83458
ZSCAN2	chr15:85144248-85166947	si-CTL	si-circPGR	3.09503	5.00263
ZSCAN20	chr1:33938231-33961995	si-CTL	si-circPGR	0.620153	1.27221
ZSCAN29	chr15:43650369-43662258	si-CTL	si-circPGR	1.71561	4.40862
ZSCAN30	chr18:32820993-32870209	si-CTL	si-circPGR	1.23742	3.39057
ZSCAN31	chr6:28292514-28336954	si-CTL	si-circPGR	2.85146	4.40596
ZSCAN5A	chr19:56732671-56891196	si-CTL	si-circPGR	0.634718	2.56091
ZW10	chr11:113603904-113644485	si-CTL	si-circPGR	5.79329	14.5011
