# Supplementary material for: Estrogen-induced circRNA, circPGR, functions as a ceRNA to promote estrogen receptor-positive breast cancer cell growth by regulating cell cycle-related genes
Source: Theranostics. 2021 Jan 1;11(4):1732–52. doi: 10.7150/thno.45302 (PMC7778588; doi:10.7150/thno.45302)
Supplement: Supplementary file 4 — Supplementary table S3. [file thnov11p1732s4.xlsx]

## Sheet: Sheet1
Name	Application	Sequence		Table S3. Sequence information for all qPCR primers used in the current study. Sequence information of qPCR primers designed to detect expression of mRNA or circRNA were shown. F: forward; R: reverse.
Actin	mRNA	F: 5'-CTCTTCCAGCCTTCCTTCCT-3’
		R: 5'-AGCACTGTGTTGGCGTACAG-3’
PGR	mRNA	F: 5'-GTCAGTGGGCAGATGCTGTA-3’
		R: 5'-AGCCCTTCCAAAGGAATTGT-3’
GREB1	mRNA	F: 5'-ATTCCAGCACCCAAAATCTG-3’
		R: 5'-GTGCCTCCGTGTCTAGCTTC-3’
NRIP	mRNA	F: 5'-CGGAAGAGGCTGTCTGATTC-3’
		R: 5'-AGGGCATATCCTTGCTCCTT-3’
TFF1	mRNA	F: 5'-CACCATGGAGAACAAGGTGA-3’
		R: 5'-TCGAAACAGCAGCCCTTATT-3’
FOXC1	mRNA	F: 5'-CTCACCTCGTGGTACCTGAA-3’
		R: 5'-GGAAGGCCATTTGACAGCTA-3’
CA12	mRNA	F: 5'-AAGAAGTACCCGTCGTGTGG-3’
		R: 5'-GAGTGGAGGAGCAGCCTTC-3’
SLC26A2	mRNA	F: 5'-GGTTGGCAGCACTGTAACCT-3’
		R: 5'-GGTTGGCAAAAGAACCAAAA-3’
SLC25A19	mRNA	F: 5'-AGAGGCAGCGTGTATGACG-3’
		R: 5'-GCCTTCGCTCCTATACATGG-3’
SLC25A24	mRNA	F: 5'-TGGAGCAACTGCACAGACTT-3’
		R: 5'-AAAAGCTCCCAAGCCTTCAT-3’
CCND1	mRNA	F: 5'-CGTGGCCTCTAAGATGAAGG-3’
		R: 5'-CTGGCATTTTGGAGAGGAAG-3’
CHEK2	mRNA	F: 5'-ATCCAAAGGCACGTTTTACG-3’
		R: 5'-ACAACACAGCAGCACACACA-3’
CDK6	mRNA	F: 5'-TGCACAGTGTCACGAACAGA-3’
		R: 5'-ACCTCGGAGAAGCTGAAACA-3’
CDK1	mRNA	F: 5'-TACAGGTCAAGTGGTAGCCA-3’
		R: 5'-AGCACATCCTGAAGACTGACT-3’
PGR(1)	circRNA	F: 5'-TGGTGTTTGGTCTAGGATGGA-3’
		R: 5'-GATGCTTCATCCCCACAGAT-3’
PGR(2)	circRNA	F: 5'-ATATTGGCAGGGATGGTGAA-3’
		R: 5'-CAGCTCCCACAGGTAAGGAC-3’
PGR(3)	circRNA	F: 5'-TCGAGCTCACAGCGTTTCTA-3’
		R: 5'-AGCTCCCACAGGTAAGGACA-3’
PGR(4)	circRNA	F: 5'-TGCAGGACATGACAACACAA -3’
		R: 5'-GATGCTTCATCCCCACAGAT-3’
PGR(5)	circRNA	F: 5'-CAAATGAAAGCCAAGCCCTA-3’
		R: 5'-CGATGCAGTCATTTCTTCCA-3’
PGR(6)	circRNA	F: 5'-ATATTGGCAGGGATGGTGAA -3’
		R: 5'-TAGGGCTTGGCTTTCATTTG-3’
FMN1(1)	circRNA	F: 5'-TGGGCACGTTCAGCAAAATT-3’
		R: 5'-GGCCTCCCAAGTCAAGTTTG-3’
FMN1(2)	circRNA	F: 5'-GAAGCTCGCGTGATGATCTC-3’
		R: 5'-AAACAGATGGTGGTGGTGTG-3’
FMN1(3)	circRNA	F: 5'-GTCTCCAGATCAACCACGGA-3’
		R: 5'-AAACAGATGGTGGTGGTGTG-3’
FMN1(4)	circRNA	F: 5'-GTCTCCAGATCAACCACGGA-3’
		R: 5'-GGCCTCCCAAGTCAAGTTTG-3’
FMN1(5)	circRNA	F: 5'-AAGGCTGCCAGGGTCTCC-3’
		R: 5'-AATCTGGTGGACTACGTTGTT-3’
CA12(1)	circRNA	F: 5'-CCTTCCCCCAGAGAAATGAT-3’
		R: 5'-CCACACGACGGGTACTTCTT-3’
CA12(2)	circRNA	F: 5'-GCCTCCAGTCTCGCTACAGT-3’
		R: 5'-ACACGACGGGTACTTCTTGG-3’
SLC25A19(1)	circRNA	F: 5'-AGAGGCAGCGTGTATGACG-3’
		R: 5'-CCCACACAATGTCCATCAGT-3’
SLC25A19(2)	circRNA	F: 5'-AAGTCCAGACACAGACCCAG-3’
		R: 5'-TGCACTTTGTATGTGGTGGC-3’
SLC25A24(1)	circRNA	F: 5'-TTTGGTGGCTTTCGACAGAT-3’
		R: 5'-CCACTGTCATTGTCCCATCA-3’
SLC25A24(2)	circRNA	F: 5'-TGGAGCAACTGCACAGACTT-3’
		R: 5'-CCAGAAACGGATAATTTCCTCA-3’
SLC25A24(3)	circRNA	F: 5'-TTGGTGGCTTTCGACAGATG-3’
		R: 5'-CCAGCTTCCCATCTTTGTTGA-3’
SLC25A24(4)	circRNA	F: 5'-TGAGGCTTCAGAAATTGTCCAG-3’
		R: 5'-CCAGCTTCCCATCTTTGTTGA-3’
GREB1(1)	circRNA	F: 5'-CCCATCTTTTCCCAGCTGTA-3’
		R: 5'-CATCTCAGATTCGGTGCAAA-3’
GREB1(2)	circRNA	F: 5'-ATGGCCACAATGCTCTTCTT-3’
		R: 5'-GTGTCGTCTTCAGCTGTCCA-3’
GREB1(3)	circRNA	F: 5'-TACCTGGTCCGTAATGCACA-3’
		R: 5'-CATCTCAGATTCGGTGCAAA-3’
GREB1(4)	circRNA	F: 5'-TTGTTCCAGTTCCCTCTTCC-3’
		R: 5'-CATCTCAGATTCGGTGCAAA-3’
GREB1(5)	circRNA	F: 5'-TACCTGGTCCGTAATGCACA-3’
		R: 5'-CGTTGGAAATGGAGACAAGG-3’
KCNK5	circRNA	F: 5'-AGGTCTGGTTCCCTGTGATG-3’
		R: 5'-GATCCCACCCTTCGTATTCA-3’
MAT1A	circRNA	F: 5'-ATCTCACCACACAGCAGCAC-3’
		R: 5'-GGCTATGCTACCGACGAGAC-3’
SGK223(1)	circRNA	F: 5'-CAGGGTGCTGGTTCATCTTG-3’
		R: 5'-CGCCTCTTTTGCCTTTGAGT-3’
CDC25A	circRNA	F: 5'-CCAATGGCCCAGGAGAATCT-3’
		R: 5'-AGACCTGTATCTCGTGGCTG-3’
SLC26A2	circRNA	F: 5'-AAAGAATGTTGCACCTGCTC-3’
		R: 5'-TTCCTTCAGCTGAGTCTCTGG-3’
PLXNA4	circRNA	F: 5'-CGCTGCCACTGGTGTAAATA-3’
		R: 5'-CGGAGATATTGTTGGGATGG-3’
CDC25A	circRNA	F: 5'-TCCCTGGTTCACTGCTATCTC-3’
		R: 5'-CCTTCCCTGTGTAGCTCCAG-3’
FIRRE	circRNA	F: 5'-CAGCTTCTTGGAAGGCTGAG-3’
		R: 5'-ATGGGAAGACTTGGTTGTGC-3’
LETMD1	circRNA	F: 5'-GAGAATGGCTGCAGATTTCC-3’
		R: 5'-AAATGACGACCCAAGAAACG-3’
ACOT2	circRNA	F: 5'-'ATGAAGACCTCCCCAAGACC-3’
		R: 5'-CGAACTCTTCAGGCTCCATT-3’
ZKSCAN1	circRNA	F: 5'-ACAACAGGTCCCAGGTCAAG-3’
		R: 5'-TCAGGCTCCAGGAACTGACT-3’
